# Supplementary material for: Impact of Shale Gas Development on Water Resources: A Case Study in Northern Poland
Source: Environ Manage. 2015 Apr 16;55(6):1285–99. doi: 10.1007/s00267-015-0454-8 (PMC4438221; doi:10.1007/s00267-015-0454-8)
Supplement: Supplementary file 1 — Supplementary material 1 (XLS 1374 kb) [file 267_2015_454_MOESM1_ESM.xls]

## Sheet: Content_SI
Supplementary material
Impact of shale gas development on water resources: A case study in Northern Poland
Ine Vandecasteele1,2*, Ines Mari Rivero1, Serenella Sala1, Claudia Baranzelli1, Ricardo Barranco1, Okke Batelaan2,3, Carlo Lavalle1
1Institute for Environment and Sustainability (IES), Joint Research Centre of the European Commission, Ispra, Italy.
2Department of Hydrology and Hydraulic Engineering, Vrije Universiteit Brussel, Brussels, Belgium.
3School of the Environment, Flinders University, Adelaide, Australia. E-mail: okke.batelaan@flinders.edu.au
*Corresponding author: ine.vandecasteele@jrc.ec.europa.eu, Tel: +39 033278 3591
Content of sheets
USEPA	list of 930 chemicals as reported by USEPA 2012, appendix A list
EPISUITE	results Episuite model on the USEPA 2012 chemicals
Chemical space	graph of chemical space for Kow and Kaw
Usetox results
soil	due emission to soil only
water	due emission to water only
air	due emission to air only
Summary result	results as used for whiskey plot

## Sheet: USEPA
List of 930 chemicals as reported by USEPA 2012, appendix A list
CAS number
120086-58-0	(13Z)-N,N-bis(2-hydroxyethyl)-N-methyldocos-13-en-1aminium chloride
123-73-9	(E)-Crotonaldehyde
2235-43-0	[Nitrilotris(methylene)]tris-phosphonic acid pentasodium salt
65322-65-8	1-(1-Naphthylmethyl)quinolinium chloride
68155-37-3	1-(Alkyl* amino)-3-aminopropane *(42%C12, 26%C18, 15%C14, 8%C16, 5%C10, 4%C8)
68909-18-2	1-(Phenylmethyl)pyridinium Et Me derivs., chlorides
526-73-8	1,2,3-Trimethylbenzene
95-63-6	1,2,4-Trimethylbenzene
2634-33-5	1,2-Benzisothiazolin-3-one
35691-65-7	1,2-Dibromo-2,4-dicyanobutane
95-47-6	1,2-Dimethylbenzene
138879-94-4	1,2-Ethanediaminium, N, N'-bis[2-[bis(2hydroxyethyl)methylammonio]ethyl]-N,N'bis(2hydroxyethyl)-N,N'-dimethyl-,tetrachloride
57-55-6	1,2-Propanediol
75-56-9	1,2-Propylene oxide
1029713	1,3,5-Triazine-1,3,5(2H,4H,6H)-triethanol
108-67-8	1,3,5-Trimethylbenzene
123-91-1	1,4-Dioxane
9051-89-2	1,4-Dioxane-2,5-dione, 3,6-dimethyl-, (3R,6R)-, polymer with (3S,6S)-3,6-dimethyl-1,4-dioxane-2,5-dione and (3R,6S)-rel-3,6-dimethyl-1,4-dioxane-2,5-dione
124-09-4	1,6-Hexanediamine
6055-52-3	1,6-Hexanediamine dihydrochloride
20324-33-8	1-[2-(2-Methoxy-1-methylethoxy)-1-methylethoxy]-2propanol
78-96-6	1-Amino-2-propanol
15619-48-4	1-Benzylquinolinium chloride
71-36-3	1-Butanol
112-30-1	1-Decanol
2687-96-9	1-Dodecyl-2-pyrrolidinone
3452-07-1	1-Eicosene
629-73-2	1-Hexadecene
111-27-3	1-Hexanol
68909-68-7	1-Hexanol, 2-ethyl-, manuf. of, by products from, distn. residues
68442-97-7	1H-Imidazole-1-ethanamine, 4,5-dihydro-, 2-nortall-oil alkyl derivs.
107-98-2	1-Methoxy-2-propanol
2190-04-07	1-Octadecanamine, acetate (1:1)
124-28-7	1-Octadecanamine, N,N-dimethyl
112-88-9	1-Octadecene
111-87-5	1-Octanol
71-41-0	1-Pentanol
61789-39-7	1-Propanaminium, 3-amino-N-(carboxymethyl)-N,Ndimethyl-, N-coco acyl derivs., chlorides, sodium salts
61789-40-0	1-Propanaminium, 3-amino-N-(carboxymethyl)-N,Ndimethyl-, N-coco acyl derivs., inner salts
68139-30-0	1-Propanaminium, N-(3-aminopropyl)-2-hydroxy-N,Ndimethyl-3-sulfo-, N-coco acyl derivs., inner salts
149879-98-1	1-Propanaminium, N-(carboxymethyl)-N,N-dimethyl-3[[(13Z)-1-oxo-13-docosen-1-yl]amino]-,
5284-66-2	1-Propanesulfonic acid
71-23-8	1-Propanol
23519-77-9	1-Propanol, zirconium(4+) salt
115-07-1	1-Propene
1120-36-1	1-Tetradecene
112-70-9	1-Tridecanol
112-42-5	1-Undecanol
112-34-5	2-(2-Butoxyethoxy)ethanol
111-90-0	2-(2-Ethoxyethoxy)ethanol
112-15-2	2-(2-Ethoxyethoxy)ethyl acetate
102-81-8	2-(Dibutylamino)ethanol
34375-28-5	2-(Hydroxymethylamino)ethanol
21564-17-0	2-(Thiocyanomethylthio)benzothiazole
27776-21-2	2,2'-(Azobis(1-methylethylidene))bis(4,5-dihydro-1Himidazole)dihydrochloride
10213-78-2	2,2'-(Octadecylimino)diethanol
929-59-9	2,2'-[Ethane-1,2-diylbis(oxy)]diethanamine
2594628	2,2'-[propane-1,2-diylbis(oxy)]diethanol
25085-99-8	2,2'-[propane-2,2-diylbis(4,1phenyleneoxymethylene)]dioxirane
10222-01-2	2,2-Dibromo-3-nitrilopropionamide
73003-80-2	2,2-Dibromopropanediamide
24634-61-5	2,4-Hexadienoic acid, potassium salt, (2E,4E)
915-67-3	2,7-Naphthalenedisulfonic acid, 3-hydroxy-4-[2-(4-sulfo1-naphthalenyl) diazenyl] -, sodium salt (1:3)
9002-93-1	2-[4-(1,1,3,3-tetramethylbutyl)phenoxy]ethanol
NA	2-Acrylamide -2-propanesulfonic acid and N,Ndimethylacrylamide copolymer
NA	2-acrylamido -2-methylpropanesulfonic acid copolymer
15214-89-8	2-Acrylamido-2-methyl-1-propanesulfonic acid
124-68-5	2-Amino-2-methylpropan-1-ol
2002-24-6	2-Aminoethanol hydrochloride
52-51-7	2-Bromo-2-nitropropane-1,3-diol
1113-55-9	2-Bromo-3-nitrilopropionamide
96-29-7	2-Butanone oxime
143106-84-7	2-Butanone, 4-[[[(1R,4aS,10aR)-1,2,3,4,4a,9,10,10aoctahydro-1,4a-dimethyl-7-(1-methylethyl)-1phenanthrenyl]methyl](3-oxo-3-phenylpropyl)amino]-, hydrochloride (1:1)
68442-77-3	2-Butenediamide, (2E)-, N,N'-bis[2-(4,5-dihydro-2-nortalloil alkyl-1H-imidazol-1-yl)ethyl] derivs.
111-76-2	2-Butoxyethanol
110-80-5	2-Ethoxyethanol
104-76-7	2-Ethyl-1-hexanol
645-62-5	2-Ethyl-2-hexenal
5444-75-7	2-Ethylhexyl benzoate
818-61-1	2-Hydroxyethyl acrylate
13427-63-9	2-Hydroxyethylammonium hydrogen sulphite
60-24-2	2-Mercaptoethanol
109-86-4	2-Methoxyethanol
78-83-1	2-Methyl-1-propanol
107-41-5	2-Methyl-2,4-pentanediol
2682-20-4	2-Methyl-3(2H)-isothiazolone
115-19-5	2-Methyl-3-butyn-2-ol
78-78-4	2-Methylbutane
62763-89-7	2-Methylquinoline hydrochloride
37971-36-1	2-Phosphono-1,2,4-butanetricarboxylic acid
93858-78-7	2-Phosphonobutane-1,2,4-tricarboxylic acid, potassium salt (1:x)
555-31-7	2-Propanol, aluminum salt
26062-79-3	2-Propen-1-aminium, N,N-dimethyl-N-2-propenyl-, chloride, homopolymer
13533-05-6	2-Propenoic acid, 2-(2-hydroxyethoxy)ethyl ester
113221-69-5	2-Propen-1-aminium, N,N-dimethyl-N-2-propenyl-, chloride, homopolymer
111560-38-4	2-Propenoic acid, 2-(2-hydroxyethoxy)ethyl ester
9003-04-7	2-Propenoic acid, ethyl ester, polymer with ethenyl acetate and 2,5-furandione, hydrolyzed
9003-06-9	2-Propenoic acid, ethyl ester, polymer with ethenyl acetate and 2,5-furandione, hydrolyzed, sodium salt
25987-30-8	2-Propenoic acid, homopolymer, sodium salt
37350-42-8	2-Propenoic acid, polymer with 2-propenamide
151006-66-5	2-Propenoic acid, polymer with 2-propenamide, sodium salt
71050-62-9	2-Propenoic acid, sodium salt (1:1), polymer with sodium 2-methyl-2-((1-oxo-2-propen-1-yl)amino)-1propanesulfonate (1:1)
75673-43-7	2-Propenoic acid, telomer with sodium 4ethenylbenzenesulfonate (1:1), sodium 2-methyl-2-[(1oxo-2-propen-1-yl)amino]-1-propanesulfonate (1:1) and sodium sulfite (1:1), sodium salt
51229-78-8	2-Propenoic, polymer with sodium phosphinate
5392-40-5	3,4,4-Trimethyloxazolidine
104-55-2	3,5,7-Triazatricyclo(3.3.1.1(superscript 3,7))decane, 1-(3chloro-2-propenyl)-, chloride, (Z)
12068-08-5	3,7-Dimethyl-2,6-octadienal
51200-87-4	4,4-Dimethyloxazolidine
5877-42-9	4-Ethyloct-1-yn-3-ol
121-33-5	4-Hydroxy-3-methoxybenzaldehyde
122-91-8	4-Methoxybenzyl formate
150-76-5	4-Methoxyphenol
108-11-2	4-Methyl-2-pentanol
108-10-1	4-Methyl-2-pentanone
104-40-5	4-Nonylphenol
26172-55-4	5-Chloro-2-methyl-3(2H)-isothiazolone
106-22-9	6-Octen-1-ol, 3,7-dimethyl
75-07-0	Acetaldehyde
64-19-7	Acetic acid
25213-24-5	Acetic acid ethenyl ester, polymer with ethenol
90438-79-2	Acetic acid, C6-8-branched alkyl esters
68442-62-6	Acetic acid, hydroxy-, reaction products with triethanolamine
5421-46-5	Acetic acid, mercapto-, monoammonium salt
108-24-7	Acetic anhydride
67-64-1	Acetone
7327-60-8	Acetonitrile, 2,2',2''-nitrilotris
98-86-2	Acetophenone
77-89-4	Acetyltriethyl citrate
107-02-8	Acrolein
79-06-1	Acrylamide
25085-02-3	Acrylamide/ sodium acrylate copolymer
38193-60-1	Acrylamide-sodium-2-acrylamido-2-methlypropane sulfonate copolymer
79-10-7	Acrylic acid
110224-99-2	Acrylic acid, with sodium-2-acrylamido-2-methyl-1propanesulfonate and sodium phosphinate
67254-71-1	Alcohols, C10-12, ethoxylated
68526-86-3	Alcohols, C11-14-iso-, C13-rich
228414-35-5	Alcohols, C11-14-iso-, C13-rich, butoxylated ethoxylated
78330-21-9	Alcohols, C11-14-iso-, C13-rich, ethoxylated
126950-60-5	Alcohols, C12-14-secondary
84133-50-6	Alcohols, C12-14-secondary, ethoxylated
78330-19-5	Alcohols, C7-9-iso-, C8-rich, ethoxylated
68603-25-8	Alcohols, C8-10, ethoxylated propoxylated
78330-20-8	Alcohols, C9-11-iso-, C10-rich, ethoxylated
93924-07-3	Alkanes, C10-14
90622-52-9	Alkanes, C10-16-branched and linear
68551-19-9	Alkanes, C12-14-iso
68551-20-2	Alkanes, C13-16-iso
64743-02-8	Alkenes, C>10 .alpha.
68411-00-7	Alkenes, C>8
68607-07-8	Alkenes, C24-25 alpha-, polymers with maleic anhydride, docosyl esters
71011-24-0	Alkyl quaternary ammonium with bentonite
85409-23-0	Alkyl* dimethyl ethylbenzyl ammonium chloride *(50%C12, 30%C14, 17%C16, 3%C18)
42615-29-2	Alkylbenzenesulfonate, linear
1302-62-1	Almandite and pyrope garnet
60828-78-6	alpha-[3.5-dimethyl-1-(2-methylpropyl)hexyl]-omega hydroxy-poly(oxy-1,2-ethandiyl)
9000-90-2	alpha-Amylase
98-55-5	Alpha-Terpineol
1302-42-7	Aluminate (AlO21-), sodium
7429-90-5	Aluminum
12042-68-1	Aluminum calcium oxide (Al2CaO4)
7446-70-0	Aluminum chloride
1327-41-9	Aluminum chloride, basic
1344-28-1	Aluminum oxide
12068-56-3	Aluminum oxide silicate
12141-46-7	Aluminum silicate
10043-01-3	Aluminum sulfate
68155-07-7	Amides, C8-18 and C18-unsatd., N,N-bis(hydroxyethyl)
68140-01-2	Amides, coco, N-[3-(dimethylamino)propyl]
70851-07-9	Amides, coco, N-[3-(dimethylamino)propyl], alkylation products with chloroacetic acid, sodium salts
68155-09-9	Amides, coco, N-[3-(dimethylamino)propyl], N-oxides
68876-82-4	Amides, from C16-22 fatty acids and diethylenetriamine
68155-20-4	Amides, tall-oil fatty, N,N-bis(hydroxyethyl)
68647-77-8	Amides, tallow, N-[3-(dimethylamino)propyl],N-oxides
68155-39-5	Amines, C14-18; C16-18-unsaturated, alkyl, ethoxylated
68037-94-5	Amines, C8-18 and C18-unsatd. alkyl
61788-46-3	Amines, coco alkyl
61790-57-6	Amines, coco alkyl, acetates
61788-93-0	Amines, coco alkyldimethyl
61790-59-8	Amines, hydrogenated tallow alkyl, acetates
68966-36-9	Amines, polyethylenepoly-, ethoxylated, phosphonomethylated
68603-67-8	Amines, polyethylenepoly-, reaction products with benzyl chloride
61790-33-8	Amines, tallow alkyl
61791-26-2	Amines, tallow alkyl, ethoxylated
68551-33-7	Amines, tallow alkyl, ethoxylated, acetates (salts)
68308-48-5	Amines, tallow alkyl, ethoxylated, phosphates
6419-19-8	Aminotrimethylene phosphonic acid
7664-41-7	Ammonia
32612-48-9	Ammonium (lauryloxypolyethoxy)ethyl sulfate
631-61-8	Ammonium acetate
10604-69-0	Ammonium acrylate
26100-47-0	Ammonium acrylate-acrylamide polymer
7803-63-6	Ammonium bisulfate
10192-30-0	Ammonium bisulfite
12125-02-9	Ammonium chloride
7632-50-0	Ammonium citrate (1:1)
3012-65-5	Ammonium citrate (2:1)
2235-54-3	Ammonium dodecyl sulfate
12125-01-8	Ammonium fluoride
1066-33-7	Ammonium hydrogen carbonate
1341-49-7	Ammonium hydrogen difluoride
13446-12-3	Ammonium hydrogen phosphonate
1336-21-6	Ammonium hydroxide
8061-53-8	Ammonium ligninsulfonate
6484-52-2	Ammonium nitrate
7722-76-1	Ammonium phosphate
7783-20-2	Ammonium sulfate
99439-28-8	Amorphous silica
104-46-1	Anethole
62-53-3	Aniline
1314-60-9	Antimony pentoxide
10025-91-9	Antimony trichloride
1309-64-4	Antimony trioxide
7440-38-2	Arsenic
68131-74-8	Ashes, residues
68201-32-1	Asphalt, sulfonated, sodium salt
12174-11-7	Attapulgite
31974-35-3	Aziridine, polymer with 2-methyloxirane
7727-43-7	Barium sulfate
1318-16-7	Bauxite
1302-78-9	Bentonite
121888-68-4	Bentonite, benzyl(hydrogenated tallow alkyl) dimethylammonium stearate complex
80-08-0	Benzamine, 4,4'-sulfonylbis
71-43-2	Benzene
98-82-8	Benzene, (1-methylethyl)
119345-03-8	Benzene, 1,1'-oxybis-, tetrapropylene derivs., sulfonated
119345-04-9	Benzene, 1,1'-oxybis-, tetrapropylene derivs., sulfonated, sodium salts
611-14-3	Benzene, 1-ethyl-2-methyl
68648-87-3	Benzene, C10-16-alkyl derivs.
9003-55-8	Benzene, ethenyl-, polymer with 1,3-butadiene
74153-51-8	Benzenemethanaminium, N,N-dimethyl-N-(2-((1-oxo-2propen-1-yl)oxy)ethyl)-, chloride (1:1), polymer with 2propenamide
98-11-3	Benzenesulfonic acid
37953-05-2	Benzenesulfonic acid, (1-methylethyl)-,
37475-88-0	Benzenesulfonic acid, (1-methylethyl)-, ammonium salt
28348-53-0	Benzenesulfonic acid, (1-methylethyl)-, sodium salt
68584-22-5	Benzenesulfonic acid, C10-16-alkyl derivs.
255043-08-4	Benzenesulfonic acid, C10-16-alkyl derivs., compds. with cyclohexylamine
68584-27-0	Benzenesulfonic acid, C10-16-alkyl derivs., potassium salts
90218-35-2	Benzenesulfonic acid, dodecyl-, branched, compds. with 2-propanamine
26264-06-2	Benzenesulfonic acid, dodecyl-, calcium salt
68648-81-7	Benzenesulfonic acid, mono-C10-16 alkyl derivs., compds. with 2-propanamine
65-85-0	Benzoic acid
100-44-7	Benzyl chloride
139-07-1	Benzyldimethyldodecylammonium chloride
122-18-9	Benzylhexadecyldimethylammonium chloride
68425-61-6	Bis(1-methylethyl)naphthalenesulfonic acid, cyclohexylamine salt
111-44-4	Bis(2-chloroethyl) ether
80-05-7	Bisphenol A
65996-69-2	Blast furnace slag
1303-96-4	Borax
10043-35-3	Boric acid
1303-86-2	Boric oxide
11128-29-3	Boron potassium oxide
1330-43-4	Boron sodium oxide
12179-04-3	Boron sodium oxide pentahydrate
106-97-8	Butane
2373-38-8	Butanedioic acid, sulfo-, 1,4-bis(1,3-dimethylbutyl) ester, sodium salt
2673-22-5	Butanedioic acid, sulfo-, 1,4-ditridecyl ester, sodium salt
2426-08-6	Butyl glycidyl ether
138-22-7	Butyl lactate
3734-67-6	C.I. Acid red 1
6625-46-3	C.I. Acid violet 12, disodium salt
6410-41-9	C.I. Pigment Red 5
4477-79-6	C.I. Solvent Red 26
70592-80-2	C10-16-Alkyldimethylamines oxides
68002-97-1	C10-C16 ethoxylated alcohol
68131-40-8	C11-15-Secondary alcohols ethoxylated
73138-27-9	C12-14 tert-alkyl ethoxylated amines
66402-68-4	Calcined bauxite
12042-78-3	Calcium aluminate
7789-41-5	Calcium bromide
10043-52-4	Calcium chloride
10035-04-8	Calcium dichloride dihydrate
7789-75-5	Calcium fluoride
1305-62-0	Calcium hydroxide
7778-54-3	Calcium hypochlorite
58398-71-3	Calcium magnesium hydroxide oxide
1305-78-8	Calcium oxide
1305-79-9	Calcium peroxide
7778-18-9	Calcium sulfate
10101-41-4	Calcium sulfate dihydrate
76-22-2	Camphor
1333-86-4	Carbon black
124-38-9	Carbon dioxide
471-34-1	Carbonic acid calcium salt (1:1)
584-08-7	Carbonic acid, dipotassium salt
39346-76-4	Carboxymethyl guar gum, sodium salt
61791-12-6	Castor oil, ethoxylated
8000-27-9	Cedarwood oil
9005-81-6	Cellophane
9012-54-8	Cellulase
9004-34-6	Cellulose
9004-32-4	Cellulose, carboxymethyl ether, sodium salt
16887-00-6	Chloride
7782-50-5	Chlorine
10049-04-4	Chlorine dioxide
78-73-9	Choline bicarbonate
67-48-1	Choline chloride
16065-83-1	Chromium (III), insoluble salts
18540-29-9	Chromium (VI)
39430-51-8	Chromium acetate, basic
1066-30-4	Chromium(III) acetate
77-92-9	Citric acid
8000-29-1	Citronella oil
94266-47-4	Citrus extract
50815-10-6	Coal, granular
71-48-7	Cobalt(II) acetate
68424-94-2	Coco-betaine
68603-42-9	Coconut oil acid/Diethanolamine condensate (2:1)
61789-18-2	Coconut trimethylammonium chloride
7440-50-8	Copper
7758-98-7	Copper sulfate
7758-89-6	Copper(I) chloride
7681-65-4	Copper(I) iodide
7447-39-4	Copper(II) chloride
68525-86-0	Corn flour
11138-66-2	Corn sugar gum
1302-74-5	Corundum (Aluminum oxide)
68308-87-2	Cottonseed, flour
91-64-5	Coumarin
14464-46-1	Cristobalite
15468-32-3	Crystalline silica, tridymite
10125-13-0	Cupric chloride dihydrate
110-82-7	Cyclohexane
108-94-1	Cyclohexanone
18472-87-2	D&C Red 28
533-74-4	Dazomet
1120-24-7	Decyldimethylamine
7789-20-0	Deuterium oxide
50-70-4	D-Glucitol
526-95-4	D-Gluconic acid
3149-68-6	D-Glucopyranoside, methyl
50-99-7	D-Glucose
117-81-7	Di(2-ethylhexyl) phthalate
7727-54-0	Diammonium peroxydisulfate
68855-54-9	Diatomaceous earth
91053-39-3	Diatomaceous earth, calcined
3252-43-5	Dibromoacetonitrile
10034-77-2	Dicalcium silicate
7173-51-5	Didecyldimethylammonium chloride
111-42-2	Diethanolamine
25340-17-4	Diethylbenzene
111-46-6	Diethylene glycol
111-77-3	Diethylene glycol monomethyl ether
111-40-0	Diethylenetriamine
68647-57-4	Diethylenetriamine reaction product with fatty acid dimers
38640-62-9	Diisopropylnaphthalene
627-93-0	Dimethyl adipate
1119-40-0	Dimethyl glutarate
63148-62-9	Dimethyl polysiloxane
106-65-0	Dimethyl succinate
108-01-0	Dimethylaminoethanol
7398-69-8	Dimethyldiallylammonium chloride
101-84-8	Diphenyl oxide
7758-11-4	Dipotassium monohydrogen phosphate
25265-71-8	Dipropylene glycol
31291-60-8	Di-sec-butylphenol
28519-02-0	Disodium dodecyl(sulphonatophenoxy)benzenesulphonate
38011-25-5	Disodium ethylenediaminediacetate
6381-92-6	Disodium ethylenediaminetetraacetate dihydrate
12008-41-2	Disodium octaborate
12280-03-4	Disodium octaborate tetrahydrate
68477-31-6	Distillates, petroleum, catalytic reformer fractionator residue, low-boiling
68333-25-5	Distillates, petroleum, hydrodesulfurized light catalytic cracked
64742-80-9	Distillates, petroleum, hydrodesulfurized middle
64742-52-5	Distillates, petroleum, hydrotreated heavy naphthenic
64742-54-7	Distillates, petroleum, hydrotreated heavy paraffinic
64742-47-8	Distillates, petroleum, hydrotreated light
64742-53-6	Distillates, petroleum, hydrotreated light naphthenic
64742-55-8	Distillates, petroleum, hydrotreated light paraffinic
64742-46-7	Distillates, petroleum, hydrotreated middle
64741-59-9	Distillates, petroleum, light catalytic cracked
64741-77-1	Distillates, petroleum, light hydrocracked
64742-65-0	Distillates, petroleum, solvent-dewaxed heavy paraffinic
64741-96-4	Distillates, petroleum, solvent-refined heavy naphthenic
64742-91-2	Distillates, petroleum, steam-cracked
64741-44-2	Distillates, petroleum, straight-run middle
64741-86-2	Distillates, petroleum, sweetened middle
71011-04-6	Ditallow alkyl ethoxylated amines
10326-41-7	D-Lactic acid
5989-27-5	D-Limonene
577-11-7	Docusate sodium
112-40-3	Dodecane
123-01-3	Dodecylbenzene
27176-87-0	Dodecylbenzene sulfonic acid
26836-07-7	Dodecylbenzenesulfonic acid, monoethanolamine salt
12276-01-6	EDTA, copper salt
37288-54-3	Endo-1,4-.beta.-mannanase.
106-89-8	Epichlorohydrin
44992-01-0	Ethanaminium, N,N,N-trimethyl-2-[(1-oxo-2propenyl)oxy]-, chloride
69418-26-4	Ethanaminium, N,N,N-trimethyl-2-[(1-oxo-2propenyl)oxy]-, chloride, polymer with 2-propenamide
226006- 22-4	Ethanaminium, N,N,N-trimethyl-2[(2-methyl-1-oxo-propen-1-yl0oxy]-, methyl sulfate 91:1), polymer with 2propenamide
227103-90-8	Ethanaminium, N,N,N-trimethyl-2-[(2-methyl-1-oxo- propenyl)oxy]-, methyl sulfate, homopolymer
74-84-0	Ethane
64-17-5	Ethanol
68171-29-9	Ethanol, 2,2',2''-nitrilotris-, tris(dihydrogen phosphate) (ester), sodium salt
61791-47-7	Ethanol, 2,2'-iminobis-, N-coco alkyl derivs., N-oxides
61791-44-4	Ethanol, 2,2'-iminobis-, N-tallow alkyl derivs.
68909-77-3	Ethanol, 2,2'-oxybis-, reaction products with ammonia, morpholine derivs. Residues
68877-16-7	Ethanol, 2,2-oxybis-, reaction products with ammonia, morpholine derivs. residues, acetates (salts)
102424-23-7	Ethanol, 2,2-oxybis-, reaction products with ammonia, morpholine derivs. residues, reaction products with sulfur dioxide
25446-78-0	Ethanol, 2-[2-[2-(tridecyloxy)ethoxy]ethoxy]-, hydrogen sulfate, sodium salt
34411-42-2	Ethanol, 2-amino-, polymer with formaldehyde
68649-44-5	Ethanol, 2-amino-, reaction products with ammonia, by products from, phosphonomethylated
141-43-5	Ethanolamine
66455-15-0	Ethoxylated C10-14 alcohols
66455-14-9	Ethoxylated C12-13 alcohols
68439-50-9	Ethoxylated C12-14 alcohols
68131-39-5	Ethoxylated C12-15 alcohols
68551-12-2	Ethoxylated C12-16 alcohols
68951-67-7	Ethoxylated C14-15 alcohols
68439-45-2	Ethoxylated C6-12 alcohols
68439-46-3	Ethoxylated C9-11 alcohols
9002-92-0	Ethoxylated dodecyl alcohol
61790-82-7	Ethoxylated hydrogenated tallow alkylamines
68439-51-0	Ethoxylated propoxylated C12-14 alcohols
52624-57-4	Ethoxylated, propoxylated trimethylolpropane
141-78-6	Ethyl acetate
141-97-9	Ethyl acetoacetate
93-89-0	Ethyl benzoate
97-64-3	Ethyl lactate
118-61-6	Ethyl salicylate
100-41-4	Ethylbenzene
9004-57-3	Ethylcellulose
107-21-1	Ethylene glycol
75-21-8	Ethylene oxide
107-15-3	Ethylenediamine
60-00-4	Ethylenediaminetetraacetic acid
64-02-8	Ethylenediaminetetraacetic acid tetrasodium salt
67989-88-2	Ethylenediaminetetraacetic acid, diammonium copper salt
139-33-3	Ethylenediaminetetraacetic acid, disodium salt
74-86-2	Ethyne
68604-35-3	Fatty acids, C 8-18 and C18-unsaturated compounds with diethanolamine
70321-73-2	Fatty acids, C14-18 and C16-18-unsatd., distn. residues
61788-89-4	Fatty acids, C18-unsatd., dimers
61791-29-5	Fatty acids, coco, ethoxylated
61791-08-0	Fatty acids, coco, reaction products with ethanolamine, ethoxylated
61790-90-7	Fatty acids, tall oil, hexa esters with sorbitol, ethoxylated
68188-40-9	Fatty acids, tall oil, reaction products with acetophenone, formaldehyde and thiourea
61790-12-3	Fatty acids, tall-oil
61790-69-0	Fatty acids, tall-oil, reaction products with diethylenetriamine
8052-48-0	Fatty acids, tallow, sodium salts
68153-72-0	Fatty acids, vegetable-oil, reaction products with diethylenetriamine
3844-45-9	FD&C Blue no. 1
7705-08-0	Ferric chloride
10028-22-5	Ferric sulfate
17375-41-6	Ferrous sulfate monohydrate
65997-17-3	Fiberglass
50-00-0	Formaldehyde
NA	Formaldehyde amine
29316-47-0	Formaldehyde polymer with 4,1,1-(dimethylethyl)phenol and methyloxirane
63428-92-2	Formaldehyde polymer with methyl oxirane, 4nonylphenol and oxirane
28906-96-9	Formaldehyde, polymer with 2-(chloromethyl)oxirane and 4,4'-(1-methylethylidene)bis[phenol]
30704-64-4	Formaldehyde, polymer with 4-(1,1-dimethylethyl)phenol, 2-methyloxirane and oxirane
30846-35-6	Formaldehyde, polymer with 4-nonylphenol and oxirane
35297-54-2	Formaldehyde, polymer with ammonia and phenol
25085-75-0	Formaldehyde, polymer with bisphenol A
70750-07-1	Formaldehyde, polymer with N1-(2-aminoethyl)-1,2ethanediamine, benzylated
55845-06-2	Formaldehyde, polymer with nonylphenol and oxirane
153795-76-7	Formaldehyde, polymers with branched 4-nonylphenol, ethylene oxide and propylene oxide
75-12-7	Formamide
64-18-6	Formic acid
590-29-4	Formic acid, potassium salt
68476-30-2	Fuel oil, no. 2
68334-30-5	Fuels, diesel
68476-34-6	Fuels, diesel, no. 2
8031-18-3	Fuller's earth
110-17-8	Fumaric acid
98-01-1	Furfural
98-00-0	Furfuryl alcohol
64741-43-1	Gas oils, petroleum, straight-run
9000-70-8	Gelatin
12002-43-6	Gilsonite
133-42-6	Gluconic acid
111-30-8	Glutaraldehyde
56-81-5	Glycerin, natural
135-37-5	Glycine, N-(carboxymethyl)-N-(2-hydroxyethyl)-, disodium salt
150-25-4	Glycine, N,N-bis(2-hydroxyethyl)
5064-31-3	Glycine, N,N-bis(carboxymethyl)-, trisodium salt
139-89-9	Glycine, N-[2-[bis(carboxymethyl)amino]ethyl]-N-(2hydroxyethyl)-, trisodium salt
79-14-1	Glycolic acid
2836-32-0	Glycolic acid sodium salt
107-22-2	Glyoxal
298-12-4	Glyoxylic acid
9000-30-0	Guar gum
68130-15-4	Guar gum, carboxymethyl 2-hydroxypropyl ether, sodium salt
13397-24-5	Gypsum
67891-79-6	Heavy aromatic distillate
1317-60-8	Hematite
9025-56-3	Hemicellulase enzyme concentrate
142-82-5	Heptane
68526-88-5	Heptene, hydroformylation products, high-boiling
57-09-0	Hexadecyltrimethylammonium bromide
110-54-3	Hexane
124-04-9	Hexanedioic acid
1415-93-6	Humic acids, commercial grade
68956-56-9	Hydrocarbons, terpene processing by-products
7647-01-0	Hydrochloric acid
7664-39-3	Hydrogen fluoride
7722-84-1	Hydrogen peroxide
2148878	Hydrogen sulfide
9004-62-0	Hydroxyethylcellulose
1029713	Hydroxylamine hydrochloride
10039-54-0	Hydroxylamine sulfate (2:1)
9004-64-2	Hydroxypropyl cellulose
39421-75-5	Hydroxypropyl guar gum
120-72-9	Indole
430439-54-6	Inulin, carboxymethyl ether, sodium salt
12030-49-8	Iridium oxide
7439-89-6	Iron
1317-61-9	Iron oxide (Fe3O4)
1332-37-2	Iron(II) oxide
7720-78-7	Iron(II) sulfate
7782-63-0	Iron(II) sulfate heptahydrate
1309-37-1	Iron(III) oxide
89-65-6	Isoascorbic acid
75-28-5	Isobutane
26952-21-6	Isooctanol
123-51-3	Isopentyl alcohol
67-63-0	Isopropanol
42504-46-1	Isopropanolamine dodecylbenzenesulfonate
75-31-0	Isopropylamine
68909-80-8	Isoquinoline, reaction products with benzyl chloride and quinoline
35674-56-7	Isoquinolinium, 2-(phenylmethyl)-, chloride
9043-30-5	Isotridecanol, ethoxylated
1332-58-7	Kaolin
8008-20-6	Kerosine (petroleum)
64742-81-0	Kerosine, petroleum, hydrodesulfurized
61790-53-2	Kieselguhr
1302-76-7	Kyanite
50-21-5	Lactic acid
63-42-3	Lactose
13197-76-7	Lauryl hydroxysultaine
8022-15-9	Lavandula hybrida abrial herb oil
4511-42-6	L-Dilactide
7439-92-1	Lead
8002-43-5	Lecithin
129521-66-0	Lignite
8062-15-5	Lignosulfuric acid
1317-65-3	Limestone
8001-26-1	Linseed oil
79-33-4	L-Lactic acid
546-93-0	Magnesium carbonate (1:1)
7786-30-3	Magnesium chloride
7791-18-6	Magnesium chloride hexahydrate
1309-42-8	Magnesium hydroxide
19086-72-7	Magnesium iron silicate
10377-60-3	Magnesium nitrate
1309-48-4	Magnesium oxide
14452-57-4	Magnesium peroxide
12057-74-8	Magnesium phosphide
1343-88-0	Magnesium silicate
26099-09-2	Maleic acid homopolymer
25988-97-0	Methanamine-N-methyl polymer with chloromethyl oxirane
74-82-8	Methane
67-56-1	Methanol
100-97-0	Methenamine
625-45-6	Methoxyacetic acid
9004-67-5	Methyl cellulose
119-36-8	Methyl salicylate
78-94-4	Methyl vinyl ketone
108-87-2	Methylcyclohexane
6317-18-6	Methylene bis(thiocyanate)
66204-44-2	Methylenebis(5-methyloxazolidine)
68891-11-2	Methyloxirane polymer with oxirane, mono (nonylphenol) ether, branched
12001-26-2	Mica
8012-95-1	Mineral oil -includes paraffin oil
64475-85-0	Mineral spirits
26038-87-9	Monoethanolamine borate (1:x)
1318-93-0	Montmorillonite
110-91-8	Morpholine
78-21-7	Morpholinium, 4-ethyl-4-hexadecyl-, ethyl sulfate
1302-93-8	Mullite
46830-22-2	N-(2-Acryloyloxyethyl)-N-benzyl-N,N-dimethylammonium chloride
54076-97-0	N,N,N-Trimethyl-2[1-oxo-2-propenyl]oxy ethanaminimum chloride, homopolymer
19277-88-4	N,N,N-Trimethyl-3-((1-oxooctadecyl)amino)-1propanaminium methyl sulfate
112-03-8	N,N,N-Trimethyloctadecan-1-aminium chloride
109-46-6	N,N'-Dibutylthiourea
2605-79-0	N,N-Dimethyldecylamine oxide
68-12-2	N,N-Dimethylformamide
593-81-7	N,N-Dimethylmethanamine hydrochloride
1184-78-7	N,N-Dimethyl-methanamine-N-oxide
1613-17-8	N,N-Dimethyloctadecylamine hydrochloride
110-26-9	N,N'-Methylenebisacrylamide
64741-68-0	Naphtha, petroleum, heavy catalytic reformed
64742-48-9	Naphtha, petroleum, hydrotreated heavy
91-20-3	Naphthalene
93-18-5	Naphthalene, 2-ethoxy
28757-00-8	Naphthalenesulfonic acid, bis(1-methylethyl)-
99811-86-6	Naphthalenesulphonic acid, bis (1-methylethyl)-methyl derivatives
68410-62-8	Naphthenic acid ethoxylate
7786-81-4	Nickel sulfate
10101-97-0	Nickel(II) sulfate hexahydrate
61790-29-2	Nitriles, tallow, hydrogenated
4862-18-4	Nitrilotriacetamide
139-13-9	Nitrilotriacetic acid
18662-53-8	Nitrilotriacetic acid trisodium monohydrate
7727-37-9	Nitrogen
872-50-4	N-Methyl-2-pyrrolidone
105-59-9	N-Methyldiethanolamine
109-83-1	N-Methylethanolamine
68213-98-9	N-Methyl-N-hydroxyethyl-N-hydroxyethoxyethylamine
13127-82-7	N-Oleyl diethanolamide
25154-52-3	Nonylphenol (mixed)
8000-48-4	Oil of eucalyptus
8007-02-1	Oil of lemongrass
8000-25-7	Oil of rosemary
112-80-1	Oleic acid
1317-71-1	Olivine
8028-48-6	Orange terpenes
68649-29-6	Oxirane, methyl-, polymer with oxirane, mono-C10-16alkyl ethers, phosphates
51838-31-4	Oxiranemethanaminium, N,N,N-trimethyl-, chloride, homopolymer
7782-44-7	Oxygen
10028-15-6	Ozone
8002-74-2	Paraffin waxes and Hydrocarbon waxes
30525-89-4	Paraformaldehyde
4067-16-7	Pentaethylenehexamine
109-66-0	Pentane
628-63-7	Pentyl acetate
540-18-1	Pentyl butyrate
79-21-0	Peracetic acid
93763-70-3	Perlite
64743-01-7	Petrolatum, petroleum, oxidized
8002-05-9	Petroleum
6742-47-8	Petroleum distillate hydrotreated light
85-01-8	Phenanthrene
108-95-2	Phenol
25068-38-6	Phenol, 4,4'-(1-methylethylidene)bis-, polymer with 2(chloromethyl)oxirane
9003-35-4	Phenol, polymer with formaldehyde
7803-51-2	Phosphine
13598-36-2	Phosphonic acid
29712-30-9	Phosphonic acid (dimethylamino(methylene))
129828-36-0	Phosphonic acid, (((2-[(2hydroxyethyl)(phosphonomethyl)amino)ethyl)imino]bis(m ethylene))bis-, compd. with 2-aminoethanol
67953-76-8	Phosphonic acid, (1-hydroxyethylidene)bis-, potassium salt						4
3794-83-0	Phosphonic acid, (1-hydroxyethylidene)bis-, tetrasodium salt						1, 4
15827-60-8	Phosphonic acid, [[(phosphonomethyl)imino]bis[2,1ethanediylnitrilobis(methylene)]]tetrakis-						1, 2, 4
70714-66-8	Phosphonic acid, [[(phosphonomethyl)imino]bis[2,1ethanediylnitrilobis(methylene)]]tetrakis-, ammonium salt (1:x)						3
22042-96-2	Phosphonic acid, [[(phosphonomethyl)imino]bis[2,1ethanediylnitrilobis(methylene)]]tetrakis-, sodium salt						3
34690-00-1	Phosphonic acid, [[(phosphonomethyl)imino]bis[6,1hexanediylnitrilobis(methylene)]]tetrakis						1, 4, 8
7664-38-2	Phosphoric acid						1, 2, 4
7785-88-8	Phosphoric acid, aluminium sodium salt						1, 2
7783-28-0	Phosphoric acid, diammonium salt						2
68412-60-2	Phosphoric acid, mixed decyl and Et and octyl esters		1
10294-56-1	Phosphorous acid						1
85-44-9	Phthalic anhydride						1, 4
8002-09-3	Pine oils		1, 2, 4
25038-54-4	Policapram (Nylon 6)		1, 4
62649-23-4	Poly (acrylamide-co-acrylic acid), partial sodium salt						3, 4
26680-10-4	Poly(lactide)						1
9014-93-1	Poly(oxy-1,2-ethanediyl), .alpha.-(dinonylphenyl)-. omega.-hydroxy						4
9016-45-9	Poly(oxy-1,2-ethanediyl), .alpha.-(nonylphenyl)-.omega.hydroxy						1, 2, 3, 4, 8
51811-79-1	Poly(oxy-1,2-ethanediyl), .alpha.-(nonylphenyl)-.omega.hydroxy-, phosphate						1, 4
68987-90-6	Poly(oxy-1,2-ethanediyl), .alpha.-(octylphenyl)-.omega.hydroxy-, branched						1, 4
26635-93-8	Poly(oxy-1,2-ethanediyl), .alpha.,.alpha.'-[[(9Z)-9octadecenylimino]di-2,1-ethanediyl]bis[.omega.-hydroxy						1, 4
9004-96-0	Poly(oxy-1,2-ethanediyl), .alpha.-[(9Z)-1-oxo-9octadecenyl]-.omega.-hydroxy						8
68891-38-3	Poly(oxy-1,2-ethanediyl), .alpha.-sulfo-.omega.-hydroxy-, C12-14-alkyl ethers, sodium salts	1, 4
61723-83-9	Poly(oxy-1,2-ethanediyl), a-hydro-w-hydroxy-, ether with D-glucitol (2:1), tetra-(9Z)-9-octadecenoate				8
68015-67-8	Poly(oxy-1,2-ethanediyl), alpha-(2,3,4,5tetramethylnonyl)-omega-hydroxy				1
68412-53-3	Poly(oxy-1,2-ethanediyl), alpha-(nonylphenyl)-omegahydroxy-,branched, phosphates				1
31726-34-8	Poly(oxy-1,2-ethanediyl), alpha-hexyl-omega-hydroxy		3, 8
56449-46-8	Poly(oxy-1,2-ethanediyl), alpha-hydro-omega-hydroxy-, (9Z)-9-octadecenoate				3
65545-80-4	Poly(oxy-1,2-ethanediyl), alpha-hydro-omega-hydroxy-, ether with alpha-fluoro-omega-(2hydroxyethyl)poly(difluoromethylene) (1:1)
27306-78-1	Poly(oxy-1,2-ethanediyl), alpha-methyl-omega-(3(1,3,3,3-tetramethyl-1-((trimethylsilyl)oxy)-1disiloxanyl)propoxy)
52286-19-8	Poly(oxy-1,2-ethanediyl), alpha-sulfo-omega-(decyloxy)-, ammonium salt (1:1)
63428-86-4	Poly(oxy-1,2-ethanediyl), alpha-sulfo-omega-(hexyloxy)-, ammonium salt (1:1)
68037-05-8	Poly(oxy-1,2-ethanediyl), alpha-sulfo-omega-(hexyloxy)-, C6-10-alkyl ethers, ammonium salts
9081-17-8	Poly(oxy-1,2-ethanediyl), alpha-sulfo-omega-(nonylphenoxy)
52286-18-7	Poly(oxy-1,2-ethanediyl), alpha-sulfo-omega-(octyloxy)ammonium salt (1:1)
68890-88-0	Poly(oxy-1,2-ethanediyl), alpha-sulfo-omega-hydroxy-, C10-12-alkyl ethers, ammonium salts
24938-91-8	Poly(oxy-1,2-ethanediyl), alpha-tridecyl-omega-hydroxy
127036-24-2
68412-54-4
34398-01-1
127087-87-0
25704-18-1
32131-17-2
9003-05-8
NA	Polyacrylate/ polyacrylamide blend
66019-18-9	Polyacrylic acid, sodium bisulfite terminated
25322-68-3	Polyethylene glycol
9004-98-2	Polyethylene glycol (9Z)-9-octadecenyl ether
68187-85-9	Polyethylene glycol ester with tall oil fatty acid
9036-19-5	Polyethylene glycol mono(octylphenyl) ether
9004-77-7	Polyethylene glycol monobutyl ether
68891-29-2	Polyethylene glycol mono-C8-10-alkyl ether sulfate ammonium
9046-01-9	Polyethylene glycol tridecyl ether phosphate
9002-98-6	Polyethyleneimine
25618-55-7	Polyglycerol
9005-70-3	Polyoxyethylene sorbitan trioleate
26027-38-3	Polyoxyethylene(10)nonylphenyl ether
9046-10-0	Polyoxypropylenediamine
68131-72-6	Polyphosphoric acids, esters with triethanolamine, sodium salts
68915-31-1	Polyphosphoric acids, sodium salts
25322-69-4	Polypropylene glycol
68683-13-6	Polypropylene glycol glycerol triether, epichlorohydrin, bisphenol A polymer
9011-19-2	Polysiloxane
9005-64-5	Polysorbate 20
9003-20-7	Polyvinyl acetate copolymer
9002-89-5	Polyvinyl alcohol
NA	Polyvinyl alcohol/polyvinyl acetate copolymer
9002-85-1	Polyvinylidene chloride
65997-15-1	Portland cement
127-08-2	Potassium acetate
1327-44-2	Potassium aluminum silicate
29638-69-5	Potassium antimonate
12712-38-8	Potassium borate
20786-60-1	Potassium borate (1:x)
6381-79-9	Potassium carbonate sesquihydrate
7447-40-7	Potassium chloride
7778-50-9	Potassium dichromate
1310-58-3	Potassium hydroxide
7681-11-0	Potassium iodide
13709-94-9	Potassium metaborate
143-18-0	Potassium oleate
12136-45-7	Potassium oxide
7727-21-1	Potassium persulfate
7778-80-5	Potassium sulfate
74-98-6	Propane
2997-92-4	Propanimidamide,2,2’' -aAzobis[(2-methyl-, amidinopropane) dihydrochloride
34590-94-8	Propanol, 1(or 2)-(2-methoxymethylethoxy)
107-19-7	Propargyl alcohol
108-32-7	Propylene carbonate
15220-87-8	Propylene pentamer
106-42-3	p-Xylene
68391-11-7	Pyridine, alkyl derivs.
100765-57-9	Pyridinium, 1-(phenylmethyl)-, alkyl derivs., chlorides
70914-44-2	Pyridinium, 1-(phenylmethyl)-, C7-8-alkyl derivs., chlorides
289-95-2	Pyrimidine
109-97-7	Pyrrole
14808-60-7	Quartz
308074-31-9	Quaternary ammonium compounds (2-ethylhexyl) hydrogenated tallow alkyl)dimethyl, methyl sulfates
68607-28-3	Quaternary ammonium compounds, (oxydi-2,1ethanediyl)bis[coco alkyldimethyl, dichlorides
68153-30-0	Quaternary ammonium compounds, benzylbis(hydrogenated tallow alkyl)methyl, salts with bentonite
68989-00-4	Quaternary ammonium compounds, benzyl-C10-16alkyldimethyl, chlorides
68424-85-1
68391-01-5
61789-68-2	Quaternary ammonium compounds, benzylcoco alkylbis(hydroxyethyl), chlorides
68953-58-2
71011-27-3
68424-95-3
61789-77-3
68607-29-4
8030-78-2
91-22-5
68514-29-4
64741-85-1
64742-01-4
64741-67-9
81-88-9
8050-09-7
12060-08-1
63800-37-3
68611-44-9
7631-86-9
112926-00-8
112945-52-5
60676-86-0
55465-40-2
68037-74-1
67762-90-7
63148-52-7
5324-84-5	Sodium 1-octanesulfonate
2492-26-4	Sodium 2-mercaptobenzothiolate
127-09-3	Sodium acetate
532-32-1	Sodium benzoate
144-55-8	Sodium bicarbonate
7631-90-5	Sodium bisulfite
1333-73-9	Sodium borate
7789-38-0	Sodium bromate
7647-15-6	Sodium bromide
1004542-84-0	Sodium bromosulfamate
68610-44-6	Sodium caprylamphopropionate
497-19-8	Sodium carbonate
7775-09-9	Sodium chlorate
7647-14-5	Sodium chloride
7758-19-2	Sodium chlorite
3926-62-3	Sodium chloroacetate
68608-68-4	Sodium cocaminopropionate
142-87-0	Sodium decyl sulfate
527-07-1	Sodium D-gluconate
126-96-5	Sodium diacetate
2893-78-9	Sodium dichloroisocyanurate
151-21-3	Sodium dodecyl sulfate
6381-77-7	Sodium erythorbate (1:1)
126-92-1	Sodium ethasulfate
141-53-7	Sodium formate
7681-38-1	Sodium hydrogen sulfate
1310-73-2	Sodium hydroxide
7681-52-9	Sodium hypochlorite
7681-82-5	Sodium iodide
8061-51-6	Sodium ligninsulfonate
18016-19-8	Sodium maleate (1:x)
7681-57-4	Sodium metabisulfite
7775-19-1	Sodium metaborate
16800-11-6	Sodium metaborate dihydrate
10555-76-7	Sodium metaborate tetrahydrate
6834-92-0	Sodium metasilicate
7631-99-4	Sodium nitrate
7632-00-0	Sodium nitrite
137-20-2	Sodium N-methyl-N-oleoyltaurate
142-31-4	Sodium octyl sulfate
1313-59-3	Sodium oxide
11138-47-9	Sodium perborate
10486-00-7	Sodium perborate tetrahydrate
7632-04-4	Sodium peroxoborate
7775-27-1	Sodium persulfate
7632-05-5	Sodium phosphate
9084-06-4	Sodium polynaphthalenesulfonate
7758-16-9	Sodium pyrophosphate
54-21-7	Sodium salicylate
533-96-0	Sodium sesquicarbonate
1344-09-8	Sodium silicate
9063-38-1	Sodium starch glycolate
7757-82-6	Sodium sulfate
7757-83-7	Sodium sulfite
540-72-7	Sodium thiocyanate
7772-98-7	Sodium thiosulfate
10102-17-7	Sodium thiosulfate, pentahydrate
650-51-1	Sodium trichloroacetate
1300-72-7	Sodium xylenesulfonate
10377-98-7	Sodium zirconium lactate
64742-88-7	Solvent naphtha (petroleum), medium aliph.
64742-96-7	Solvent naphtha, petroleum, heavy aliph.
64742-94-5	Solvent naphtha, petroleum, heavy arom.
64742-95-6	Solvent naphtha, petroleum, light arom.
8007-43-0	Sorbitan, (9Z)-9-octadecenoate (2:3)
1338-43-8	Sorbitan, mono-(9Z)-9-octadecenoate
9005-65-6	Sorbitan, mono-(9Z)-9-octadecenoate, poly(oxy-1,2ethanediyl) derivis.
9005-67-8	Sorbitan, monooctadecenoate, poly(oxy-1,2-ethanediyl) derivis.
26266-58-0	Sorbitan, tri-(9Z)-9-octadecenoate
10025-69-1	Stannous chloride dihydrate
9005-25-8	Starch
68131-87-3	Steam cracked distillate, cyclodiene dimer, dicyclopentadiene polymer
8052-41-3	Stoddard solvent
10476-85-4	Strontium chloride
100-42-5	Styrene
57-50-1	Sucrose
5329-14-6	Sulfamic acid
14808-79-8	Sulfate
68201-64-9	Sulfomethylated quebracho
68608-21-9	Sulfonic acids, C10-16-alkane, sodium salts
68439-57-6	Sulfonic acids, C14-16-alkane hydroxy and C14-16alkene, sodium salts
61789-85-3	Sulfonic acids, petroleum
68608-26-4	Sulfonic acids, petroleum, sodium salts
7446-09-5	Sulfur dioxide
7664-93-9	Sulfuric acid
68955-19-1	Sulfuric acid, mono-C12-18-alkyl esters, sodium salts
68187-17-7	Sulfuric acid, mono-C6-10-alkyl esters, ammonium salts
14807-96-6	Talc
8002-26-4	Tall oil
61791-36-4	Tall oil imidazoline
68092-28-4	Tall oil, compound with diethanolamine
65071-95-6	Tall oil, ethoxylated
8016-81-7	Tall-oil pitch
61790-60-1	Tallow alkyl amines acetate
72480-70-7	Tar bases, quinoline derivatives, benzyl chloridequaternized
68647-72-3	Terpenes and Terpenoids, sweet orange-oil
8000-41-7	Terpineol
75-91-2	tert-Butyl hydroperoxide
614-45-9	tert-Butyl perbenzoate
12068-35-8	Tetra-calcium-alumino-ferrite
629-59-4	Tetradecane
139-08-2	Tetradecyldimethylbenzylammonium chloride
112-60-7	Tetraethylene glycol
112-57-2	Tetraethylenepentamine
55566-30-8	Tetrakis(hydroxymethyl)phosphonium sulfate
681-84-5	Tetramethyl orthosilicate
75-57-0	Tetramethylammonium chloride
1762-95-4	Thiocyanic acid, ammonium salt
68-11-1	Thioglycolic acid
62-56-6	Thiourea
68527-49-1	Thiourea, polymer with formaldehyde and 1phenylethanone
68917-35-1	Thuja plicata donn ex. D. don leaf oil
7772-99-8	Tin(II) chloride
13463-67-7	Titanium dioxide
36673-16-2	Titanium(4+) 2-[bis(2-hydroxyethyl)amino]ethanolate propan-2-olate (1:2:2)
74665-17-1	Titanium, iso-Pr alc. triethanolamine complexes
108-88-3	Toluene
126-73-8	Tributyl phosphate
81741-28-8	Tributyltetradecylphosphonium chloride
7758-87-4	Tricalcium phosphate
12168-85-3	Tricalcium silicate
87-90-1	Trichloroisocyanuric acid
629-50-5	Tridecane
102-71-6	Triethanolamine
68299-02-5	Triethanolamine hydroxyacetate
68131-71-5	Triethanolamine polyphosphate ester
77-93-0	Triethyl citrate
78-40-0	Triethyl phosphate
112-27-6	Triethylene glycol
112-24-3	Triethylenetetramine
122-20-3	Triisopropanolamine
14002-32-5	Trimethanolamine
121-43-7	Trimethyl borate
25551-13-7	Trimethylbenzene
7758-29-4	Triphosphoric acid, pentasodium salt
1317-95-9	Tripoli
6100-05-6	Tripotassium citrate monohydrate
25498-49-1	Tripropylene glycol monomethyl ether
68-04-2	Trisodium citrate
6132-04-3	Trisodium citrate dihydrate
150-38-9	Trisodium ethylenediaminetetraacetate
19019-43-3	Trisodium ethylenediaminetriacetate
7601-54-9	Trisodium phosphate
10101-89-0	Trisodium phosphate dodecahydrate
77-86-1	Tromethamine
73049-73-7	Tryptone
1319-33-1	Ulexite
1120-21-4	Undecane
57-13-6	Urea
1318-00-9	Vermiculite
24937-78-8	Vinyl acetate ethylene copolymer
25038-72-6	Vinylidene chloride/methylacrylate copolymer
7732-18-5	Water
8042-47-5	White mineral oil, petroleum
1330-20-7	Xylenes
8013-01-2	Yeast extract
7440-66-6	Zinc
3486-35-9	Zinc carbonate
7646-85-7	Zinc chloride
1314-13-2	Zinc oxide
13746-89-9	Zirconium nitrate
62010-10-0	Zirconium oxide sulfate
7699-43-6	Zirconium oxychloride
21959-01-3	Zirconium(IV) chloride tetrahydrofuran complex
14644-61-2	Zirconium(IV) sulfate
197980-53-3	Zirconium, 1,1'-((2-((2-hydroxyethyl)(2hydroxypropyl)amino)ethyl)imino)bis(2-propanol) complexes
68909-34-2	Zirconium, acetate lactate oxo ammonium complexes
174206-15-6	Zirconium, chloro hydroxy lactate oxo sodium complexes
113184-20-6	Zirconium, hydroxylactate sodium complexes
101033-44-7	Zirconium,tetrakis[2-[bis(2-hydroxyethyl)aminokN]ethanolato-kO]

## Sheet: EPISUITE
CAS #	Chemical name	Synonym	SMILES	Estimated Log Kow	Measured Log Kow	Estimated BP (oC)	Estimated MP (oC)	Estimated VP (mm Hg)	Estimated VP (Pa)	Estimated Water Sol. (mg/L)	HLC (atm-m3/mole); Group Method (Based on Estimated Data)	HLC (atm-m3/mole); Bond Method (Based on Estimated Data)	Estimated Koc	Estimated Log Koc	Measured Log Koc	MW	BIOWIN3 (Ultimate) Timeframe	BIOWIN4 (Primary) Timeframe	BIOWIN1 (Linear Model) Probability	BIOWIN2 (Non-Linear Model) Probability	Estimated Atmospheric Oxidation (half-life-days)	Indirect Photolysis (Half-Life-days); Measured	Estimated Ozone Reaction (half-life-days)	Measured Ozone Reaction (half-life-days)	Estimated Hydrolysis (half-life-days)	Estimated BCF	Estimated Log BCF	Estimated Volatilization from Model River (half-life-hours)	Estimated Volatilization from Model Lake (half-life-hours)	STP Biodegradation (%)	STP Sludge Adsorption (%)	STP Volatilization (%)	STP Total Removal (%)	AWS_Air	AWS_Water	AWS_Soil	AWS_Sediments	Paws Score-Air	Paws-Score-Water	Paws-Score-Soil	Paws-Score-Sediments	Paws Score (Total)	PEQC/aws (half-life-days)	PEQC/aws Score	B Score (BCF)	B Score (Log Kow)	EXPaws Score (BCF)	EXPaws Score (Log Kow)	EXPEQC/aws Score (BCF)
003811-49-2	Salithion		c1ccc2COP(=S)(OC)Oc2c1	2.87	2.67	297.56	8.48	0.00222	0.296	189.1		1.562e-05	489.5	2.69		216.19	weeks	days	0.9586	1	0.1348		0			26.83	1.429	56.68	741.7	0.11	3.56	0.85	4.51	0.349	24.6	74.6	0.475	141	24600	74600	475	99816	18.8	341667	16098	280641	1607	28013	5500
000123-73-9	2-Butenal, (E)-		O=CC=CC	0.6		92.35	-80.57	31.5	4200	41480	1.899e-05	5.606e-05	1.793	0.254		70.09	weeks	days	0.9988	0.9999	0.2956	0.2971	12.59	6.586		3.162	0.5	26.12	355.2	0.09	1.75	1.07	2.91	1.2	46.8	51.9	0.0891	1023	46800	51900	89	99812	13	235606	1897	2389	189	238	447
002235-43-0	(NITRILOTRIS(METHYLENE))TRISPHOSPHONIC ACID, PE*		O(Na)P(=O)(OCN(COP(=O)(O(Na))O(Na))COP(=O)(O(Na))O)O(Na)	-13.51		480	90.27	1.78e-10	2.373e-08	1000000		1.066e-32	612.1	2.787		456.96	months	weeks	0.3771	0.0156	0.01782		0			3.162	0.5	1.17e+29	1.276e+30	0.09	1.75	0	1.85	6.09e-23	10	89.6	0.381	0	60000	537600	2286	599886	114.6	1000000	1897	0	1138	0	1897
065322-65-8	Quinolinium, 1-(1-naphthalenylmethyl)-, chloride		C(n3(Cl)cccc4ccccc34)c1cccc2ccccc12	-0.34		446.04	170.46	1.93e-08	2.573e-06	1733		1.157e-13	1621000	6.21		305.81	weeks-months	days-weeks	0.602	0.2085	0.1404		0			3.162	0.5	8826000000	96290000000	0.09	1.76	0	1.85	1.09e-06	1.98	42.2	55.9	0	6930	147700	195650	350280	162.5	1000000	1897	274	665	96	1897
068909-18-2	Pyridinium, 1-(phenylmethyl)-, Et Me derivs., chlorides		CCC1=C(C)C=N(CC2=CC=CC=C2)(Cl)C=C1	-1.27		338.87	101.97	4.3e-05	0.005733	297000		1.963e-11	33800	4.529		247.77	weeks-months	days-weeks	0.867	0.9201	0.5879		0			3.162	0.5	47020000	512900000	0.09	1.75	0	1.85	0.000123	8.52	75.2	16.3	0	29820	263200	57050	350070	91.3	1000000	1897	32	664	11	1897
000526-73-8	Benzene, 1,2,3-trimethyl-		c(c(c(cc1)C)C)(c1)C	3.63	3.66	169.97	-22.46	1.17	156	75.03	0.006583	0.007241	626.9	2.797		120.2	weeks-months	days-weeks	0.8543	0.9541	0.6406	0.3271	0	7162		120.7	2.082	1.266	105.7	0.11	12.35	54.88	67.34	2.57	26.6	69.9	0.921	2522	93100	244650	3224	343495	12.8	231818	72420	732000	24876	251439	16788
000095-63-6	Benzene, 1,2,4-trimethyl-		c(ccc(c1C)C)(c1)C	3.63	3.63	169.97	-22.46	1.62	216	79.59	0.006583	0.007241	614.3	2.788		120.2	weeks-months	days-weeks	0.8543	0.9541	0.6406	0.3291	0	8815		115.4	2.062	1.223	105.3	0.09	11.13	62.35	73.56	3.22	31.9	63.8	1.08	3179	111650	223300	3780	341909	10.5	191667	69240	726000	23674	248226	13271
002634-33-5	1,2-Benzisothiazol-3(2H)-one		O=C(NSc1cccc2)c12	0.64		339.46	121.6	2.57e-05	0.003426	21430		6.917e-09	34.48	1.538		151.18	weeks	days-weeks	0.6756	0.7031	0.6307		0			3.162	0.5	104000	1135000	0.09	1.77	0	1.86	0.123	24.4	75.4	0.0796	233	24400	75400	80	100112	27.6	502273	1897	2619	190	262	953
035691-65-7	Pentanedinitrile, 2-bromo-2-(bromomethyl)-		C(#N)C(Br)(CCC(#N))CBr	1.63		327.79	97.23	0.000249	0.0332	424		3.939e-10	50.71	1.705		265.94	weeks-months	days-weeks	0.9587	0.1102	18.07		0			5.53	0.743	2423000	26440000	0.09	1.92	0	2.02	0.00366	21.4	78.5	0.0927	37	74900	274750	324	350011	61.3	1000000	3318	25595	1161	8958	3318
000095-47-6	Benzene, 1,2-dimethyl-		c(c(ccc1)C)(c1)C	3.09	3.12	148.29	-40.69	6.81	907.9	224.1	0.006144	0.006561	382.9	2.583		106.17	weeks	days-weeks	0.8063	0.9343	1.643	0.7807	0	16370		56.49	1.752	1.168	99.14	0.06	4.72	63.67	68.45	8.29	34.5	56.7	0.546	19415	34500	56700	546	111161	7.6	138636	33894	624000	3768	69365	4699
000057-55-6	1,2-Propanediol		OCC(O)C	-0.78	-0.92	155.15	-33.01	0.111	14.8	811100	1.314e-10	1.735e-07	1	0		76.1	days-weeks	days	1.0288	0.9847	0.8343	0.8913	0			3.162	0.5	39590	432000	0.09	1.75	0	1.85	0.397	34.5	65	0.061	1062	22425	42250	40	65776	15.2	275758	1897	72	125	5	523
000075-56-9	Oxirane, methyl-		O(C1C)C1	0.37	0.03	31.32	-100.23	532	70930	129300	0.0001226	0.0001596	5.194	0.716		58.08	weeks	days	0.3725	0.2235	17.87	20.57	0		1042	3.162	0.5	7.189	142.3	0.09	1.7	3.54	5.33	13.9	40	46	0.082	139000	40000	46000	82	225082	13	237121	1897	643	427	145	450
000108-67-8	Benzene, 1,3,5-trimethyl-		c(cc(cc1C)C)(c1)C	3.63	3.42	169.97	-22.46	2.01	268	120.3	0.006583	0.007241	602.1	2.78		120.2	weeks-months	days-weeks	0.8543	0.9541	0.3047	0.186	0	5209		83.85	1.924	1.192	104.9	0.07	7.12	71.54	78.73	2.39	38.8	57.5	1.29	1334	135800	201250	4515	342899	8.6	156061	50310	684000	17251	234543	7851
000123-91-1	1,4-Dioxane		O(CCOC1)C1	-0.32	-0.27	102.77	-63.61	40.6	5413	213900	1.118e-07	5.907e-06	2.633	0.42		88.11	weeks	days-weeks	0.0109	0.0061	0.3816	0.9813	0			3.162	0.5	115.5	1338	0.09	1.75	0.27	2.12	2.65	44.7	52.6	0.0868	7801	44700	52600	87	105188	14.6	265152	1897	322	200	34	503
000124-09-4	1,6-Hexanediamine		NCCCCCCN	0.35		191.79	24.53	0.183	24.4	534300	7.054e-10	3.214e-09	164	2.215		116.21	weeks	days	0.9999	0.9728	0.155		0			3.162	0.5	895300	9767000	0.09	1.76	0	1.86	0.0123	18.4	81.4	0.152	6	18400	81400	152	99958	30.9	562121	1897	1343	190	134	1066
006055-52-3	1,6-Hexanediamine, dihydrochloride		HN(H)(H)(Cl)CCCCCCN(H)(H)(H)Cl	-1.42		532.55	227.81	2.71e-11	3.613e-09	816900		2.761e-17	544.7	2.736		189.13	weeks	days-weeks	0.6575	0.5801	0.3959		0			3.162	0.5	29170000000000	318300000000000	0.09	1.75	0	1.85	1.59e-07	16.6	83	0.351	0	16600	83000	351	99951	32.4	588636	1897	23	190	2	1117
020324-33-8	2-Propanol, 1-[2-(2-methoxy-1-methylethoxy)-1-methylethoxy]-		O(CC(OCC(OCC(O)C)C)C)C	-0.2		255.98	23.81	0.00325	0.4333	195800	4.555e-13	2.365e-11	10	1		206.28	weeks	days-weeks	-0.234	0.0001	0.1784		0			3.162	0.5	1848000000	20160000000	0.09	1.76	0	1.85	9.7e-06	30.6	69.4	0.0688	0	30600	69400	69	100069	26.7	484848	1897	379	190	38	920
000078-96-6	2-Propanol, 1-amino-		OC(CN)C	-1.19	-0.96	130.72	-28.92	0.768	102.4	1000000	2.336e-10	4.883e-10	1.789	0.253		75.11	weeks	days	1.0243	0.9848	0.2651		0			3.162	0.5	2168000	23660000	0.09	1.75	0	1.85	0.00534	36.9	63	0.0703	4	36900	63000	70	99975	24.6	447727	1897	66	190	7	849
015619-48-4	Quinolinium, 1-(phenylmethyl)-, chloride		c(ccc1n(Cl)(c2)Cc(ccc3)cc3)cc1cc2	-1.52		375.15	120.65	3.72e-06	0.000496	436400		1.185e-12	150000	5.176		255.75	weeks-months	days-weeks	0.7539	0.7643	0.3907		0			3.162	0.5	786800000	8583000000	0.09	1.75	0	1.85	5.87e-06	5.08	57.8	37.1	0	17780	202300	129850	349930	118.3	1000000	1897	18	664	6	1897
000071-36-3	1-Butanol		OCCCC	0.84	0.88	113.91	-62.33	7.78	1037	76700	9.738e-06	9.986e-06	3.471	0.54		74.12	days-weeks	days	0.9794	0.9927	1.552	1.248	0			3.162	0.5	58.09	705.9	0.09	1.78	0.49	2.36	4.56	40.1	55.2	0.0747	17073	26065	35880	49	79066	10	181818	1897	4551	150	360	345
000112-30-1	1-Decanol		OCCCCCCCCCC	3.79	4.57	238.62	7.89	0.0109	1.453	28.21	7.735e-05	5.466e-05	127.1	2.104		158.29	days-weeks	days	0.9393	0.9764	0.696		0			20.32	1.308	24.3	370.6	0.54	58.86	0.64	60.05	2.6	28.1	69.1	0.163	5429	18265	44915	106	68715	11.2	203788	12192	914000	838	62805	2485
002687-96-9	1-Lauryl-2-pyrrolidone		O=C1CCCN1CCCCCCCCCCCC	5.3	4.2	367.01	124.24	5.19e-05	0.006919	5.862		7.123e-07	5705	3.756		253.43	weeks	days	0.9455	0.981	0.2662		0			11.58	1.064	1311	14430	0.4	39.53	0.02	39.96	0.555	23.1	72.4	4.01	443	23100	72400	4010	99953	20.5	371970	6948	840000	694	83961	2584
003452-07-1	1-Eicosene		C(=C)CCCCCCCCCCCCCCCCCC	10.03		333.05	50.38	0.000409	0.05453	1.264e-05	67.37	18.94	586200	5.768		280.54	weeks	days-weeks	0.7224	0.7045	0.2141		0.955			110.7	2.044	1.709	159.1	0.76	92.2	1.27	94.22	2.04	65.6	30.2	2.11	1070	65600	30200	2110	98980	7.2	131061	66420	1000000	6574	98980	8705
000629-73-2	1-Hexadecene		C(=C)CCCCCCCCCCCCCC	8.06		275.88	21.29	0.00766	1.021	0.001232	16.92	6.097	53150	4.726		224.43	weeks	days	0.7491	0.841	0.2414		0.955			1016	3.007	1.529	142.3	0.48	76.68	19.83	96.99	2.99	69.2	11.8	16	1728	69200	11800	16000	98728	6	109091	601600	1000000	59395	98728	65629
000111-27-3	1-Hexanol		OCCCCCC	1.82	2.03	159.09	-37.86	0.881	117.5	6885	1.943e-05	1.76e-05	11.53	1.062		102.18	days-weeks	days	0.9661	0.9892	1.101	0.8557	0			10.15	1.006	35.64	473.6	0.1	2.16	0.94	3.2	3.5	36.7	59.8	0.0793	8985	23855	38870	52	71761	10.1	184091	6090	64291	437	4614	1121
000107-98-2	2-Propanol, 1-methoxy-		O(CC(O)C)C	-0.49		116.55	-57.94	7.38	983.9	1000000	1.813e-08	5.556e-08	1	0		90.12	weeks	days	0.516	0.3583	0.6484	0.5751	0			3.162	0.5	605.1	6681	0.09	1.75	0.05	1.9	1.62	46.2	52.1	0.0865	2795	46200	52100	87	101181	14.8	268182	1897	194	192	20	509
000124-28-7	1-Octadecanamine, N,N-dimethyl-		N(CCCCCCCCCCCCCCCCCC)(C)C	8.39		345.7	81.33	0.000167	0.02226	0.008882	0.03877	0.004512	206700	5.315		297.57	weeks-months	days-weeks	0.509	0.1685	0.1051		0			704.2	2.848	1.786	164.1	0.78	93.15	0.12	94.05	0.123	14.6	71.9	13.3	39	51100	251650	46550	349339	46.3	840909	422520	1000000	147603	349339	355301
000112-88-9	1-Octadecene		C(=C)CCCCCCCCCCCCCCCC	9.04		306.27	29.57	0.00261	0.348	0.0001256	33.76	10.75	176500	5.247		252.49	weeks	days	0.7358	0.7802	0.2269		0.955			335.4	2.526	1.622	150.9	0.69	88.14	6.13	94.95	2.46	71.5	19.4	6.66	1353	71500	19400	6660	98913	6.5	118182	201240	1000000	19905	98913	23783
000111-87-5	1-Octanol		OCCCCCCCC	2.81	3	200.67	-14.46	0.099	13.2	814	3.877e-05	3.102e-05	38.28	1.583		130.23	days-weeks	days	0.9527	0.984	0.8528	0.7428	0			44.3	1.646	28.44	405.9	0.12	5.52	1.28	6.92	2.93	31.7	65.3	0.0984	6529	20605	42445	64	69643	10.7	194697	26580	600000	1851	41786	5175
000071-41-0	1-Pentanol		OCCCCC	1.33	1.51	136.95	-49.96	2.65	353.3	20890	1.375e-05	1.326e-05	6.325	0.801		88.15	days-weeks	days	0.9727	0.9912	1.288	0.9636	0			4.606	0.663	43.24	550.5	0.09	1.87	0.72	2.69	3.86	38.8	57.3	0.0764	11158	25220	37245	50	73673	10	181061	2764	19416	204	1430	500
061789-39-7	1-Propanaminium, 3-amino-N-(carboxymethyl)-N,N-dimethyl-, N-coco acyl derivs., chlorides, sodium salts		CCCCCCCCCCCC(=O)NCCCN(C)(C)(Cl)CC(=O)O(Na)	-3.12		862.92	349.84	1.18e-21	1.573e-19	68840		6.214e-21	892.2	2.95		400.97	weeks	days	0.9584	0.943	0.2427		0			70.79	1.85	1.888e+17	2.06e+18	0.09	1.75	0	1.85	0.045	17	82.4	0.545	33	17000	82400	545	99978	30.9	561364	42474	0	4246	0	23843
061789-40-0	1-Propanaminium, 3-amino-N-(carboxymethyl)-N,N-dimethyl-, N-coco acyl derivs., hydroxides, inner salts		CCCCCCCCCCCC(=O)NCCCN(C)(C)CC(=O)O	0.69		650.63	282.96	4.81e-15	6.413e-13	1755		6.189e-21	647.5	2.811		343.53	weeks	days	0.9753	0.9647	0.2209		0			70.79	1.85	1.753e+17	1.912e+18	0.09	1.77	0	1.87	5.7e-08	16.5	83.1	0.403	0	16500	83100	403	100003	32.5	590152	42474	2939	4248	294	25066
005284-66-2	1-Propanesulfonic acid		O=S(=O)(O)CCC	-1.4		253.13	47.68	0.00266	0.3546	1000000		2.219e-08	1.568	0.195		124.16	weeks	days	0.7968	0.9997	4.106		0			3.162	0.5	29390	320700	0.09	1.75	0	1.85	0.476	37.8	61.7	0.0716	4760	37800	61700	72	104332	23.4	425758	1897	24	198	2	808
000071-23-8	1-Propanol		OCCC	0.35	0.25	89.96	-74.95	23.2	3093	271500	6.894e-06	7.522e-06	1.904	0.28		60.1	weeks	days	0.8777	0.9635	1.953	1.934	0			3.162	0.5	62.04	741.9	0.09	1.76	0.42	2.26	4.29	44.9	50.7	0.0857	24891	44900	50700	86	120576	14.5	263636	1897	1067	229	129	500
023519-77-9	Zirconium(IV) propoxide		[Zr](OCCC)(OCCC)(OCCC)OCCC	0.52		393.06	138.89	2.03e-06	0.0002706	3034			78830	4.897		327.58	weeks-months	days-weeks	0.5916	0.1621	0.256		0			3.162	0.5	3674000	40080000	0.09	1.77	0	1.86	0.0016	6.64	65.5	27.9	1	23240	229250	97650	350141	103.8	1000000	1897	1987	664	696	1897
000115-07-1	1-Propene		C(=C)C	1.68	1.77	-9.84	-135.38	7040	938600	1162	0.1579	0.1533	21.73	1.337		42.08	weeks	days	0.7275	0.9177	0.4046	0.4067	0.955	1.014		6.837	0.835	0.6639	61.64	0.02	0.41	98.27	98.7	10.7	87.7	1.44	0.24	9318	87700	1440	240	98698	2.9	53182	4102	35331	405	3487	218
001120-36-1	1-Tetradecene		C(=C)CCCCCCCCCCCC	7.08		241.87	0.09	0.104	13.87	0.01191	8.481	3.46	16000	4.204		196.38	weeks	days	0.7625	0.8873	0.2578		0.955			3077	3.488	1.43	133.1	0.27	65.04	33.72	99.03	4.61	67	8.64	19.8	2807	67000	8640	19800	98248	4.6	83333	807700	1000000	79355	98248	67308
000112-70-9	1-Tridecanol		OCCCCCCCCCCCCC	5.26		288.77	31.69	0.000237	0.0316	4.533	0.000218	0.0001279	769.6	2.886		200.37	weeks	days	0.9193	0.9579	0.5455		0			58.06	1.764	7.919	205.1	0.71	83.23	0.66	84.6	1.54	20.9	77	0.583	2520	20900	77000	583	101003	18	326515	34836	1000000	3519	101003	11374
000112-42-5	1-Undecanol		OCCCCCCCCCCC	4.28		256.24	18.67	0.0051	0.6799	43.04	0.0001093	7.257e-05	231.7	2.365		172.31	days-weeks	days	0.9327	0.9713	0.6374		0			13.06	1.116	11.93	240.2	0.42	43.24	2	45.67	2.59	26.3	70.9	0.225	4953	17095	46085	146	68279	11.1	202273	7836	856000	535	58447	1585
000112-34-5	Ethanol, 2-(2-butoxyethoxy)-		O(CCOCCO)CCCC	0.29	0.56	240.02	19.26	0.0109	1.453	71920	4.451e-11	1.522e-09	10	1		162.23	days-weeks	days	0.2428	0.0395	0.285	0.1438	0			3.162	0.5	103600	1130000	0.09	1.77	0	1.86	0.172	30.6	69.1	0.0645	74	19890	44915	42	64921	14.7	266667	1897	2178	123	141	506
000111-90-0	Ethanol, 2-(2-ethoxyethoxy)-		O(CCOCC)CCO	-0.69	-0.54	202.21	-3.05	0.0938	12.51	828000	2.231e-11	8.634e-10	1	0		134.18	weeks	days	0.1477	0.0096	0.3411	0.187	0			3.162	0.5	30410	331900	0.09	1.76	0	1.85	0.279	41.8	57.8	0.0783	157	41800	57800	78	99835	18.6	338636	1897	173	189	17	642
000112-15-2	Ethanol, 2-(2-ethoxyethoxy)-, acetate		O=C(OCCOCCOCC)C	0.32		212.21	1.9	0.142	18.93	30890	7.219e-10	5.621e-08	10	1		176.21	weeks	days	0.1431	0.0934	0.3678		0		304.8	3.162	0.5	33940	370400	0.09	1.76	0	1.86	0.33	33.5	66.1	0.0753	364	33500	66100	75	100039	21.8	396970	1897	1254	190	125	753
000102-81-8	Ethanol, 2-(dibutylamino)-		OCCN(CCCC)CCCC	2.01	2.65	255.76	29.13	0.0124	1.653	3297	1.02e-08	9.705e-09	49.12	1.691		173.3	days-weeks	days	0.8354	0.9581	0.09934		0			26.03	1.415	75560	824500	0.11	3.5	0	3.6	0.178	26.1	73.6	0.0906	53	16965	47840	59	64917	14.4	262121	15618	268010	1014	17398	4094
034375-28-5	Ethanol, 2-(hydroxymethylamino)-		C(NCO)CO	-2.2		212.71	17.62	0.023	3.066	1000000		5.891e-10	1	0		91.11	days-weeks	days	1.1755	0.9937	0.09868		0			3.162	0.5	948800	10350000	0.09	1.75	0	1.85	0.0197	33.9	66.1	0.0599	6	22035	42965	39	65045	15.9	288636	1897	4	123	0	548
021564-17-0	Thiocyanic acid, (2-benzothiazolylthio)methyl ester		c1ccc2N=C(SCSC(#N))Sc2c1	3.12	3.3	404.84	153.22	3.12e-07	4.16e-05	41.67		6.49e-12	3374	3.528		238.34	weeks-months	days-weeks	0.6341	0.4072	0.1049		0			69.88	1.844	139300000	1519000000	0.15	9.07	0	9.22	5.44e-05	11.1	86.8	2.14	0	38850	303800	7490	350140	78.3	1000000	41928	660000	14681	231092	41928
027776-21-2	1H-Imidazole, 2,2'-[azobis(1-methylethylidene)]bis[4,5-dihydro-, dihydrochloride		N1(Cl)(H)(H)C(C(C)CN=NCC(C)C2=NCCN2(Cl)(H))=NCC1	2.69		658.39	286.59	2.7e-15	3.6e-13	16.94		5.083e-21	12640	4.102		322.26	months	days-weeks	0.3523	0.0001	0.4523		0			3.162	0.5	2.069e+17	2.257e+18	0.11	3.66	0	3.77	1.94e-08	7.7	84.9	7.42	0	46200	509400	44520	600120	128.8	1000000	1897	293867	1139	176356	1897
010213-78-2	Ethanol, 2,2 -(octadecylimino)bis-		OCCN(CCCCCCCCCCCCCCCCCC)CCO	6.85		455.81	174.54	4.16e-11	5.546e-09	0.08076	7.387e-12	1.063e-08	5778	3.762		357.63	weeks	days-weeks	0.7979	0.4469	0.08299		0			645.5	2.81	104500	1140000	0.78	92.99	0	93.77	0.172	22.8	74	2.98	43	22800	74000	2980	99823	20.8	378788	387300	1000000	38661	99823	146705
000929-59-9	Ethanamine, 2,2'-[1,2-ethanediylbis(oxy)]bis-		NCCOCCOCCN	-2.17		231.98	46.26	0.0427	5.693	1000000	8.099e-16	2.499e-13	10	1		148.21	weeks	days-weeks	0.2899	0.0233	0.08175		0			3.162	0.5	880000000000	9600000000000	0.09	1.75	0	1.85	1.73e-08	30.6	69.4	0.0688	0	30600	69400	69	100069	26.7	484848	1897	4	190	0	920
010222-01-2	Acetamide, 2,2-dibromo-2-cyano-		O=C(N)C(C#N)(Br)Br	1.01	0.82	347.2	125.76	1.57e-05	0.002093	2841		6.163e-14	5.383	0.731		241.87	weeks-months	days-weeks	0.8733	0.0241	5.348		0			3.162	0.5	47670	520200	0.09	1.78	0	1.87	0.234	39.7	59.9	0.0863	2340	138950	209650	302	351242	42.9	780303	1897	3964	666	1392	1480
073003-80-2	Propanediamide, 2,2-dibromo-		O=C(N)C(Br)(Br)C(=O)N	0.37		400.5	166.12	2.84e-07	3.786e-05	10020		3.576e-14	3.72	0.571		259.89	weeks-months	days	0.7679	0.0027	2.674		0			3.162	0.5	26360000000	287600000000	0.09	1.76	0	1.86	5.25e-07	41.1	58.8	0.086	0	143850	205800	301	349951	43.8	795455	1897	1407	664	492	1509
024634-61-5	2,4-Hexadienoic acid, potassium salt, (E,E)-		O(K)C(=O)C=CC=CC	-2.19		445.91	173.92	1.78e-08	2.373e-06	1000000			8.715	0.94		150.22	days-weeks	hours-days	0.8753	0.9802	0.2146		0.2177			3.162	0.5	204000000000	2225000000000	0.09	1.75	0	1.85	3.15e-07	28.6	71.3	0.0589	0	18590	46345	38	64973	17.2	312121	1897	4	123	0	592
000915-67-3	2,7-Naphthalenedisulfonic acid, 3-hydroxy-4-[(4-sulfo-1-naphthalenyl)azo]-, trisodium salt		O(Na)c4c(N=Nc1ccc(c2ccccc12)S(O(Na))(=O)=O)c3ccc(cc3cc4S(O(Na))(=O)=O)S(O(Na))(=O)=O	-5.13		981.11	349.84	5.82e-25	7.759e-23	73820		2.683e-30	1941000	6.288		626.45	months	weeks	-0.3062	0	5.948		0			3.162	0.5	5.468e+26	5.965e+27	0.09	1.75	0	1.85	5.75e-09	1.38	43.6	55	0	8280	261600	330000	599880	251.3	1000000	1897	0	1138	0	1897
009002-93-1	Octoxynol		CC(C)(C)CC(C)(C)c1ccc(OCCO)cc1	4.86		334.45	95.66	6.99	931.9	5.356	7.054e-07	1.241e-07	795.2	2.9		250.38	weeks-months	days-weeks	0.5511	0.3482	0.2727		0			416.9	2.62	1316	14490	0.64	72.13	0.01	72.78	0.264	18.3	80.6	0.803	216	64050	282100	2811	349176	44.2	803030	250140	972000	87343	339400	200870
015214-89-8	1-Propanesulfonic acid, 2-methyl-2-[(1-oxo-2-propenyl)amino]-		O=C(NC(CS(=O)(=O)O)(C)C)C=C	-2.19		401.53	160.78	6.75e-09	8.999e-07	1000000		5.181e-15	10	1		207.25	weeks-months	days	0.7835	0.9996	0.6551		6.549			3.162	0.5	162700000000	1775000000000	0.09	1.75	0	1.85	4.33e-07	35	64.9	0.0835	0	122500	227150	292	349942	47.9	871212	1897	4	664	1	1653
000124-68-5	1-Propanol, 2-amino-2-methyl-		OCC(N)(C)C	-0.74		151.5	-8.51	0.495	65.99	1000000		6.482e-10	2.535	0.404		89.14	weeks	days-weeks	0.8337	0.9044	0.4195	0.382	0			3.162	0.5	853100	9306000	0.09	1.76	0	1.85	0.0146	36.2	63.7	0.07	17	36200	63700	70	99987	24.8	450000	1897	109	190	11	854
002002-24-6	Ethanol ammonium chloride		OCCN(H)(H)(H)Cl	-4.8		349.3	126.21	1.49e-06	0.0001987	1000000		3.409e-17	2.127	0.328		97.55	weeks	days	0.8598	0.9394	0.7205		0			3.162	0.5	16960000000000	185000000000000	0.09	1.75	0	1.85	8.28e-10	36.5	63.5	0.07	0	36500	63500	70	100070	24.8	451515	1897	0	190	0	857
000052-51-7	1,3-Propanediol, 2-bromo-2-nitro-		N(=O)(=O)C(Br)(CO)CO	-0.64		300.57	90.85	6.06e-06	0.0008079	62850		1.144e-11	1	0		199.99	weeks	days-weeks	0.7397	0.0227	8.07		0			3.162	0.5	62250000	679100000	0.09	1.76	0	1.85	0.000319	37.7	62.2	0.0706	3	37700	62200	71	99974	24.5	444697	1897	137	190	14	844
000096-29-7	2-Butanone, oxime		N(O)=C(CC)C	1.69	0.63	157.13	-57.96	1.17	156	36630		1.036e-05	115.8	2.064		87.12	weeks	days-weeks	0.7061	0.8547	7.211		0			3.162	0.5	53.5	661.9	0.09	1.76	0.58	2.43	5.19	26.4	68.2	0.17	51900	26400	68200	170	146670	19.3	351515	1897	2559	278	375	667
143106-84-7	2-Butanone, 4-[[[1,2,3,4,4a,9,10,10a-octahydro-1,4a-dimethyl-7-(1-methylethyl)-1-phenant		O=C(c4ccccc4)CCN(H)(Cl)(CCC(=O)C)CC1(C2(C(c3ccc(cc3CC2)C(C)C)(CCC1)C)H)C	4.95		721.27	315.96	2.39e-17	3.186e-15	0.02947		1.57e-19	6363000	6.804		524.19	recalcitrant	weeks-months	0.3812	0.0029	0.09826		0			3.162	0.5	8.538e+15	9.314e+16	0.67	75.39	0	76.05	7.14e-06	0.597	52.7	46.7	0	5970	527000	467000	999970	620.8	1000000	1897	990000	1897	989970	1897
000111-76-2	Ethanol, 2-butoxy-		O(CCCC)CCO	0.57	0.83	181.14	-20.31	0.475	63.33	64470	2.082e-08	9.792e-08	2.823	0.451		118.18	days-weeks	days	0.6111	0.7032	0.4549	0.5751	0			3.162	0.5	398.9	4443	0.09	1.78	0.09	1.96	2.35	40.9	56.7	0.0751	4054	26585	36855	49	67543	10.1	183333	1897	4056	128	274	348
000110-80-5	Ethanol, 2-ethoxy-		O(CCO)CC	-0.42	-0.32	137.83	-44.23	3.1	413.3	755100	1.043e-08	5.556e-08	1	0		90.12	weeks	days	0.516	0.3583	0.6168	0.6945	0			3.162	0.5	1184	12990	0.09	1.76	0.03	1.87	1.7	45.4	52.8	0.0849	3542	45400	52800	85	101827	15.3	278788	1897	287	193	29	529
000104-76-7	1-Hexanol, 2-ethyl-		OCC(CCCC)CC	2.73		188.52	-25.5	0.185	24.66	1379	4.661e-05	3.102e-05	35.28	1.548		130.23	days-weeks	days	0.9527	0.984	0.8085		0			29.48	1.47	26.38	383.4	0.11	3.8	1.41	5.32	3.18	31.9	64.8	0.0959	7713	20735	42120	62	70630	10.6	193182	17688	322219	1249	22758	3417
000645-62-5	2-Hexenal, 2-ethyl-		O=CC(=CCCC)CC	2.62		176.69	-40.39	0.463	61.73	548.6	0.000488	0.0002055	18.23	1.261		126.2	weeks	days	1.0805	1	0.214		0.9687			24.94	1.397	2.494	121.4	0.09	2.99	17.43	20.51	2.39	47.7	49.8	0.124	1257	47700	49800	124	98881	6.9	125000	14964	250122	1480	24732	1871
005444-75-7	Benzoic acid, 2-ethylhexyl ester		O=C(OCC(CCCC)CC)c(cccc1)c1	5.19		305.98	52.2	0.000797	0.1063	1.061	0.0002336	0.0002522	4133	3.616		234.34	weeks	days	1.0467	0.9994	0.9271		0		3898	1239	3.093	5.392	187.2	0.7	81.34	1.29	83.32	2.36	18.2	77.1	2.32	6564	18200	77100	2320	104184	18.5	336364	623900	1000000	65000	104184	209857
000818-61-1	2-Propenoic acid, 2-hydroxyethyl ester		O=C(OCCO)C=C	-0.25	-0.21	184.08	-15.92	0.126	16.8	506900	7.219e-10	4.489e-09	1	0		116.12	weeks	days	1.0252	0.9986	0.7035		6.549		3288	3.162	0.5	873800	9533000	0.09	1.76	0	1.85	0.0166	37.8	62.1	0.0708	32	37800	62100	71	100002	24.3	442424	1897	370	190	37	839
000060-24-2	Ethanol, 2-mercapto-		OCCS	-0.2		147.39	-45.59	0.861	114.8	194400	3.376e-08	1.269e-07	1.904	0.28		78.13	weeks	days	0.8691	0.9533	0.2344		0			3.162	0.5	2876	31450	0.09	1.76	0.01	1.86	0.649	44.6	54.7	0.0852	456	44600	54700	85	99842	15.5	281061	1897	379	189	38	533
000109-86-4	Ethanol, 2-methoxy-		O(CCO)C	-0.91	-0.77	114.82	-56.58	5.61	747.9	1000000	7.735e-09	4.185e-08	1	0		76.1	weeks	days	0.5227	0.4053	0.8915	0.8557	0			3.162	0.5	1549	16970	0.09	1.75	0.02	1.87	1.81	44.6	53.5	0.0834	4646	44600	53500	83	102830	16	290152	1897	102	195	10	550
000078-83-1	1-Propanol, 2-methyl-		OCC(C)C	0.77	0.76	99.58	-74.01	13.4	1787	97120	1.171e-05	9.986e-06	2.919	0.465		74.12	weeks	days	0.871	0.9558	1.554		0			3.162	0.5	52.42	644	0.09	1.77	0.55	2.41	3.86	44.2	51.9	0.0863	17995	44200	51900	86	114182	14.4	262121	1897	3453	217	394	497
000107-41-5	2,4-Pentanediol, 2-methyl-		OC(CC(O)(C)C)C	0.58		180.94	-7.37	0.0583	7.773	32560	3.967e-10	4.06e-07	1	0		118.18	weeks	days-weeks	0.6661	0.6737	0.7533		0			3.162	0.5	1569	17210	0.09	1.77	0.02	1.88	1.75	45.1	53.1	0.0844	3955	45100	53100	84	102239	15.6	283333	1897	2281	194	233	538
002682-20-4	3(2H)-ISOTHIAZOLONE,2-METHYL-		S1N(C)C(=O)C=C1	-0.83		237.75	47.48	0.031	4.133	536700		4.958e-08	12.08	1.082		115.15	weeks	days-weeks	0.6927	0.798	0.3985		6.549			3.162	0.5	12670	138300	0.09	1.76	0	1.85	0.519	34.1	65.3	0.0797	585	34100	65300	80	100065	20.1	365152	1897	89	190	9	693
000115-19-5	3-Butyn-2-ol, 2-methyl-		OC(C#C)(C)C	0.45	0.28	103.52	-35.03	16.3	2173	239500		1.036e-06	4.138	0.617		84.12	weeks	days-weeks	0.5236	0.5227	1.309		382			3.162	0.5	138.3	1585	0.09	1.76	0.22	2.07	3.08	43	53.8	0.0863	12054	43000	53800	86	108940	15	273485	1897	1143	207	125	519
000078-78-4	Butane, 2-methyl-		C(CC)(C)C	2.72		30.18	-119.04	688	91730	184.6	1.44	1.286	60.7	1.783		72.15	weeks	days-weeks	0.7132	0.8791	2.65	2.743	0			29.1	1.464	0.8671	80.68	0.02	1.46	98.33	99.82	39	60	0.754	0.259	320931	60000	754	259	381944	4.3	77273	17460	314884	6669	120268	1349
062763-89-7	Quinoline, 2-methyl-, hydrochloride		n(H)(Cl)(c(cc1)C)c(ccc2)c1c2	-1.08		282.63	68.7	0.0019	0.2533	460100		7.595e-13	4139	3.617		179.65	weeks-months	days-weeks	0.7167	0.7378	0.2646		0			3.162	0.5	1034000000	11280000000	0.09	1.75	0	1.85	5.48e-06	10.9	86.5	2.61	0	38150	302750	9135	350035	78.8	1000000	1897	50	664	17	1897
037971-36-1	1,2,4-Butanetricarboxylic acid, 2-phosphono-		O=C(O)C(P(=O)(O)O)(CC(=O)O)CCC(=O)O	-1.66		480	90.27	6.06e-11	8.079e-09	1000000		1.173e-26	25.38	1.404		270.13	days-weeks	hours-days	0.6531	0.3495	2.149		0			3.162	0.5	8.225e+22	8.972e+23	0.09	1.75	0	1.85	1.24e-15	24.4	75.5	0.0649	0	15860	49075	42	64977	18	327273	1897	13	123	1	621
093858-78-7	1,2,4-Butanetricarboxylic acid, 2-phosphono-, potassium salt		OC(=O)CC(C(=O)O)(P(=O)(O)O)CCC(=O)O(K)	-5.47		480	90.27	6.06e-11	8.079e-09	1000000			25.38	1.404		308.22	days-weeks	hours-days	0.6531	0.3495	2.707		0			3.162	0.5	41820000000000	456300000000000	0.09	1.75	0	1.85	2.61e-06	24.4	75.5	0.0649	0	15860	49075	42	64977	18	327273	1897	0	123	0	621
000555-31-7	Aluminum isopropoxide		[Al](OC(C)C)(OC(C)C)OC(C)C	0.93		277.01	70.65	0.00133	0.1773	6721			4815	3.683		204.25	weeks-months	days-weeks	0.6503	0.5271	0.293		0			3.162	0.5	15740	171800	0.09	1.79	0	1.88	0.158	14.3	81.6	3.97	139	50050	285600	13895	349684	56.3	1000000	1897	5107	663	1786	1897
026062-79-3	2-PROPEN-1-AMINIUM, N,N-DIMETHYL-N-2-PROPENYL C		C=CCN(Cl)(CC=C)(C)C	-2.49		370.51	133.02	3.53e-06	0.0004706	1000000		7.198e-12	108.8	2.037		161.68	weeks	days-weeks	0.6706	0.671	0.1475		0.4775			3.162	0.5	103400000	1128000000	0.09	1.75	0	1.85	0.000134	19.1	80.8	0.118	0	19100	80800	118	100018	31.2	566667	1897	2	190	0	1075
013533-05-6	2-Propenoic acid, 2-(2-hydroxyethoxy)ethyl ester		O=C(OCCOCCO)C=C	-0.52	-0.3	242.57	23.54	0.00524	0.6986	398800	1.543e-12	6.975e-11	10	1		160.17	weeks	days	0.6568	0.9243	0.3661		6.549		1509	3.162	0.5	481200000	5249000000	0.09	1.76	0	1.85	3.28e-05	30.6	69.4	0.0688	0	30600	69400	69	100069	26.7	484848	1897	301	190	30	920
075673-43-7	Oxazolidine, 3,4,4-trimethyl-		CN1C(COC1)(C)C	0.13		126	-11.17	12	1600	821900		6.628e-06	9.576	0.981		115.18	weeks-months	weeks	-0.0438	0.0025	0.1009		0			3.162	0.5	95.87	1136	0.09	1.75	0.37	2.22	0.223	44.4	55.3	0.105	68	155400	193550	368	349385	25.1	456818	1897	809	663	283	867
051229-78-8	3,5,7-Triaza-1-azoniatricyclo[3.3.1.13,7]decane, 1-(3-chloro-2-propenyl)-, chloride, (Z)-		ClC=CCN12CN3CN(C1)CN(C3)C2	-5.92		445.2	187	1.31e-08	1.747e-06	1000000		1.762e-08	23.81	1.377		215.71	months	weeks-months	-0.0823	0.0002	0.02044		14.09			3.162	0.5	48860	533100	0.09	1.75	0	1.85	0.0231	35.3	64.6	0.109	1	211800	387600	654	600055	41.4	752273	1897	0	1138	0	1427
005392-40-5	2,6-Octadienal, 3,7-dimethyl-		O=CC=C(CCC=C(C)C)C	3.45		217.44	-26.74	0.0913	12.17	84.71	4.35e-05	0.0003761	48.65	1.687		152.24	weeks	days	0.9597	0.9997	0.07863		0.02594			87.14	1.94	17.87	298.4	0.17	11.64	2.05	13.86	0.0747	30.6	69.2	0.117	4	30600	69200	117	99921	15.6	283333	52284	690000	5224	68946	14814
000104-55-2	2-Propenal, 3-phenyl-		O=CC=Cc(cccc1)c1	1.82	1.9	226.69	0.04	0.0337	4.493	2150	3.376e-07	1.602e-06	36.82	1.566		132.16	weeks	days	1.0973	1	0.2823	0.2228	6.821	5.209		8.33	0.921	1993	21830	0.09	2.07	0.02	2.18	0.527	31.8	67.6	0.107	338	31800	67600	107	99845	17.8	322727	4998	47660	499	4759	1613
012068-08-5	Benzenesulfonic acid, dodecyl-, compd. with morpholine (1:1)		O(CCN(H)(H)(OS(=O)(=O)c2ccc(CCCCCCCCCCCC)cc2)C1)C1	5.44		650.43	282.87	4.88e-15	6.506e-13	0.05752		6.773e-18	126600	5.102		413.62	weeks-months	days-weeks	0.3664	0.0204	0.1175		0			70.79	1.85	175900000000000	1.919e+15	0.74	86.74	0	87.48	1.75e-05	5.5	60	34.5	0	19250	210000	120750	350000	114.2	1000000	42474	1000000	14866	350000	42474
051200-87-4	Oxazolidine, 4,4-dimethyl-		O(CC(N1)(C)C)C1	-0.08		136.13	2.59	7.58	1011	1000000		3.019e-06	9.432	0.975		101.15	weeks	days-weeks	0.3219	0.078	0.1051		0			3.162	0.5	196	2223	0.09	1.76	0.17	2.02	0.348	40.5	59.1	0.0902	110	40500	59100	90	99800	15.2	275758	1897	499	189	50	523
005877-42-9	1-Octyn-3-ol, 4-ethyl-		OC(C#C)C(CCCC)CC	2.87		216.7	9.98	0.0266	3.546	833.9		4.27e-06	105.3	2.022		154.25	days-weeks	days	0.9413	0.9777	0.4355		382			36.3	1.56	171.6	1976	0.12	4.6	0.23	4.95	1.6	29.4	68.9	0.153	2088	19110	44785	99	66082	11.4	207576	21780	444786	1439	29393	4521
000121-33-5	Benzaldehyde, 4-hydroxy-3-methoxy-		O=Cc(ccc(O)c1OC)c1	1.05	1.21	274.3	71.55	0.000447	0.0596	6875	2.808e-09	8.267e-11	10	1		152.15	weeks	days	1.2075	1	0.3912		0			2.92	0.465	335900	3664000	0.09	1.82	0	1.91	0.0439	30.9	69	0.0696	52	30900	69000	70	100021	26	471970	1752	9731	175	973	827
000122-91-8	Benzenemethanol, 4-methoxy-, formate		O=COCc(ccc(OC)c1)c1	1.61		236.7	31.22	0.0462	6.159	2679	2.13e-06	1.146e-06	47.92	1.681		166.18	weeks	days	0.9745	0.9991	0.375		0		1.616	5.398	0.732	355.7	3988	0.09	1.91	0.12	2.13	0.926	30.9	68	0.118	1042	30900	68000	118	100060	17.6	320455	3239	24443	324	2446	1038
000150-76-5	Phenol, 4-methoxy-		O(c(ccc(O)c1)c1)C	1.59	1.58	211.43	25.15	0.0083	1.107	16480	5.351e-07	3.316e-08	120	2.079		124.14	weeks	days	0.9362	0.9879	0.359		0			5.123	0.71	1220	13410	0.09	1.9	0.03	2.03	0.771	27	72.1	0.178	830	27000	72100	178	100108	19.1	347727	3074	22811	308	2284	1069
000108-11-2	2-Pentanol, 4-methyl-		OC(CC(C)C)C	1.68		124.88	-62.85	3.74	498.6	13800	3.877e-05	1.76e-05	8.155	0.911		102.18	weeks	days	0.8576	0.9356	0.8361		0			5.929	0.773	14.33	241.1	0.09	1.91	2.34	4.34	3.3	41.2	55.5	0.0895	8277	41200	55500	90	105067	13	236364	3557	28718	374	3017	841
000108-10-1	2-Pentanone, 4-methyl-		O=C(CC(C)C)C	1.16	1.31	104.57	-66.73	21.8	2906	8888	0.0001344	0.0001159	12.6	1.1		100.16	weeks	days-weeks	0.7067	0.7565	1.207	0.7586	0			3.399	0.531	5.267	141.4	0.09	1.73	6.46	8.28	4.61	40.5	54.8	0.0956	10491	40500	54800	96	105887	10.6	193182	2039	12250	216	1297	394
000104-40-5	Phenol, 4-nonyl-		Oc(ccc(c1)CCCCCCCCC)c1	5.99	5.76	324.47	91.8	0.000686	0.09146	1.57	1.226e-05	5.968e-06	38260	4.583		220.36	weeks	days	0.9215	0.9612	0.2069		0			123.9	2.093	27.08	419.9	0.76	89.99	0.06	90.82	0.439	17.7	63.3	18.6	272	17700	63300	18600	99872	22.8	414394	74340	1000000	7425	99872	30806
026172-55-4	3(2H)-Isothiazolone, 5-chloro-2-methyl-		S1N(C)C(=O)C=C1Cl	-0.34		262.46	68.91	0.0054	0.7199	148700		3.567e-08	19.38	1.287		149.6	weeks-months	days-weeks	0.5649	0.2752	0.4874		45.79			3.162	0.5	20060	218900	0.09	1.76	0	1.85	0.251	32.4	67.2	0.0918	363	113400	235200	321	349284	41.3	751515	1897	274	663	96	1426
000106-22-9	6-Octen-1-ol, 3,7-dimethyl-		OCCC(CCC=C(C)C)C	3.56	3.91	228.21	-12.16	0.0169	2.253	105.5	2.13e-05	5.675e-05	94.15	1.974		156.27	weeks	days	0.8319	0.8707	0.1087		0.02665			176.5	2.247	14.16	259.3	0.28	25.54	2.17	27.99	0.0778	27.1	72.7	0.152	5	27100	72700	152	99957	16.3	296970	105900	782000	10585	78166	31449
000075-07-0	Acetaldehyde		O=CC	-0.17	-0.34	33.83	-106.38	910	121300	256800	6.004e-05	6.784e-05	1	0		44.05	weeks	days	1.0112	0.9999	0.6299	0.677	0	1910		3.162	0.5	6.503	126.6	0.09	1.7	3.41	5.2	3.82	48.5	47.6	0.0907	7756	48500	47600	91	103946	10.7	194697	1897	274	197	29	369
000064-19-7	Acetic acid		O=C(O)C	0.09	-0.17	122.3	-21.26	17.2	2293	475900	2.941e-07	5.477e-07	1	0		60.05	days-weeks	days	0.7916	0.9426	17.2	14.45	0			3.162	0.5	4538	49570	0.09	1.76	0.01	1.85	2.66	35	62.3	0.0619	26600	22750	40495	40	89885	14.5	263636	1897	406	171	36	500
090438-79-2	Acetic acid, C6-8-branched alkyl esters		CC(=O)OCC(C)CC(C)CC	3.66		186.63	-31.53	0.699	93.19	44.59	0.001813	0.001274	158.5	2.2		172.27	weeks	days	0.8397	0.9905	0.9891		0		1218	121.4	2.084	1.764	129.3	0.15	13.92	36.01	50.08	8.7	32.8	58.2	0.264	25816	32800	58200	264	117080	8.5	153788	72840	732000	8528	85702	11202
005421-46-5	Acetic acid, mercapto-, monoammonium salt		SCC(=O)ON(H)(H)(H)H	-2.85		355.91	130.18	8.46e-06	0.001128	1000000		9.34e-17	2.877	0.459		109.14	weeks	days-weeks	0.6956	0.8114	0.3077		0		1.244	3.162	0.5	6549000000000	71440000000000	0.09	1.75	0	1.85	2.14e-09	35.7	64.2	0.0697	0	35700	64200	70	99970	25	455303	1897	1	190	0	864
000108-24-7	Acetic acid, anhydride		O=C(OC(=O)C)C	-0.58		52.62	-95.1	6.5	866.6	358800		3.566e-05	1	0		102.09	weeks	days-weeks	0.6989	0.8262	126.8		0		0.03123	3.162	0.5	104.6	1226	0.09	1.75	0.32	2.16	9.08	43.6	47.3	0.0815	90800	43600	47300	82	181782	15.7	284849	1897	158	345	29	540
000067-64-1	2-Propanone		O=C(C)C	-0.24	-0.24	44.8	-93.58	249	33200	219900	3.967e-05	4.955e-05	2.364	0.374		58.08	weeks	days-weeks	0.7267	0.8495	52.43	48.84	0			3.162	0.5	13.53	211.5	0.09	1.73	1.87	3.69	12.3	42.1	45.5	0.0813	123000	42100	45500	81	210681	14	254545	1897	345	400	73	483
007327-60-8	Acetonitrile, 2,2',2''-nitrilotris-		N#CCN(CC#N)CC#N	-1.39		321.24	92.78	6.17e-05	0.008226	1000000		2.608e-15	14.21	1.153		134.14	weeks-months	weeks	1.3994	1	2.16		0			3.162	0.5	259800000000	2834000000000	0.09	1.75	0	1.85	2.96e-08	32.1	67.8	0.0831	0	112350	237300	291	349941	50.4	916667	1897	24	664	9	1739
000098-86-2	Ethanone, 1-phenyl-		O=C(c(cccc1)c1)C	1.67	1.58	189.81	-9.86	0.326	43.46	4484	1.093e-05	9.81e-06	51.85	1.715		120.15	weeks	days-weeks	0.8253	0.9339	5.691	3.904	0			1.332	0.125	62.83	777.3	0.09	1.9	0.58	2.57	4.6	29.6	65.7	0.117	46000	29600	65700	117	141417	18.1	329545	799	22811	113	3226	263
000077-89-4	1,2,3-Propanetricarboxylic acid, 2-(acetyloxy)-, triethyl ester		O=C(OC(C(=O)OCC)(CC(=O)OCC)CC(=O)OCC)C	1.34		341.01	27.68	0.000204	0.0272	688.2		6.907e-11	2393	3.379		318.33	weeks	days	1.1088	1	1.864		0		1346	3.554	0.551	15120000	164900000	0.09	1.84	0	1.93	0.0012	15.9	82.9	1.23	7	15900	82900	1230	100037	32.9	598485	2132	13127	213	1313	1276
000107-02-8	2-Propenal		O=CC=C	0.19	-0.01	57.87	-94.61	264	35200	139700	1.943e-05	3.577e-05	1	0		56.06	weeks	days	1.0055	0.9999	0.4143	0.5375	40.93	40.93		3.162	0.5	4.357	110.3	0.09	1.67	5.81	7.57	4.2	50.6	45.1	0.0947	6685	50600	45100	95	102479	9	164394	1897	586	194	60	312
000079-06-1	2-Propenamide		O=C(N)C=C	-0.81	-0.67	196.38	21.69	0.128	17.07	504000		5.898e-09	5.694	0.755		71.08	weeks	days	0.9239	0.9909	0.9546		6.549			3.162	0.5	290400	3168000	0.09	1.76	0	1.85	0.0368	33.4	66.5	0.0692	92	33400	66500	69	100061	25.5	463636	1897	128	190	13	880
000079-10-7	2-Propenoic acid		O=C(O)C=C	0.44	0.35	143.35	-10.35	6.02	802.6	168000	1.171e-07	2.888e-07	1.44	0.158		72.06	days-weeks	days	0.7859	0.9327	1.1		6.549			3.162	0.5	1344	14730	0.09	1.76	0.02	1.88	2.8	40	57.1	0.0714	7911	26000	37115	46	71073	10.9	198485	1897	1343	135	95	377
068526-86-3	Alcohols, C11-14-iso-, C13-rich		OCCCCCCCCCCC(C)C	5.19		279.35	29.19	0.000462	0.06159	5.237	0.0002621	0.0001279	647.3	2.811		200.37	weeks	days-weeks	0.8109	0.7827	0.5457		0			51.92	1.715	7.919	205.1	0.7	81.68	0.76	83.14	1.56	21	76.9	0.509	2554	21000	76900	509	100963	17.8	324242	31152	1000000	3145	100963	10101
078330-21-9	Alcohols, C11-14-iso-, C13-rich, ethoxylated		CC(C(CCCCCCCCC)OCC)C	6.3		257.75	7.36	0.0297	3.96	0.1282	0.08099	0.03429	5649	3.752		228.42	weeks	days	0.3999	0.1394	0.2814		0			283.3	2.452	1.553	143.7	0.52	78.24	17.26	96.02	3.55	35.8	55.1	5.62	2997	35800	55100	5620	99517	7.5	135606	169980	1000000	16916	99517	23050
084133-50-6	Alcohols, C12-14-secondary, ethoxylated		CCCCCCCCCC(CC)OCCOCCOCCOCCOCCO	3.32		454.36	174.93	1.26e-10	1.68e-08	13.07	1.144e-17	5.509e-14	138.6	2.142		406.61	weeks-months	days-weeks	-0.9157	0	0.1095		0			72.51	1.86	103600000000000	1.13e+15	0.16	9.39	0	9.54	2.21e-08	15.8	84.1	0.136	0	55300	294350	476	350126	69.2	1000000	43506	664000	15233	232484	43506
078330-19-5	Alcohols, C7-9-iso-, C8-rich, ethoxylated		CC(C)CC(C)CCOCCOCCOCCOCCOCCO	1.29		400.95	134.11	1.39e-08	1.853e-06	1587	2.503e-18	1.774e-14	10.1	1.004		350.5	weeks-months	days-weeks	-0.9974	0	0.1251		0			3.279	0.516	438400000000000	4.783e+15	0.09	1.83	0	1.92	1.89e-10	34.9	65	0.0835	0	122150	227500	292	349942	47.9	871212	1967	11699	688	4094	1714
068603-25-8	Alcohols, C8-10, ethoxylated propoxylated		CCCCCCCCOCC	4		186.4	-26.65	0.982	130.9	26.96	0.007219	0.008317	355.3	2.551		158.29	weeks	days	0.4333	0.3048	0.4425		0			201.1	2.303	1.386	120.6	0.14	20.94	57.59	78.67	6.53	41.6	51.3	0.619	8669	41600	51300	619	102188	6.3	114394	120660	800000	12330	81750	13803
078330-20-8	Alcohols, C9-11-iso-, C10-rich, ethoxylated		CC(C(CCCCCC)OCC)C	4.83		202.42	-25.7	0.461	61.46	3.838	0.02874	0.01466	933.3	2.97		186.34	weeks	days	0.4199	0.2274	0.3168		0			715.3	2.854	1.421	130	0.22	48.55	46.11	94.88	5.99	49	43.4	1.62	5693	49000	43400	1620	99713	5.3	95455	429180	966000	42795	96323	40967
093924-07-3	Alkanes, C10-14		CCCCCCCCCC	5.25	5.01	164.6	-44.13	1.73	230.6	1.252	6.737	5.304	1451	3.162		142.29	days-weeks	days	0.8967	0.9908	0.9627	0.9221	0			39.66	1.598	1.217	113.3	0.14	48.12	51.7	99.97	26.9	69.1	1.73	2.27	74413	44915	1125	1476	121928	2.9	53561	23796	1000000	2901	121928	1275
068551-19-9	Alkanes, C12-14-iso-		CC(CCCCCCCCCC)C	6.65		213.44	-20.46	0.271	36.13	0.03173	22.83	12.41	7385	3.868		184.37	weeks	days	0.7682	0.9033	0.6972		0			480.6	2.682	1.386	129	0.19	60.2	39.49	99.88	16.2	69.3	1.9	12.7	33884	69300	1900	12700	117784	4	73030	288360	1000000	33964	117784	21059
068551-20-2	Alkanes, C13-16-iso-		C(C)(C)C(C)(C)C(C)(C)C(C)(C)C=C	6.67		171.52	-24.31	1.95	260	0.0265		3.46	5367	3.73		196.38	months	weeks	0.1023	0.007	0.3562		6.549			11760	4.07	1.43	133.1	0.22	61.85	37.49	99.56	6.5	68.6	2.69	22.2	6588	411600	16140	133200	567528	5.8	104545	1000000	1000000	567528	567528	104545
064743-02-8	Alkenes, C>10 .alpha.-		CCCCCCCCC=C	5.12	5.7	162.99	-45.48	2.09	278.6	0.3288	2.13	1.114	1451	3.162		140.27	weeks	days	0.7892	0.9459	0.2985		0.955	1.061		113.1	2.053	1.21	112.5	0.2	58.72	40.58	99.5	7.87	80.6	7.63	3.86	5500	80600	7630	3860	97590	3.2	58333	67860	1000000	6622	97590	3959
068411-00-7	Alkenes, C>8		C=CCCCCCCC	4.62	5.15	141.02	-57.53	5.89	785.3	1.104	1.508	0.839	796	2.901		126.24	weeks	days	0.7959	0.9552	0.3108		0.955			1161	3.065	1.147	106.7	0.16	51.22	48.39	99.77	8.5	85.4	3.65	2.46	5979	85400	3650	2460	97489	3	54697	616100	1000000	60063	97489	33699
000098-55-5	3-Cyclohexene-1-methanol, .alpha.,.alpha.,4-trimethyl-		OC(C(CCC(=C1)C)C1)(C)C	3.33	2.98	214.38	12.36	0.0196	2.613	371.7	3.151e-06	1.579e-05	77.25	1.888		154.25	weeks-months	days-weeks	0.4902	0.288	0.1038		0.02665			67.79	1.831	60.87	768.2	0.15	8.73	0.63	9.51	0.0342	25.9	73.9	0.146	2	90650	258650	511	349813	34.4	625000	40674	572996	14228	200441	25421
001302-42-7	Aluminum sodium oxide (NaAlO2)		[Al](=O)O[Na]	-3.63		758.54	333.37	1.41e-18	1.88e-16	1000000			21.73	1.337		81.97	weeks	days	0.719	0.8963	0		0			3.162	0.5	3.486e+21	3.803e+22	0.09	1.75	0	1.85	1.74e-09	26.2	73.8	0.0717	0	26200	73800	72	100072	28.3	513636	1897	0	190	0	974
007429-90-5	ALUMINUM		[Al]	0.33		506.93	198	8.74e-10	1.165e-07	59400		0.02446	13.22	1.121		30.01	weeks	days	0.7333	0.9297	0		0			3.162	0.5	0.5721	52.18	0.02	0.4	90.09	90.51	37.2	53.4	9.21	0.127	0	53400	9210	127	62737	7.8	140909	1897	1283	119	80	267
007446-70-0	Aluminum chloride (AlCl3)		Cl[Al](Cl)Cl	1.26		555.92	236.75	1.93e-11	2.573e-09	7491			31.82	1.503		133.34	weeks	days-weeks	0.6841	0.7531	0		0			3.148	0.498	1496000000000	16320000000000	0.09	1.83	0	1.92	3.33e-06	24.1	75.9	0.076	0	24100	75900	76	100076	29	528030	1889	10918	189	1093	997
001344-28-1	Aluminum oxide (Al2O3)		O=[Al]O[Al]=O	-0.83		518.99	201.81	4.02e-10	5.36e-08	587400			72.17	1.858		101.96	weeks	days-weeks	0.699	0.8265	0		0			3.162	0.5	6439000000000	70240000000000	0.09	1.76	0	1.85	6.99e-08	20.4	79.5	0.0974	0	20400	79500	97	99997	30.6	556061	1897	89	190	9	1055
068155-07-7	Amides, C8-18 and C18-unsatd., N,N-bis(hydroxyethyl)		CCCCCCCC(=O)N(CCO)CCO	0.92		384.22	136.4	1.78e-08	2.373e-06	4897		6.955e-13	10	1		231.34	days-weeks	days	1.2735	0.9985	0.2451		0			3.162	0.5	1281000000	13980000000	0.09	1.79	0	1.88	0.000114	28.1	71.8	0.0592	0	18265	46670	38	64974	17.3	313636	1897	4991	123	324	595
068140-01-2	Amides, coco, N-[3-(dimethylamino)propyl]		CCCCCCCCCCCC(=O)NCCCN(C)C	4.4		407.12	150.12	2.97e-07	3.96e-05	2.623		3.649e-10	5740	3.759		284.49	weeks-months	days-weeks	0.7254	0.7826	0.0996		0			15.77	1.198	2706000	29520000	0.48	50.2	0	50.68	0.00297	10.9	85.5	3.62	1	38150	299250	12670	350071	77.9	1000000	9462	880000	3312	308062	9462
070851-07-9	Amides, coco, N-[3-(dimethylamino)propyl], alkylation products with chloroacetic acid, sodium salts		CCCCCCCCCCCC(=O)N(CC(=O)O(Na))CCCN(C)C	0.56		656.61	285.76	3.08e-15	4.106e-13	1690		1.194e-13	727.9	2.862		364.51	weeks	days	0.7705	0.7503	0.09059		0			3.162	0.5	9393000000	102500000000	0.09	1.77	0	1.86	0.17	23.1	76.1	0.622	46	23100	76100	622	99868	21.2	384848	1897	2178	189	218	730
068155-09-9	Amides, coco, N-[3-(dimethylamino)propyl], N-oxides		CCCCCCCCCCCC(=O)NCCCN(O)(C)C	1.34		608.58	263.32	1.93e-16	2.573e-14	858.5		3.806e-20	8137	3.91		301.5	weeks	days	0.9226	0.9631	0.2584		0			70.79	1.85	2.668e+16	2.911e+17	0.09	1.84	0	1.93	1.31e-05	15.2	81.1	3.72	0	15200	81100	3720	100020	33.8	613636	42474	13127	4248	1313	26064
068155-20-4	Amides, tall-oil fatty, N,N-bis(hydroxyethyl)		CCCCCCCCC=CCCCCCCCC(=O)N(CCO)CCO	5.62		503.83	203.51	5.88e-13	7.839e-11	0.07525		1.04e-11	1448	3.161		369.59	weeks	days	1.2076	0.9893	0.09652		0.08815			99.66	1.999	108200000	1181000000	0.75	88.86	0	89.62	0.102	23.8	74.9	1.14	14	23800	74900	1140	99854	20.1	365909	59796	1000000	5971	99854	21880
068155-39-5	Amines, C14-18 and C16-18-unsatd. alkyl, ethoxylated		CCOCCCCCCC=CCCCCCCCCN	6.24		357.61	107.51	1.35e-05	0.0018	0.7327	6.144e-07	7.26e-06	48280	4.684		283.5	weeks-months	days-weeks	0.419	0.0343	0.08891		0.08815			256.4	2.409	1607	17670	0.77	92.17	0	92.95	0.0347	11.4	60.4	28.2	5	39900	211400	98700	350005	60	1000000	153840	1000000	53845	350005	153840
068037-94-5	Amines, C8-18 and C18-unsatd. alkyl		CCCCCCCCN	2.8	2.9	178.39	-9.74	0.984	131.2	3147	6.894e-05	5.506e-05	487.8	2.688		129.25	weeks	days	0.9483	0.9841	0.267		0			38.06	1.58	1.968	116.8	0.09	4.09	24.96	29.15	1.35	20.6	77.6	0.397	1081	20600	77600	397	99678	14.1	256818	22836	476597	2276	47506	5865
061788-46-3	Amines, coco alkyl		CCCCCCCCCCCCN	4.76		254.63	35.06	0.00638	0.8506	45.13	0.0002744	0.000171	5380	3.731		185.36	weeks	days	0.9216	0.9655	0.234		0			27.27	1.436	4.298	161.1	0.59	66.52	3.29	70.4	0.751	17.9	78.4	2.95	527	17900	78400	2950	99777	18.2	331061	16362	952000	1633	94988	5417
061790-57-6	Amines, coco alkyl, acetates		CCCCCCCCCCCCN(H)(H)(H)OC(=O)C	3.16		453.86	191.05	7.15e-09	9.533e-07	50.16		1.076e-13	1240	3.093		245.41	weeks	days	0.7391	0.797	0.432		0		16.34	70.79	1.85	8493000000	92650000000	0.14	7.17	0	7.3	7.27e-06	16.2	83.1	0.69	0	16200	83100	690	99990	32.7	594697	42474	632000	4247	63194	25259
061788-93-0	Amines, coco alkyldimethyl		CCCCCCCCCCCCN(C)C	5.44		260.12	22.53	0.0159	2.12	8.575	0.00488	0.0008243	5643	3.752		213.41	weeks	days-weeks	0.5491	0.4011	0.1147		0			76.29	1.882	1.666	140.7	0.61	79.63	10.01	90.25	0.533	16.8	79.8	2.86	183	16800	79800	2860	99643	15.7	284849	45774	1000000	4561	99643	13039
061790-59-8	Amines, hydrogenated tallow alkyl, acetates		CCCCCCCCCCCCCCCCCCN(H)(H)(H)OC(=O)C	6.11		523.48	223.57	5.2e-11	6.933e-09	0.05004		5.891e-13	45440	4.657		329.57	weeks	days-weeks	0.6991	0.543	0.3218		0		16.34	70.79	1.85	1805000000	19690000000	0.77	91.8	0	92.57	0.00166	12.6	72.3	15	2	12600	72300	15000	99902	37.8	687121	42474	1000000	4243	99902	29185
061790-33-8	Amines, tallow alkyl		CCCCCCCCC=CCCCCCCCCN	7.5		345.55	92.87	6.73e-07	8.973e-05	0.07639	0.0005734	0.0008233	197100	5.295		267.5	weeks	days	0.8825	0.8969	0.09974		0.08815			1927	3.285	3.34	173.6	0.78	93.18	0.02	93.98	0.101	13.8	58.1	28	14	13800	58100	28000	99914	25.1	456818	692700	1000000	69211	99914	316438
061791-26-2	Amines, tallow alkyl, ethoxylated		CCCCCCCCC=CCCCCCCCCNCCOCCOCCOCCOCCO	5.89		544.19	229.17	5.23e-14	6.973e-12	0.08154	4.154e-19	5.118e-15	15400	4.188		487.77	weeks-months	days-weeks	-0.4531	0	0.04459		0.08815			150.9	2.179	3.116e+15	3.399e+16	0.77	90.86	0	91.62	4.64e-07	9.84	81.7	8.45	0	34440	285950	29575	349965	83.8	1000000	90540	1000000	31686	349965	90540
068551-33-7	Amines, tallow alkyl, ethoxylated, acetates (salts)		CCCCCCCCC=CCCCCCCCCN(H)(H)(OC(=O)C)CCOCCOCCOCCOCCO	4.37		733.69	321.76	3.4e-21	4.533e-19	0.0655		2.657e-24	3271	3.515		547.82	weeks-months	days-weeks	-0.6355	0	0.06046		0.08815		16.34	70.79	1.85	5.152e+20	5.62e+21	0.47	48.59	0	49.06	5.94e-06	11.1	86.9	2.07	0	38850	304150	7245	350245	78.3	1000000	42474	874000	14876	306114	42474
068308-48-5	Amines, tallow alkyl, ethoxylated, phosphates		CCCCCCCCCCCCCCCCCCNCCOCCOCCOCCOCCOP(=O)(O)O	6.02		480	90.27	6.06e-11	8.079e-09	0.01853		5.255e-21	74070	4.87		569.77	months	days-weeks	-0.6509	0	0.0518		0			184.9	2.267	2.662e+17	2.904e+18	0.77	91.47	0	92.24	6.28e-11	5.17	68.6	26.2	0	31020	411600	157200	599820	159.6	1000000	110940	1000000	66544	599820	110940
006419-19-8	Phosphonic acid, nitrilotris(methylene) tris-		O=P(O)(O)CN(CP(=O)(O)O)CP(=O)(O)O	-5.45	-3.53	480	90.27	2.06e-11	2.746e-09	1000000		1.655e-34	101.1	2.005		299.05	weeks-months	weeks	0.3999	0.0305	0.1151		0			3.162	0.5	6.136e+30	6.694e+31	0.09	1.75	0	1.85	1.39e-23	17.2	82.7	0.116	0	60200	289450	406	350056	67.1	1000000	1897	0	664	0	1897
007664-41-7	Ammonia		N(H)(H)H	0.23	-1.38	602.75	260.6	1.66e-13	2.213e-11	1000000		3.451e-06	13.22	1.121		17.03	weeks	days	0.7394	0.9409	0		0			3.162	0.5	161.5	161.5	0.09	1.75	0.2	2.04	1.62	30.1	68.2	0.0718	0	30100	68200	72	98372	24.5	446212	1897	25	187	2	847
000631-61-8	Acetic acid, ammonium salt		N(H)(H)(H)(H)OC(=O)C	-2.79		312.76	111.18	0.000131	0.01747	1000000		2.632e-15	1.508	0.178		77.08	weeks	days-weeks	0.7108	0.8715	253.7		0		16.34	3.162	0.5	195400000000	2132000000000	0.09	1.75	0	1.85	6.07e-08	37.2	62.8	0.0703	0	37200	62800	70	100070	24.6	447727	1897	1	190	0	849
010604-69-0	AMMONIUM ACRYLATE		N(H)(H)(H)(H)OC(=O)C=C	-2.43		325.22	119.01	5.93e-05	0.007906	1000000		1.388e-15	2.877	0.459		89.09	weeks	days-weeks	0.7051	0.8511	1.162		6.549		80.91	3.162	0.5	397600000000	4337000000000	0.09	1.75	0	1.85	3.16e-08	35.7	64.2	0.0697	0	35700	64200	70	99970	25	455303	1897	2	190	0	864
007803-63-6	AMMONIUM BISULFATE		N(H)(H)(H)(H)OS(=O)(=O)O	-5.12		747.92	328.41	9.6e-22	1.28e-19	1000000		1.221e-19	4.332	0.637		115.1	weeks	days-weeks	0.6927	0.7981	76.4		0			3.162	0.5	5.149e+15	5.617e+16	0.09	1.75	0	1.85	0.937	35	64	0.0704	9370	35000	64000	70	108440	24	436364	1897	0	206	0	828
010192-30-0	AMMONIUM BISULFITE		N(H)(H)(H)(H)OS(=O)O	-5.78		739.74	324.59	1.99e-21	2.653e-19	1000000		9.698e-19	3.056	0.485		99.1	weeks	days-weeks	0.7004	0.8322	76.4		0			3.162	0.5	600900000000000	6.555e+15	0.09	1.75	0	1.85	1.32	36.3	62.3	0.0712	13200	36300	62300	71	111871	23.2	421212	1897	0	212	0	799
012125-02-9	Ammonium chloride		N(Cl)(H)(H)(H)(H)	-4.37		619.08	268.22	2.37e-12	3.16e-10	1000000		3.877e-13	13.22	1.121		53.49	weeks	days	0.7221	0.9046	0		0			3.162	0.5	1104000000	12040000000	0.09	1.75	0	1.85	0.012	29	70.9	0.0693	0	29000	70900	69	99969	27.2	493939	1897	0	190	0	937
007632-50-0	1,2,3-Propanetricarboxylic acid, 2-hydroxy-, ammonium salt		O=C(C(CC(=O)O)(CC(=O)ON(H)(H)(H)H)O)O	-4.85		526.46	224.96	2.07e-13	2.76e-11	1000000		4.002e-26	10	1		209.16	days-weeks	days	0.6094	0.4017	2.164		0		516.2	3.162	0.5	2.117e+22	2.309e+23	0.09	1.75	0	1.85	6.03e-14	28.1	71.8	0.0592	0	18265	46670	38	64973	17.3	313636	1897	0	123	0	595
003012-65-5	1,2,3-Propanetricarboxylic acid, 2-hydroxy-, diammonium salt		OC(=O)C(O)(CC(ON(H)(H)(H)H)=O)CC(ON(H)(H)(H)H)=O	-2.84		629	272.86	3.31e-17	4.413e-15	1000000		1.923e-28	10	1		226.19	weeks	days	0.5286	0.217	3.739		0		258.1	3.162	0.5	4.586e+24	5.003e+25	0.09	1.75	0	1.85	3.93e-13	30.6	69.4	0.0688	0	30600	69400	69	100069	26.7	484848	1897	1	190	0	920
002235-54-3	Sulfuric acid, monododecyl ester, ammonium salt		S(=O)(=O)(O)OCCCCCCCCCCCC	2.42		387.83	136.83	3.15e-08	4.2e-06	163.7		1.836e-07	3190	3.504		266.4	weeks	days-weeks	0.7292	0.7445	0.7141		0			70.79	1.85	5195	56810	0.1	2.79	0.01	2.9	0.758	20.2	77	2.03	1624	20200	77000	2030	100854	24.3	440909	42474	157816	4284	15916	18727
012125-01-8	AMMONIUM FLUORIDE		N(F)(H)(H)(H)(H)	-4.37		602.81	260.63	1.65e-13	2.2e-11	1000000		6.894e-13	13.22	1.121		37.04	weeks	days	0.7299	0.9229	0		0			3.162	0.5	517200000	5642000000	0.09	1.75	0	1.85	0.291	29.2	70.4	0.0697	0	29200	70400	70	99670	26.7	484848	1897	0	189	0	920
001066-33-7	AMMONIUM BICARBONATE		N(H)(H)(H)(H)OC(=O)O	-3.08		386.52	159.59	7.35e-07	9.799e-05	1000000		2.909e-17	1.44	0.158		79.06	weeks	days-weeks	0.7099	0.8683	20.57		0			3.162	0.5	17890000000000	195200000000000	0.09	1.75	0	1.85	7.1e-10	37.2	62.7	0.0704	0	37200	62700	70	99970	24.6	447727	1897	0	190	0	849
001341-49-7	AMMONIUM DIFLUORIDE		FN(F)(H)(H)H	-4.37		602.88	260.65	1.64e-13	2.186e-11	1000000		1.943e-11	21.73	1.337		55.03	weeks	days	0.7213	0.9027	0		0			3.162	0.5	22390000	244200000	0.09	1.75	0	1.85	1.19	27.1	71.6	0.0743	0	27100	71600	74	98774	26	472727	1897	0	187	0	897
001336-21-6	Ammonium hydroxide		N(H)(H)(H)(H)O	-2.66		653.67	284.38	3.89e-18	5.186e-16	1000000		4.043e-17	13.22	1.121		35.05	weeks	days	0.7309	0.9249	0		0			3.162	0.5	8580000000000	93600000000000	0.09	1.75	0	1.85	0.385	29.3	70.3	0.0699	0	29300	70300	70	99670	26.5	481818	1897	1	189	0	914
008061-53-8	Lignosulfonic acid, ammonium salt		S(=O)(=O)(CC(Oc2c(cc(cc2)CCCS(=O)(=O)ON(H)(H)(H)H)OC)Cc1cccc(c1O)OC)O	-0.59		819.88	349.84	2.16e-24	2.88e-22	2050		4.512e-33	8204	3.914		507.57	months	days-weeks	1.2352	1	0.09826		0			3.162	0.5	2.925e+29	3.191e+30	0.09	1.76	0	1.85	5.22e-12	8.06	86.9	4.99	0	48360	521400	29940	599700	125.4	1000000	1897	154	1138	92	1897
006484-52-2	NITRIC ACID, AMMONIUM SALT		N(H)(H)(H)(H)ON(=O)=O	-4.39		655.45	285.21	3.36e-15	4.48e-13	1000000		1.226e-14	13.22	1.121		80.04	weeks	days-weeks	0.7094	0.8667	29.71		0			3.162	0.5	42590000000	464600000000	0.09	1.75	0	1.85	0.162	29.1	70.6	0.0696	1620	29100	70600	70	101390	26.9	488636	1897	0	192	0	927
007722-76-1	MONOAMMONIUM PHOSPHATE		N(H)(H)(H)(H)OP(=O)(O)O	-4.11		480	90.27	6.06e-11	8.079e-09	1000000		3.651e-23	2.759	0.441		115.03	weeks	days-weeks	0.6928	0.7982	38.2		0			3.162	0.5	1.72e+19	1.877e+20	0.09	1.75	0	1.85	2.79e-12	35.8	64.1	0.0697	0	35800	64100	70	99970	25	455303	1897	0	190	0	864
007783-20-2	AMMONIUM SULFATE		N(H)(H)(H)(H)OS(=O)(=O)ON(H)(H)(H)(H)	0.48		871.96	349.84	6.63e-22	8.839e-20	35160		5.868e-22	8.491	0.929		132.13	weeks	days-weeks	0.6846	0.7563	0		0			3.162	0.5	1.147e+18	1.251e+19	0.09	1.77	0	1.86	0.0104	31.4	68.5	0.0687	0	31400	68500	69	99969	26.4	479545	1897	1812	190	181	910
000104-46-1	Benzene, 1-methoxy-4-(1-propenyl)-		O(c(ccc(c1)C=CC)c1)C	3.39		217.31	-0.69	0.0634	8.453	98.68	0.002231	0.0002562	521	2.717		148.21	weeks	days-weeks	0.8089	0.959	0.1379		0.1679			79.92	1.903	1.562	119.1	0.1	8.25	43.1	51.45	0.598	24.6	74.3	0.5	136	24600	74300	500	99536	11	200758	47952	678000	4773	67485	9627
000062-53-3	Benzenamine		Nc(cccc1)c1	1.08	0.9	183.99	-6.16	0.791	105.5	20820	2.18e-06	1.904e-06	70.23	1.847		93.13	weeks	days-weeks	0.5975	0.829	0.09936	0.09636	0	10.42		3.162	0.5	280.7	3143	0.09	1.78	0.11	1.99	0.256	29.5	70.1	0.139	73	29500	70100	139	99812	17.8	323485	1897	4766	189	476	614
010025-91-9	Antimony trichloride		[Sb](Cl)(Cl)Cl	1.66		132.2	-33.24	0.0548	7.306	1192			31.82	1.503		228.12	weeks-months	days-weeks	0.6389	0.4426	0		0			5.781	0.762	65.62	842.5	0.09	1.92	0.76	2.78	5.1	32.2	62.6	0.11	0	112700	219100	385	332185	31.5	573485	3469	27425	1152	9110	1989
001309-64-4	Antimony oxide (Sb2O3)		O=[Sb]O[Sb]=O	6.23		110.89	0.21	27.5	3666	0.06589			72.17	1.858		291.52	weeks-months	days-weeks	0.6088	0.244	0		0			5983	3.777	1.742	162.2	0.17	59.04	40.78	100	50.8	48.6	0.4	0.24	0	170100	1400	840	172340	7	127273	1000000	1000000	172340	172340	127273
007440-38-2	ARSENIC		[As]	0.68		473.4	188.28	11400	1520000	34710		0.7735	13.22	1.121		77.95	weeks	days-weeks	0.7104	0.8701	0		0			3.162	0.5	0.9016	83.87	0.02	0.26	99.39	99.67	56.8	42.6	0.51	0.102	0	42600	510	102	43212	6	109091	1897	2872	82	124	207
007727-43-7	BARIUM SULFATE		O1S(=O)(=O)O[Ba]1	0.63		659.07	286.9	5.48e-19	7.306e-17	8470			5.164	0.713		233.38	weeks-months	days-weeks	0.6364	0.4242	0		0			3.162	0.5	4.502e+19	4.911e+20	0.09	1.77	0	1.86	1.06e-06	39.4	60.5	0.0852	0	137900	211750	298	349948	44.6	810606	1897	2559	664	896	1538
000080-08-0	Benzenamine, 4,4 -sulfonylbis-		O=S(=O)(c(ccc(N)c1)c1)c(ccc(N)c2)c2	0.77	0.97	438	182.92	2.68e-08	3.573e-06	3589		3.113e-14	257.4	2.411		248.3	weeks-months	days-weeks	0.1618	0.013	0.2324		0			3.162	0.5	29660000000	323600000000	0.09	1.79	0	1.88	4.69e-07	13.8	86	0.203	0	48300	301000	711	350011	72.5	1000000	1897	5600	664	1960	1897
000071-43-2	Benzene		c(cccc1)c1	1.99	2.13	102.24	-77.92	87.2	11630	2000	0.005351	0.005387	145.8	2.164		78.11	weeks-months	days-weeks	1.0296	0.9999	5.486	8.696	0	163700		11.81	1.072	0.9951	84.96	0.04	1.11	67.78	68.94	31.8	41.1	26.7	0.37	318000	143850	93450	1295	556595	8.2	149242	7086	80938	3944	45050	1058
000098-82-8	Benzene, (1-methylethyl)-		c(cccc1)(c1)C(C)C	3.45	3.66	157.02	-46.26	3.59	478.6	75.03	0.01226	0.01048	697.8	2.844		120.2	weeks	days-weeks	0.8731	0.9754	1.55	1.646	0			120.7	2.082	1.175	104.7	0.08	10.89	72.42	83.38	14.7	34.6	49.8	0.897	72589	34600	49800	897	157886	7.5	136364	72420	732000	11434	115572	9875
119345-03-8	Benzene, 1,1'-oxybis-, tetrapropylene derivs., sulfonated		CC(CC(C)CC(C)CCC)CC1=C(S(O)(=O)=O)C=CC=C1OC2=CC=C(CC(C)CC(C)CC(C)CCC)C(S(=O)(O)=O)=C2	10.56		787.59	346.94	3.89e-24	5.186e-22	5.552e-08		1.595e-14	684300000	8.835		666.98	months	weeks	0.2237	0.006	0.3068		0			3.162	0.5	94500000000	1031000000000	0.78	93.26	0	94.04	0.0613	2.9	41	56	56	17400	246000	336000	599456	168.8	1000000	1897	866040	1137	519153	1897
119345-04-9	Benzene, 1,1'-oxybis-, tetrapropylene derivs., sulfonated, sodium salts		O(Na)S(C1=C(C(C)CC(C)CC(C)CC(C)C)C=CC=C1OC2=C(S(O(Na))(=O)=O)C=C(C(CC(C)CC(C)CC(C)C)C)C=C2)(=O)=O	7.84		935.43	349.84	1.12e-23	1.493e-21	6.023e-06		1.608e-14	2408000000	9.382		710.94	months	weeks	0.2237	0.006	0.3039		0			3.162	0.5	96960000000	1058000000000	0.78	93.23	0	94.01	0.0484	1.24	32.6	66.1	44	7440	195600	396600	599684	212.5	1000000	1897	778120	1138	466626	1897
000611-14-3	Benzene, 1-ethyl-2-methyl-		c(c(ccc1)C)(c1)CC	3.58	3.53	169.98	-28.72	1.96	261.3	96.88	0.009516	0.008711	730.4	2.864		120.2	weeks	days-weeks	0.7997	0.921	1.438	0.8696	0			99.1	1.996	1.235	105.4	0.09	9.36	61.62	71.07	6.78	27.5	65	0.743	17688	27500	65000	743	110931	9.5	173485	59460	706000	6596	78317	10315
068648-87-3	Benzene, C10-16-alkyl derivs.		CCCCCCCCCCCCc1ccccc1	7.94	8.65	324.45	60.83	0.000436	0.05813	0.001015	0.2808	0.1342	180300	5.256		246.44	weeks	days-weeks	0.9214	0.9765	0.5341		0			523.6	2.719	1.605	149.1	0.77	92.87	0.46	94.1	1.58	26.3	66.2	5.95	2532	26300	66200	5950	100982	17.1	311364	314160	1000000	31724	100982	97818
000098-11-3	Benzenesulfonic acid		O=S(=O)(O)c(cccc1)c1	-1.17		318.66	88.75	1.71e-05	0.00228	689500		2.517e-09	10.01	1		158.17	weeks	days-weeks	0.5766	0.8225	19.21		0			3.162	0.5	292200	3188000	0.09	1.75	0	1.85	0.054	30.6	69.3	0.0689	540	30600	69300	69	100509	26.6	483333	1897	41	191	4	917
037953-05-2	Benzenesulfonic acid, (1-methylethyl)-		O=S(=O)(c1ccc(cc1)C(C)C)O	0.29		348.5	110.81	8.25e-07	0.00011	24620		4.895e-09	47.92	1.681		200.25	weeks	days-weeks	0.4831	0.429	3.143		0			3.162	0.5	169400	1848000	0.09	1.76	0	1.85	0.103	22.3	77.5	0.0848	971	22300	77500	85	100856	29.4	534091	1897	1170	191	118	1013
037475-88-0	Benzenesulfonic acid, (1-methylethyl)-, ammonium salt		CC(C)c1ccc(S(=O)(=O)ON(H)(H)(H)H)cc1	0.23		472.53	199.77	1.93e-09	2.573e-07	22460		2.352e-17	472.9	2.675		217.28	weeks-months	days-weeks	0.6988	0.6225	3.277		0			3.162	0.5	36720000000000	400600000000000	0.09	1.76	0	1.85	1.74e-09	12.6	87.1	0.33	0	44100	304850	1155	350105	74.6	1000000	1897	1019	664	357	1897
028348-53-0	Benzenesulfonic acid, (1-methylethyl)-, sodium salt		O(Na)S(=O)(=O)c1ccc(cc1)C(C)C	-1.5		549.19	235.58	8.19e-12	1.092e-09	634600		4.915e-09	47.92	1.681		222.24	weeks	days-weeks	0.4831	0.429	3.277		0			3.162	0.5	177800	1939000	0.09	1.75	0	1.85	1.11	24.2	74.6	0.092	10912	24200	74600	92	109804	25.5	463636	1897	19	208	2	880
068584-22-5	Benzenesulfonic acid, C10-16-alkyl derivs.		O=S(=O)(c1ccc(cc1)CCCCCCCCCC)O	3.8		436.72	167.67	5.13e-10	6.839e-08	7.098		3.557e-08	3728	3.571		298.44	weeks	days-weeks	0.5448	0.5407	0.7904		0			3.162	0.5	28410	310100	0.25	21.58	0	21.84	0.715	19.5	77.5	2.27	1695	19500	77500	2270	100965	25.2	457576	1897	760000	192	76734	868
255043-08-4	Dodecylbenzenesulfonic acid, cyclohexylamine salt		CCCCCCCCCCCCC1=CC=C(S(ON(H)(H)(H)C2CCCCC2)(=O)=O)C=C1	7.54		657.68	286.25	2.85e-15	3.8e-13	0.0007644		9.921e-16	628800	5.799		425.68	weeks-months	days-weeks	0.708	0.3509	0.2115		0			70.79	1.85	1218000000000	13280000000000	0.78	93.2	0	93.98	0.00345	4.21	52.8	43	2	14735	184800	150500	350037	127.1	1000000	42474	1000000	14867	350037	42474
068584-27-0	Benzenesulfonic acid, C10-16-alkyl derivs., potassium salts		c1c(CCCCCCCCCCCC)ccc(S(=O)(=O)O(K))c1	3		660.62	287.63	2.29e-15	3.053e-13	13.93			12380	4.093		364.59	weeks	days-weeks	0.5314	0.4415	0.6595		0			70.79	1.85	14180000000000	154600000000000	0.12	5.57	0	5.69	0.00129	14.8	79.8	5.43	3	14800	79800	5430	100033	34.3	624242	42474	600000	4249	60020	26514
090218-35-2	Benzenesulfonic acid, dodecyl-, branched, compd. with 2-propanamine		OS(=O)(=O)c1ccc(cc1)C(C)CC(C)CC(C)CC(C)C	4.49		431.95	162.11	8.23e-10	1.097e-07	1.254		6.269e-08	7250	3.86		326.5	weeks-months	days-weeks	0.423	0.1112	0.6349		0			3.162	0.5	16870	184200	0.52	54.98	0	55.5	0.276	13.5	80.5	5.68	526	47250	281750	19880	349406	58.8	1000000	1897	898000	663	313766	1897
026264-06-2	Benzenesulfonic acid, dodecyl-, calcium salt		CCCCCCCCCCCCc1ccc(S(=O)(=O)O[Ca]OS(=O)(=O)c2ccc(CCCCCCCCCCCC)cc2)cc1	14.13		843.05	349.84	4.18e-21	5.573e-19	3.477e-11			2282000000	9.358		691.06	months	days-weeks	0.7448	0.1232	0.3298		0			70.79	1.85	14080000	153600000	0.78	93.26	0	94.04	0.136	12	87.5	0.326	135	72000	525000	1956	599091	80	1000000	42474	817880	25446	489984	42474
000065-85-0	Benzoic acid		O=C(O)c(cccc1)c1	1.87	1.87	249.51	48.85	0.00298	0.3973	2493	4.555e-08	1.084e-07	16.55	1.219		122.12	weeks	days-weeks	0.9944	0.9959	8.612		0			3.162	0.5	16980	185400	0.09	2.05	0	2.14	0.694	28.6	70.6	0.0723	6940	28600	70600	72	106212	25.9	470455	1897	44479	202	4724	893
000100-44-7	Benzene, (chloromethyl)-		c(cccc1)(c1)CCl	2.79	2.3	184.18	-27.15	1.01	134.7	1030	0.0003967	0.002094	446.1	2.649		126.59	weeks	days-weeks	0.704	0.7609	4.521	3.688	0			15.29	1.184	2.747	124.3	0.09	2.25	15.49	17.83	6.96	19.3	73.4	0.345	69600	19300	73400	345	162645	16.6	301515	9174	119716	1492	19471	2766
000139-07-1	Benzenemethanaminium, N-dodecyl-N,N-dimethyl-, chloride		c(ccc1CN(Cl)(C)(C)CCCCCCCCCCCC)cc1	2.93		537.63	230.18	1.88e-11	2.506e-09	22.47		7.606e-12	271700	5.434		340	weeks	days-weeks	0.8222	0.861	0.2623		0			70.79	1.85	141900000	1548000000	0.12	5.02	0	5.14	0.0325	7.17	51.9	40.9	26	7170	51900	40900	99996	49.6	901515	42474	510683	4247	51066	38291
000122-18-9	Benzenemethanaminium, N-hexadecyl-N,N-dimethyl-, chloride		CCCCCCCCCCCCCCCCN(Cl)(C)(C)Cc1ccccc1	4.89		584.04	251.86	9.28e-11	1.237e-08	0.2147		2.362e-11	2997000	6.477		396.11	weeks-months	days-weeks	0.7955	0.7363	0.2304		0			70.79	1.85	49380000	538600000	0.65	73.26	0	73.92	0.00422	1.78	40.4	57.8	3	6230	141400	202300	349933	164.2	1000000	42474	978000	14863	342234	42474
068425-61-6	Naphthalenesulfonic acid, bis(1-methylethyl)-, compd. with cyclohexanamine (1:1)		C(C)(C)c1cc(C(C)C)c2cccc(S(=O)(=O)ON(H)(H)(H)C3CCCCC3)c2c1	5.68		644.96	280.31	7.34e-15	9.786e-13	0.04841		1.471e-17	128500	5.109		391.57	months	weeks	0.6705	0.1982	0.2053		0			10	1	78810000000000	859800000000000	0.76	89.41	0	90.17	1.71e-05	4.08	61.4	34.5	0	24480	368400	207000	599880	178.3	1000000	6000	1000000	3599	599880	6000
000111-44-4	Ethane, 1,1'-oxybis 2-chloro-		O(CCCl)CCCl	1.56	1.29	173.02	-34.44	1.04	138.7	6435	4.154e-07	0.0001885	32.21	1.508		143.01	weeks-months	days-weeks	0.1093	0.0021	3.388		0			3.297	0.518	42.41	562.9	0.09	1.82	0.94	2.85	3.07	32.5	64.3	0.112	30700	113750	225050	392	369892	30	544697	1978	11699	732	4327	1078
000080-05-7	Phenol, 4,4 -(1-methylethylidene)bis-		Oc(ccc(c1)C(c(ccc(O)c2)c2)(C)C)c1	3.64	3.32	363.54	131.76	2.27e-07	3.026e-05	172.7		9.159e-12	37670	4.576		228.29	weeks-months	days-weeks	0.6866	0.4653	0.1327		0			72.03	1.858	96570000	1054000000	0.16	9.39	0	9.54	7.59e-05	8.31	74.1	17.6	0	29085	259350	61600	350035	92.5	1000000	43218	664000	15128	232423	43218
010043-35-3	Boric acid		OB(O)O	-0.22	0.17	616.55	267.04	7.36e-17	9.813e-15	98150			31.82	1.503		61.83	weeks	days	0.7181	0.8938	25.47		0			3.162	0.5	7.546e+18	8.232e+19	0.09	1.76	0	1.85	5.9e-08	24.1	75.9	0.076	0	24100	75900	76	100076	29	528030	1897	887	190	89	1002
001303-86-2	Boron oxide (B2O3)		OB(O)O	-0.22	0.17	616.55	267.04	7.36e-17	9.813e-15	98150			31.82	1.503		61.83	weeks	days	0.7181	0.8938	25.47		0			3.162	0.5	7.546e+18	8.232e+19	0.09	1.76	0	1.85	5.9e-08	24.1	75.9	0.076	0	24100	75900	76	100076	29	528030	1897	887	190	89	1002
000106-97-8	Butane		C(CC)C	2.31	2.89	19.58	-120.28	1810	241300	135.6	0.8481	0.969	39.6	1.598		58.12	days-weeks	days	0.8283	0.9825	4.064	4.211	0	1169000		37.48	1.574	0.7784	72.42	0.02	2.03	97.68	99.73	48.4	50.6	0.804	0.159	484000	32890	523	103	517516	4	73030	22488	465748	11638	241032	1642
002373-38-8	Butanedioic acid, sulfo-, 1,4-bis(1,3-dimethylbutyl) ester, sodium salt		CC(C)CC(C)OC(=O)C(S(=O)(=O)O(Na))CC(=O)OC(C)CC(C)C	1.84		623.49	270.28	3.6e-14	4.8e-12	8.66		1.618e-12	44.47	1.648		388.46	weeks	days	1.0298	1	0.6171		0		57060	3.162	0.5	712300000	7771000000	0.09	2.03	0	2.12	0.582	26	73.4	0.0953	1077	26000	73400	95	100573	23.2	421970	1897	41510	191	4175	801
002673-22-5	Butanedioic acid, sulfo-, 1,4-ditridecyl ester, sodium salt		S(=O)(=O)(O(Na))C(C(=O)OCCCCCCCCCCCCC)CC(=O)OCCCCCCCCCCCCC	9.01		813.92	349.84	2.65e-20	3.533e-18	3.655e-07		8.542e-11	361500	5.558		584.83	weeks	days	1.1532	1	0.2999		0		3505	70.79	1.85	16580000	180900000	0.78	93.25	0	94.03	0.441	20.6	74.7	4.19	397	20600	74700	4190	99887	23.1	420455	42474	1000000	4243	99887	17858
002426-08-6	Oxirane, (butoxymethyl)-		O(C1COCCCC)C1	1.08	0.63	153.3	-30.96	2.62	349.3	26590	5.229e-07	4.37e-06	14.69	1.167		130.19	weeks	days	0.0993	0.0207	0.5388		0		22630	3.162	0.5	28.21	403.4	0.09	1.75	1.34	3.19	1.83	37.7	60.4	0.0923	2958	37700	60400	92	101150	14.6	265909	1897	2559	192	259	504
000138-22-7	Propanoic acid, 2-hydroxy-, butyl ester		O=C(OCCCC)C(O)C	0.8		207.17	-4.53	0.17	22.66	52980		8.495e-05	10	1		146.19	days-weeks	hours-days	1.1193	0.9997	1.532		0		84.6	3.162	0.5	369.9	4137	0.09	1.78	0.11	1.98	4.36	36.2	59.4	0.0761	20039	23530	38610	49	82228	10.9	198485	1897	3786	156	311	377
003734-67-6	2,7-Naphthalenedisulfonic acid, 5-(acetylamino)-4-hydroxy-3-(phenylazo)-, disodium salt		c1ccccc1N=Nc2c(O)c3c(NC(=O)C)cc(S(=O)(=O)O(Na))cc3cc2S(=O)(=O)O(Na)	-2.07		956.04	349.84	3.5e-26	4.666e-24	2516		3.764e-29	20970	4.322		509.42	months	days-weeks	0.2906	0.0002	4.34		0			3.162	0.5	3.515e+25	3.834e+26	0.09	1.75	0	1.85	2.51e-06	7.14	81.4	11.4	0	42840	488400	68400	599640	134.2	1000000	1897	5	1138	3	1897
006625-46-3	2,7-Naphthalenedisulfonic acid, 5-(acetylamino)-4-hydroxy-3-[(2-methoxyphenyl)azo]-, disodium salt		c12c(O)c(N=Nc3c(OC)cccc3)c(S(=O)(=O)O(Na))cc1cc(S(=O)(=O)O(Na))cc2NC(=O)C	-1.99		979.69	349.84	6.62e-27	8.826e-25	1373		2.227e-30	4117	3.615		539.45	months	days-weeks	0.2802	0.0002	0.9686		0			3.162	0.5	6.098e+26	6.652e+27	0.09	1.75	0	1.85	8.66e-07	8.49	89	2.56	0	50940	534000	15360	600300	122.1	1000000	1897	6	1139	4	1897
006410-41-9	2-Naphthalenecarboxamide, N-(5-chloro-2,4-dimethoxyphenyl)-4- 5- (diethylamino)sulfonyl -2-methoxyphenyl azo -3-hydro		O=C(Nc(c(OC)cc(OC)c1Cl)c1)c(c(O)c(N=Nc(c(OC)ccc2S(=O)(=O)N(CC)CC)c2)c(c3ccc4)c4)c3	7.65		827.93	349.84	2.59e-22	3.453e-20	4.383e-05		4.355e-21	238600	5.378		627.12	recalcitrant	weeks	0.7464	0.0031	0.1547		0			10	1	3.363e+17	3.669e+18	0.78	93.21	0	93.99	0.00785	2.75	73.6	23.6	4	27500	736000	236000	999504	361.3	1000000	6000	945760	5997	945291	6000
004477-79-6	2-Naphthalenol, 1- 2,5-dimethyl-4- (2-methylphenyl)azo phenyl azo -		Oc(ccc(c1ccc2)c2)c1N=Nc(c(cc(N=Nc(c(ccc3)C)c3)c4C)C)c4	9.27		555.35	238.45	5.17e-13	6.893e-11	5.679e-05	4.661e-13	5.48e-13	6025000	6.78		394.48	recalcitrant	weeks	0.3559	0	0.5273		0			10	1	2495000000	27220000000	0.78	93.26	0	94.03	0.00723	2.63	77.4	19.9	11	26300	774000	199000	999311	397.5	1000000	6000	1000000	5996	999311	6000
070592-80-2	Amines, C10-16-alkyldimethyl, N-oxides		CCCCCCCCCCN(=O)(C)C	3.69		403.41	152.6	3.43e-07	4.573e-05	30.35		3.753e-11	2408	3.382		201.36	weeks	days	0.7601	0.8801	0.438		0			126.5	2.102	22150000	241700000	0.22	17.9	0	18.13	0.00074	15.9	82.9	1.23	1	15900	82900	1230	100031	32.9	598485	75900	738000	7592	73823	45425
068002-97-1	Alcohols, C10-16, ethoxylated		CCCCCCCCCCOCCOCCOCCOCCO	2.69		402.88	137.45	1.12e-08	1.493e-06	125.3	1.616e-15	2.012e-12	55.68	1.746		334.5	weeks	days-weeks	-0.534	0	0.1445		0			27.66	1.442	661000000000	7211000000000	0.11	3.66	0	3.77	2.2e-07	21.4	78.5	0.0882	0	21400	78500	88	99988	30.1	547727	16596	293867	1659	29383	9090
068131-40-8	Alcohols, C11-15-secondary, ethoxylated		CCCCCCCCCC(OCCOCCOCCOCCOCCO)C	2.83		442.75	166.65	3.48e-10	4.64e-08	41.92	8.099e-18	4.15e-14	72.68	1.861		392.58	weeks-months	days-weeks	-0.909	0	0.1148		0			34.38	1.536	143200000000000	1.562e+15	0.11	4.37	0	4.48	7.43e-09	19	80.9	0.102	0	66500	283150	357	350007	64.2	1000000	20628	405650	7220	141980	20628
073138-27-9	Amines, C12-14-tert-alkyl, ethoxylated		CC(C(CCCCOCC)CCCN)(C)C	4.3		278.49	58.12	0.00299	0.3986	65.82	8.481e-07	2.657e-06	2725	3.435		229.41	weeks-months	days-weeks	0.2609	0.0135	0.1824		0			13.58	1.133	1047	11550	0.44	44.82	0.03	45.28	0.179	17.3	79.8	2.69	98	60550	279300	9415	349363	45.4	825758	8148	860000	2847	300452	6728
007789-41-5	Calcium bromide (CaBr2)		Br[Ca]Br	0.23		556.07	236.06	1.95e-11	2.6e-09	27960			21.73	1.337		199.89	weeks	days-weeks	0.6524	0.5425	0		0			3.162	0.5	4513000000000	49230000000000	0.09	1.76	0	1.85	1.4e-06	26.2	73.8	0.0717	0	26200	73800	72	100072	28.3	513636	1897	1019	190	102	974
010043-52-4	Calcium chloride (CaCl2)		Cl[Ca]Cl	0.05		515.63	205.22	4.42e-10	5.893e-08	97970			21.73	1.337		110.98	weeks	days-weeks	0.6947	0.8073	0		0			3.162	0.5	936200000000	10210000000000	0.09	1.76	0	1.85	4.59e-07	26.2	73.8	0.0717	0	26200	73800	72	100072	28.3	513636	1897	673	190	67	974
007789-75-5	Calcium fluoride		[Ca](F)F	-0.58		483.1	184.87	4.65e-09	6.199e-07	410300			21.73	1.337		78.07	weeks	days-weeks	0.7104	0.8699	0		0			3.162	0.5	444400000000	4848000000000	0.09	1.76	0	1.85	1.42e-07	26.2	73.8	0.0717	0	26200	73800	72	100072	28.3	513636	1897	158	190	16	974
001305-62-0	Calcium hydroxide		[Ca](O)O	-0.87		647.09	281.31	1.47e-18	1.96e-16	741700			21.73	1.337		74.09	weeks	days-weeks	0.7123	0.8762	38.2		0			3.162	0.5	2.608e+21	2.845e+22	0.09	1.75	0	1.85	6.95e-09	26.2	73.8	0.0717	0	26200	73800	72	100072	28.3	513636	1897	81	190	8	974
007778-54-3	CALCIUM HYPOCHLORITE		[Ca](OCl)OCl	-2.46		602.02	260.26	5.03e-11	6.706e-09	1000000			72.17	1.858		142.98	weeks	days-weeks	0.6795	0.7268	0		0			3.162	0.5	73980000000000	807100000000000	0.09	1.75	0	1.85	1.5e-08	20.4	79.5	0.0974	0	20400	79500	97	99997	30.6	556061	1897	2	190	0	1055
001305-78-8	Calcium oxide (CaO)		[Ca]=O	-0.57		564.42	242.69	1.01e-11	1.347e-09	420900			13.22	1.121		56.08	weeks	days	0.7208	0.9014	0		0			3.162	0.5	247600000000000	2.701e+15	0.09	1.76	0	1.85	2.32e-08	29	70.9	0.0692	0	29000	70900	69	99969	27.2	494697	1897	161	190	16	939
001305-79-9	CALCIUM PEROXIDE		[Ca]1OO1	-1.17		576.86	248.5	4.24e-12	5.653e-10	1000000			24.09	1.382		72.08	weeks	days-weeks	0.7132	0.8792	0		0			3.162	0.5	1.236e+15	1.348e+16	0.09	1.75	0	1.85	1.05e-08	25.6	74.3	0.0726	0	25600	74300	73	99973	28.5	517424	1897	41	190	4	982
007778-18-9	CALCIUM SULFATE		O1S(=O)(=O)O[Ca]1	-0.17		659.07	286.9	2.57e-15	3.426e-13	121600			5.164	0.713		136.14	weeks	days-weeks	0.6827	0.7457	0		0			3.162	0.5	1.804e+17	1.968e+18	0.09	1.76	0	1.85	7.54e-08	33.7	66.2	0.069	0	33700	66200	69	99969	25.7	466667	1897	406	190	41	885
000076-22-2	Bicyclo 2.2.1 heptan-2-one, 1,7,7-trimethyl-		O=C(C(C(C1C2)(C)C)(C2)C)C1	3.04	2.38	203.89	28.07	0.0107	1.427	339.1		7e-05	117.1	2.069		152.24	weeks-months	days-weeks	0.314	0.0451	1.083		0			29.84	1.475	10.18	214.5	0.11	3.79	3.96	7.85	1.82	21.6	76.4	0.163	5913	75600	267400	571	349484	31	563636	17904	143930	6257	50301	10091
000124-38-9	Carbon dioxide		O=C=O	0.83	0.83	-16	-105.19	17800	2373000	25720		0.0152	1	0		44.01	weeks	days	0.7266	0.9156	0		0			3.162	0.5	0.7025	63.29	0.03	0.48	85.08	85.6	55.7	42.6	1.64	0.0797	0	42600	1640	80	44320	6.1	110606	1897	4056	84	180	210
000471-34-1	CALCIUM CARBONATE		O1C(=O)O[Ca]1	-2.12		375.17	122.45	2.73e-15	3.64e-13	1000000			1.75	0.243		100.09	weeks	days-weeks	0.6999	0.8303	0		0			3.162	0.5	1.629e+18	1.777e+19	0.09	1.75	0	1.85	2.96e-07	36.9	63	0.0702	0	36900	63000	70	99970	24.7	449242	1897	5	190	0	852
000584-08-7	POTASSIUM CARBONATE		O(K)C(=O)O(K)	-6.19		402.82	139.88	2.44e-17	3.253e-15	1000000			1	0		138.21	weeks	days	0.718	0.8936	0		0			3.162	0.5	1.551e+20	1.692e+21	0.09	1.75	0	1.85	2.78e-07	37.7	62.2	0.0706	0	37700	62200	71	99971	24.5	444697	1897	0	190	0	844
008000-27-9	Oils, cedarwood		CC1(C)C(CCC3C)C23CC1C(C)=CC2	5.74		245.05	47.96	0.000138	0.0184	0.1504		0.1946	17380	4.24		204.36	weeks-months	weeks	0.2824	0.0342	0.1107	0.1596	0.02665	0.4122		2859	3.456	1.463	135.8	0.25	61.9	36.52	98.67	1	25.8	48	25.2	345	90300	168000	88200	346845	12.7	231061	785900	1000000	272586	346845	181591
016887-00-6	CHLORIDE ION		Cl	0.54		456.19	157.8	4.16e-08	5.546e-06	42370	0.02446	0.007735	13.22	1.121		35.45	weeks	days	0.7307	0.9245	0		0		8202000	3.162	0.5	0.6527	57.04	0.04	0.63	74.66	75.33	39	45.9	15.1	0.109	0	45900	15100	109	61109	7.8	140909	1897	2080	116	127	267
007782-50-5	Chlorine		ClCl	0.85		472.51	169.34	4990	665300	25420	0.02446		13.22	1.121		70.91	weeks	days-weeks	0.7138	0.881	0		0		15740000000	3.162	0.5	0.8794	80.2	0.02	0.41	90.08	90.51	55.7	42.3	1.85	0.101	0	42300	1850	101	44251	6.1	110606	1897	4248	84	188	210
010049-04-4	Chlorine dioxide		O=Cl=O	-3.22		446.12	156.94	2.74e-08	3.653e-06	1000000	0.02446		21.73	1.337		67.45	weeks	days	0.7154	0.886	0		0			3.162	0.5	0.8577	78.22	0.02	0.39	90.09	90.51	41.3	49.6	8.9	0.136	0	49600	8900	136	58636	7.3	133333	1897	0	111	0	253
000067-48-1	Choline chloride		CN(Cl)(C)(C)CCO	-5.16		380.89	137.91	4.93e-10	6.573e-08	1000000		2.026e-16	1.438	0.158		139.63	weeks	days	0.8398	0.8951	0.5738		0			3.162	0.5	3408000000000	37180000000000	0.09	1.75	0	1.85	6.59e-07	37.2	62.7	0.0704	0	37200	62700	70	99970	24.6	447727	1897	0	190	0	849
001066-30-4	Chromium acetate		CC(=O)O[Cr](OC(=O)C)OC(=O)C	-0.98		337.82	74.22	8.76e-05	0.01168	211600			10	1		229.13	weeks-months	days-weeks	0.6385	0.4391	84.57		0			3.162	0.5	7101000	77460000	0.09	1.75	0	1.85	0.00149	35	64.9	0.0835	15	122500	227150	292	349957	47.9	871212	1897	63	664	22	1653
000077-92-9	1,2,3-Propanetricarboxylic acid, 2-hydroxy-		O=C(O)C(O)(CC(=O)O)CC(=O)O	-1.67	-1.64	407.16	169.23	5.64e-09	7.519e-07	1000000		8.327e-18	10	1		192.13	days-weeks	hours-days	0.6902	0.6193	1.523		0			3.162	0.5	18740000000	204500000000	0.09	1.75	0	1.85	9.95e-06	28.1	71.8	0.0592	0	18265	46670	38	64974	17.3	313636	1897	14	123	1	595
008000-29-1	Oils, citronella		C(=O)CC(C)CCC=C(C)C	3.53	3.83	205.07	-28.33	0.254	33.86	38.94	0.0002621	0.0006795	48.65	1.687		154.25	weeks	days	0.9587	0.9997	0.08852		0.02665			156.3	2.194	4.043	148.2	0.24	21.67	8.52	30.44	0.155	32.8	67	0.126	10	32800	67000	126	99936	11	199242	93780	766000	9372	76551	18685
000071-48-7	Acetic acid, cobalt(2+) salt		[Co](OC(=O)C)OC(=O)C	-0.58		279.47	24.63	1.79e-05	0.002386	177200			1	0		177.02	weeks	days-weeks	0.6633	0.6213	126.8		0			3.162	0.5	33110000	361200000	0.09	1.76	0	1.85	0.000574	37.7	62.2	0.0706	6	37700	62200	71	99976	24.5	444697	1897	158	190	16	844
068424-94-2	Betaines, coco alkyldimethyl		CCCCCCCCCCCCN(H)(C)(C)CC(=O)O	2.47		519.59	221.75	6.88e-11	9.173e-09	334		8.821e-16	636.5	2.804		273.46	days-weeks	days	0.7985	0.8337	0.312		0			70.79	1.85	1098000000000	11980000000000	0.1	2.91	0	3.01	3.87e-06	18.5	81.2	0.321	0	12025	52780	209	65014	19.3	351515	42474	177073	2761	11512	14930
068603-42-9	Amides, coco, N,N-bis(hydroxyethyl)		CCCCCCCCCCCC(=O)N(CCO)CCO	2.89		430.64	161.57	6.73e-09	8.973e-07	49.91		2.16e-12	39.53	1.597		287.45	weeks	days	1.2467	0.9967	0.217		0			37.2	1.571	459600000	5013000000	0.12	4.74	0	4.86	0.00029	23	76.9	0.0797	0	23000	76900	80	99980	29.5	536364	22320	465748	2232	46565	11972
061789-18-2	Quaternary ammonium compounds, coco alkyltrimethyl, chlorides		CN(Cl)(C)(C)CCCCCCCCCCCC	1.22		453.47	182.19	9.27e-09	1.236e-06	1795		9.422e-11	6628	3.821		263.9	weeks	days-weeks	0.7303	0.7512	0.3751		0			70.79	1.85	10100000	110100000	0.09	1.82	0	1.91	0.00585	15.4	81.5	3.1	7	15400	81500	3100	100007	33.4	607576	42474	9958	4248	996	25806
007440-50-8	Copper		[Cu]	-0.57		482.98	188.6	0		420800			13.22	1.121		63.55	weeks	days	0.7173	0.8915	0		0			3.162	0.5	0.8325	75.93	0.02	0.39	90.09	90.51	36.6	53.8	9.45	0.128	0	53800	9450	128	63378	7.8	142424	1897	161	120	10	270
007758-98-7	COPPER(2+) SULFATE		O1S(=O)(=O)O[Cu]1	-0.17		659.07	286.9	5.48e-19	7.306e-17	96200			5.164	0.713		159.6	weeks	days-weeks	0.6716	0.6775	0		0			3.162	0.5	6.183e+20	6.745e+21	0.09	1.76	0	1.85	1.12e-07	33.7	66.2	0.069	0	33700	66200	69	99969	25.7	466667	1897	406	190	41	885
007758-89-6	Cuprous chloride		[Cu]Cl	-0.26		499.3	194.88	4.74e-18	6.319e-16	196600			13.22	1.121		99	weeks	days-weeks	0.7004	0.8324	0		0			3.162	0.5	1.855e+20	2.024e+21	0.09	1.76	0	1.85	2.6e-07	29	70.9	0.0692	0	29000	70900	69	99969	27.2	494697	1897	330	190	33	939
007681-65-4	Copper iodide		I[Cu]	0.24		536.48	217.88	9.74e-11	1.299e-08	30290			13.22	1.121		190.45	weeks	days-weeks	0.6569	0.5755	0		0			3.162	0.5	1003000000000	10940000000000	0.09	1.76	0	1.85	1.94e-06	29	70.9	0.0692	0	29000	70900	69	99969	27.2	494697	1897	1043	190	104	939
007447-39-4	Copper chloride (CuCl2)		Cl[Cu]Cl	0.05		515.63	205.22	4.42e-10	5.893e-08	80090			21.73	1.337		134.45	weeks	days-weeks	0.6835	0.7502	0		0			3.162	0.5	695300000000	7586000000000	0.09	1.76	0	1.85	6.8e-07	26.2	73.8	0.0717	0	26200	73800	72	100072	28.3	513636	1897	673	190	67	974
001302-74-5	ALUMINUM OXIDE		O=[Al]O[Al]=O	-0.83		518.99	201.81	4.02e-10	5.36e-08	587400			72.17	1.858		101.96	weeks	days-weeks	0.699	0.8265	0		0			3.162	0.5	6439000000000	70240000000000	0.09	1.76	0	1.85	6.99e-08	20.4	79.5	0.0974	0	20400	79500	97	99997	30.6	556061	1897	89	190	9	1055
000091-64-5	2H-1-Benzopyran-2-one		c1cc2OC(=O)C=Cc2cc1	1.51	1.39	290.74	33.34	0.000657	0.08759	5126		6.949e-06	125.1	2.097		146.15	weeks	days	0.8521	0.9934	0.8121		0.5457			3.838	0.584	7136	77950	0.09	1.85	0.01	1.95	0.53	24.8	74.5	0.169	519	24800	74500	169	99988	21.2	385606	2303	14728	230	1473	888
014464-46-1	Cristobalite (SiO2)		[Si](=O)=O	0.53		433.44	158.94	5.36e-08	7.146e-06	48440			21.73	1.337		60.08	weeks	days	0.7189	0.8962	0		0			3.162	0.5	5188000000	56600000000	0.09	1.77	0	1.86	3.16e-06	26.2	73.8	0.0717	0	26200	73800	72	100072	28.3	513636	1897	2033	190	203	974
010125-13-0	Copper Chloride dihyrdate		[Cu](Cl)Cl	0.05		515.63	205.22	4.42e-10	5.893e-08	80090			21.73	1.337		134.45	weeks	days-weeks	0.6835	0.7502	0		0			3.162	0.5	695300000000	7586000000000	0.09	1.76	0	1.85	6.8e-07	26.2	73.8	0.0717	0	26200	73800	72	100072	28.3	513636	1897	673	190	67	974
000110-82-7	Cyclohexane		C(CCCC1)C1	3.18	3.44	89.72	-82.72	93.9	12520	43.02	0.1943	0.2551	145.8	2.164		84.16	weeks	days-weeks	0.7075	0.8598	1.262	1.428	0			86.44	1.937	0.9397	87.17	0.04	6.2	92.14	98.38	29.5	67	2.97	0.507	126378	67000	2970	507	196855	3.8	69470	51864	688000	10210	135436	3603
000108-94-1	Cyclohexanone		O=C(CCCC1)C1	1.13	0.81	154.98	-29.56	4.04	538.6	24080	1.284e-05	5.112e-05	17.38	1.24		98.15	weeks	days-weeks	0.7077	0.7617	0.8842	1.674	0			3.162	0.5	65.46	797.2	0.09	1.77	0.5	2.37	3.43	36	60.5	0.0921	17225	36000	60500	92	113818	16.2	294697	1897	3874	216	441	559
018472-87-2	Spiro[isobenzofuran-1(3H),9'-[9H]xanthen]-3-one, 2',4',5',7'-tetrabromo-4,5,6,7-tetrachloro-3',6'-dihydroxy-, disodium		O(Na)c1c(Br)c2Oc3c(Br)c(O(Na))c(Br)cc3C(OC(=O)c4c(Cl)c5Cl)(c4c(Cl)c5Cl)c2cc1Br	5.47		924.08	349.84	2.34e-23	3.12e-21	7.886e-06		2.152e-18	6562000	6.817		829.64	recalcitrant	recalcitrant	-0.4438	0	5.149		0			802.7	2.905	784400000000000	8.557e+15	0.74	87.15	0	87.89	0.0542	0.641	49.1	50.2	542	6410	491000	502000	999952	562.5	1000000	481620	540720	481597	540694	481620
000533-74-4	2H-1,3,5-Thiadiazine-2-thione, tetrahydro-3,5-dimethyl-		N(CSC(N1C)=S)(C1)C	0.94	0.63	294.76	90.98	0.000415	0.05533	19360		0.002845	83.67	1.923		162.27	weeks-months	days-weeks	0.5446	0.3754	0.03756		0			3.162	0.5	1498000	16340000	0.09	1.77	0	1.86	0.00396	18.8	81.1	0.111	0	65800	283850	388	350039	61.7	1000000	1897	2559	664	896	1897
001120-24-7	1-Decanamine, N,N-dimethyl-		N(CCCCCCCCCC)(C)C	4.46		224.38	0.83	0.105	14	82.23	0.002446	0.0004677	1699	3.23		185.36	weeks	days-weeks	0.5625	0.4994	0.1183		0			17.16	1.235	1.715	132.9	0.35	45.25	25.65	71.25	0.623	18.7	79.7	1.05	221	18700	79700	1050	99671	14.4	261364	10296	892000	1026	88907	2691
007789-20-0	Water-d2		O	-1.38	-1.38	439.86	146.26	1.36e-07	1.813e-05	1000000		8.412e-09	13.22	1.121		18.02	weeks	days	0.739	0.9401	0		0			3.162	0.5	67220	67220	0.09	1.75	0	1.85	0.233	29.2	70.5	0.0697	0	29200	70500	70	99770	26.8	487121	1897	25	189	2	924
000050-70-4	D-Glucitol		OCC(O)C(O)C(O)C(O)CO	-3.01	-2.2	389.71	138.97	1.31e-09	1.747e-07	1000000	2.941e-29	7.259e-13	10	1		182.18	days	hours-days	1.6132	0.9992	0.214		0			3.162	0.5	1088000000	11870000000	0.09	1.75	0	1.85	0.00411	24.4	75.6	0.0362	3	4880	15120	7	20010	5.3	95455	1897	4	38	0	181
000526-95-4	D-Gluconic acid		O=C(O)C(O)C(O)C(O)C(O)CO	-1.87		417.09	161.68	8.17e-10	1.089e-07	1000000		4.744e-13	10	1		196.16	days	hours-days	1.5205	0.9984	0.2527		0			3.162	0.5	1730000000	18870000000	0.09	1.75	0	1.85	0.00257	24.4	75.6	0.0362	2	4880	15120	7	20009	5.3	95455	1897	8	38	0	181
003149-68-6	D-Glucopyranoside, methyl		O(C(C(O)C(O)C1O)CO)C1OC	-2.5		364.63	125.5	1.42e-08	1.893e-06	1000000	2.231e-24	1.559e-14	10	1		194.19	days-weeks	days	0.5953	0.1056	0.1701		0			3.162	0.5	52300000000	570500000000	0.09	1.75	0	1.85	3.82e-06	28.1	71.8	0.0592	0	18265	46670	38	64973	17.3	313636	1897	2	123	0	595
000050-99-7	D-Glucose		OCC1C(O)C(O)C(O)C(O)O1	-2.89	-3.24	380.68	132.79	1.33e-07	1.773e-05	1000000	1.616e-26	9.717e-15	10	1		180.16	days-weeks	days	1.1081	0.9315	0.1025		0			3.162	0.5	80850000000	882000000000	0.09	1.75	0	1.85	5.06e-07	28.1	71.8	0.0592	0	18265	46670	38	64973	17.3	313636	1897	0	123	0	595
000117-81-7	1,2-Benzenedicarboxylic acid, bis(2-ethylhexyl) ester		O=C(OCC(CCCC)CC)c(c(ccc1)C(=O)OCC(CCCC)CC)c1	8.39	7.6	416.95	63.87	2.03e-05	0.002706	0.001132	1.02e-05	1.181e-05	119600	5.078		390.57	weeks	hours-days	1.1268	0.9999	0.4872		0		1949	1712	3.234	4287	46940	0.78	93.21	0	93.99	0.678	17.3	62.7	19.3	991	17300	62700	19300	100291	25.7	466667	671200	1000000	67315	100291	313227
003252-43-5	Acetonitrile, dibromo-		N#CC(Br)Br	0.47		203.61	6.98	0.301	40.13	9600		4.058e-07	13.05	1.116		198.84	weeks-months	days-weeks	0.8675	0.017	370.1		0			3.162	0.5	2035	22320	0.09	1.77	0.02	1.88	2.49	36.8	60.6	0.0932	24900	128800	212100	326	366126	36.7	666667	1897	1771	695	648	1265
007173-51-5	1-Decanaminium, N-decyl-N,N-dimethyl-, chloride		N(Cl)(C)(C)(CCCCCCCCCC)CCCCCCCCCC	4.66		534.7	228.81	2.33e-11	3.106e-09	0.5505		6.847e-10	484800	5.686		362.09	weeks	days	0.792	0.8256	0.231		0			70.79	1.85	1626000	17740000	0.58	63.52	0	64.1	0.179	6.55	39	54.3	124	6550	39000	54300	99974	44.6	810606	42474	932000	4246	93176	34430
000111-42-2	Ethanol, 2,2 -iminobis-		OCCNCCO	-1.71	-1.43	231.58	28.77	0.000542	0.07226	1000000	3.455e-15	3.92e-11	1	0		105.14	days-weeks	days	1.1688	0.9923	0.1154		0			3.162	0.5	15510000	169200000	0.09	1.75	0	1.85	0.00135	33.5	66.4	0.0593	0	21775	43160	39	64974	16.3	295455	1897	22	123	1	561
025340-17-4	Benzene, diethyl-		CCc1ccc(cc1)CC	4.07	4.58	190.75	-17.02	0.92	122.7	10.85	0.01474	0.01156	1365	3.135		134.22	weeks	days-weeks	0.793	0.9052	1.32		0			488.5	2.689	1.272	111	0.28	44.99	39.5	84.78	7.77	24	67.2	1.11	30769	24000	67200	1110	123079	10.9	197727	293100	916000	36075	112741	57954
000111-46-6	Ethanol, 2,2 -oxybis-		O(CCO)CCO	-1.47		215.97	9	0.00266	0.3546	1000000	1.198e-13	2.032e-09	1	0		106.12	days-weeks	days	0.6671	0.5764	0.4788	0.3565	0			3.162	0.5	297100	3241000	0.09	1.75	0	1.85	0.0677	33.9	66	0.0599	72	22035	42900	39	65046	15.9	288636	1897	20	123	1	548
000111-77-3	Ethanol, 2-(2-methoxyethoxy)-		O(CCOC)CCO	-1.18		181.94	-14.6	0.112	14.93	1000000	1.654e-11	6.504e-10	1	0		120.15	weeks	days	0.1544	0.0117	0.4112		0			3.162	0.5	38890000	424300000	0.09	1.75	0	1.85	0.000383	37.7	62.2	0.0706	0	37700	62200	71	99971	24.5	444697	1897	40	190	4	844
000111-40-0	1,2-Ethanediamine, N-(2-aminoethyl)-		N(CCN)CCN	-2.13		189.14	17.8	0.254	33.86	1000000	1.093e-14	3.102e-13	33.78	1.529		103.17	weeks	days	1.1599	0.9924	0.0724		0			3.162	0.5	54560000000	595200000000	0.09	1.75	0	1.85	2.12e-07	23.8	76.2	0.0769	0	23800	76200	77	100077	29.2	530303	1897	4	190	0	1006
068647-57-4	Fatty acids, C18-unsatd., dimers, compds. with diethylenetriamine-tall-oil fatty acid reaction products		OC(CCCCCCCC=CC1C(C(CCCCCC)C=CC1CCCCCCCC(N(H)(H)CCNCCNC(CCCCCCCC=CCCCCCCCC)=O)=O)CCCCCC)=O	18.17		1165.05	349.84	3.16e-30	4.213e-28	4.044e-16		9.432e-22	10000000000	10		911.53	weeks-months	days	1.0756	0.5101	0.03105		0.02491			70.79	1.85	1.875e+18	2.045e+19	0.78	93.26	0	94.04	0.0147	17.7	82.3	0.000143	1	61950	288050	1	350001	44.6	810606	42474	376940	14866	131929	34430
038640-62-9	Naphthalene, bis(1-methylethyl)-		CC(c1c2cc(ccc2ccc1)C(C)C)C	6.08		309.55	59.08	0.000566	0.07546	0.2421	0.001943	0.00199	36110	4.558		212.34	weeks-months	days-weeks	0.7558	0.7591	0.1615		0			4778	3.679	2.159	145.7	0.76	91.03	0.83	92.62	0.24	7.82	76.9	15.1	116	27370	269150	52850	349486	46.3	840909	977800	1000000	341728	349486	822241
000627-93-0	Hexanedioic acid, dimethyl ester		O=C(OC)CCCCC(=O)OC	1.39	1.03	186.96	-71.54	0.687	91.59	7749	1.284e-07	9.767e-07	10	1		174.2	weeks	days	1.013	0.9998	2.692	1.273	0		604.5	2.221	0.347	335.9	3775	0.09	1.79	0.13	2.02	2.72	39	58.2	0.0878	10388	39000	58200	88	107675	16.1	292424	1333	6429	143	692	390
001119-40-0	Pentanedioic acid, dimethyl ester		O=C(OC)CCCC(=O)OC	0.9	0.62	166.02	-83.29	0.178	23.73	20190	9.088e-08	7.357e-07	10	1		160.17	weeks	days	1.0197	0.9999	4.177	3.241	0		604.5	3.162	0.5	1154	12690	0.09	1.77	0.04	1.9	3.52	36.8	59.6	0.0828	34225	36800	59600	83	130708	18	327273	1897	2501	248	327	621
063148-62-9	Siloxanes and Silicones, di-Me		Si(C)(C)(C)OSi(C)(C)OSi(C)(C)OSi(C)(C)(C)	8.16	8.21	184.7	-36.27	0.486	64.79	0.002918		0.5738	20520	4.312		310.69	weeks-months	days-weeks	0.5996	0.1973	7.15		0			3397	3.531	1.799	167.4	0.38	71.21	26.38	97.97	21.3	68.3	1.28	9.09	213000	239050	4480	31815	488345	9.9	179545	839700	1000000	410063	488345	150764
000106-65-0	Butanedioic acid, dimethyl ester		O=C(OC)CCC(=O)OC	0.4	0.35	144.16	-95.3	0.432	57.6	39620	6.434e-08	5.542e-07	10	1		146.14	weeks	days	1.0263	0.9999	9.321	7.64	0		848.5	3.162	0.5	11010	120200	0.09	1.76	0	1.86	1.13	32	66.8	0.072	11300	32000	66800	72	110172	24	436364	1897	1343	209	148	828
000108-01-0	Ethanol, 2-(dimethylamino)-		OCCN(C)C	-0.94		136.32	-39.55	3.28	437.3	1000000	1.772e-09	1.773e-09	1.224	0.088		89.14	weeks	days-weeks	0.6586	0.6543	0.1283	0.1188	0			3.162	0.5	1483	16260	0.09	1.75	0.02	1.87	0.396	46.6	52.9	0.0876	141	46600	52900	88	99729	14.5	263636	1897	69	189	7	500
007398-69-8	2-Propen-1-aminium, N,N-dimethyl-N-2-propenyl-, chloride		C=CCN(Cl)(C)(C)CC=C	-2.49		370.51	133.02	3.53e-06	0.0004706	1000000		7.198e-12	108.8	2.037		161.68	weeks	days-weeks	0.6706	0.671	0.1475		0.4775			3.162	0.5	103400000	1128000000	0.09	1.75	0	1.85	0.000134	19.1	80.8	0.118	0	19100	80800	118	100018	31.2	566667	1897	2	190	0	1075
000101-84-8	Benzene, 1,1'-oxybis-		O(c(cccc1)c1)c(cccc2)c2	4.05	4.21	269.66	35.35	0.017	2.266	15.58	0.0002808	0.0001178	1918	3.283		170.21	weeks	days-weeks	1.0546	0.9984	1.087	1.114	0			278.5	2.445	4.069	153.8	0.37	38.51	6.84	45.73	2.86	18.3	77.7	1.15	9558	18300	77700	1150	106708	18	327273	167100	842000	17831	89848	54687
007758-11-4	DIPOTASSIUM PHOSPHATE		O(K)P(=O)(O(K))O	-5.8		480	90.27	1.78e-10	2.373e-08	1000000			1.407	0.148		174.18	weeks	days-weeks	0.7009	0.8344	76.4		0			3.162	0.5	18940000000000	206600000000000	0.09	1.75	0	1.85	1.08e-06	37.3	62.7	0.0704	0	37300	62700	70	100070	24.6	447727	1897	0	190	0	849
025265-71-8	Propanol, oxybis-		CC(O)COCC(O)C	-0.64		218.79	6.09	0.0073	0.9733	310700	6.583e-13	3.58e-09	1	0		134.18	weeks	days	0.6538	0.4774	0.3414		0			3.162	0.5	189400	2067000	0.09	1.76	0	1.85	0.0771	38.4	61.5	0.0718	79	38400	61500	72	100051	23.3	423485	1897	137	190	14	803
031291-60-8	Phenol, bis(1-methylpropyl)-		Oc1cccc(c1C(CC)C)C(CC)C	5.41	4.36	293.39	76.34	0.000312	0.0416	29.18	6.894e-06	3.737e-06	16250	4.211		206.33	weeks-months	days-weeks	0.8745	0.8949	0.1038		0			349.7	2.544	123.5	1468	0.46	47.99	0.19	48.65	0.0994	14.4	72	13.5	31	50400	252000	47250	349681	50	909091	209820	872000	73370	304922	190745
028519-02-0	Benzenesulfonic acid, dodecyl(sulfophenoxy)-, disodium salt		c1cc(S(=O)(=O)O(Na))cc(c1)Oc2cc(S(=O)(=O)O(Na))cc(CCCCCCCCCCCC)c2	3.31		852.15	349.84	2.34e-21	3.12e-19	0.5617		6.456e-16	5343000	6.728		542.62	weeks-months	days-weeks	0.3576	0.1885	0.5675		0			70.79	1.85	2111000000000	23030000000000	0.15	9.23	0	9.38	0.108	1.84	33	65.1	184	6440	115500	227850	349974	141.7	1000000	42474	662000	14865	231683	42474
006381-92-6	DISODIUM DIHYDRATE EDTA		O=C(O)CN(CC(O)=O)CCN(CC(O(Na))=O)CC(O(Na))=O	-10.7		693.42	335.19	7.57e-17	1.009e-14	1000000		1.175e-23	312.7	2.495		336.21	days-weeks	hours-days	0.4887	0.0468	0.06189		0			3.162	0.5	9.098e+19	9.925e+20	0.09	1.75	0	1.85	3.55e-09	18.9	80.9	0.198	0	12285	52585	129	64999	19.2	349242	1897	0	123	0	663
068333-25-5	Distillates (petroleum), hydrodesulfurized light catalytic cracked		CCCCCCCCCCCCCCCCC	8.69		292.66	20.45	0.00324	0.432	0.0002938	75.59	38.54	96860	4.986		240.48	days-weeks	days	0.8499	0.9638	0.5093		0			500.4	2.699	1.582	147.3	0.42	73.46	23.7	97.57	10.4	78.4	5.72	5.44	15890	50960	3718	3536	74104	4	72273	300240	1000000	22249	74104	21699
064742-80-9	Distillates (petroleum), hydrodesulfurized middle		CCCCCCCCCCCCCCCCCCCC	10.16		333.99	51.84	0.00031	0.04133	9.409e-06	213	90.18	586200	5.768		282.56	weeks	days	0.8299	0.9361	0.4238		0			94.94	1.977	1.715	159.7	0.72	89.79	4.15	94.65	6.09	82.5	9.4	1.97	7743	82500	9400	1970	101613	5.8	104545	56964	1000000	5788	101613	5955
064742-52-5	Distillates (petroleum), hydrotreated heavy naphthenic		C1C(CC(CC)CCCCC)CC(CCCCCC)CC1	10.32		340.71	52.38	0.000249	0.0332	5.876e-06	60.04	17.89	926600	5.967		294.57	weeks	days	0.8242	0.9251	0.337		0			79.42	1.9	1.751	163	0.77	92.73	0.63	94.13	3.06	56.3	39.2	1.47	3094	56300	39200	1470	100064	8.4	153030	47652	1000000	4768	100064	7292
064742-47-8	Distillates (petroleum), hydrotreated light		CCCCCCCCCCCC	6.23	6.1	205.71	-20.85	0.236	31.46	0.1099	13.44	9.348	4818	3.683		170.34	days-weeks	days	0.8833	0.9863	0.7675	0.7532	0			207.7	2.317	1.332	124	0.18	59	40.76	99.94	22.4	69	2.51	6.15	50615	44850	1632	3998	101094	3	54621	124620	1000000	12598	101094	6807
064742-46-7	Distillates (petroleum), hydrotreated middle		CCCCCCCCCCCCCCC	7.71		260.59	12.07	0.0153	2.04	0.002866	37.88	21.87	29160	4.465		212.42	days-weeks	days	0.8633	0.9754	0.5885	0.4818	0			1516	3.181	1.487	138.4	0.28	65.87	32.77	98.92	11.1	72.4	5.61	10.9	16044	47060	3647	7085	73835	3.8	68636	651600	1000000	48111	73835	44723
064741-59-9	Distillates (petroleum), light catalytic cracked		c12ccccc1cccc2	3.17	3.3	231.64	5.01	0.0404	5.386	142.1	0.0003702	0.0005259	1544	3.189		128.18	weeks-months	days-weeks	1.0057	0.9998	0.4952	0.4952	0			69.88	1.844	2.662	124	0.13	8.33	15.14	23.6	0.889	11.5	86.6	0.998	1321	40250	303100	3493	348164	36.4	661364	41928	660000	14598	229788	27730
064741-77-1	Distillates (petroleum), light hydrocracked		CCCCCCCCCCCC	6.23	6.1	205.71	-20.85	0.236	31.46	0.1099	13.44	9.348	4818	3.683		170.34	days-weeks	days	0.8833	0.9863	0.7675	0.7532	0			207.7	2.317	1.332	124	0.18	59	40.76	99.94	22.4	69	2.51	6.15	50615	44850	1632	3998	101094	3	54621	124620	1000000	12598	101094	6807
064742-65-0	Distillates (petroleum), solvent-dewaxed heavy paraffinic		c52c3c4c(cc5ccc1c2c(cc3)ccc1)cccc4	6.11	6.13	442.75	169.41	9.82e-10	1.309e-07	0.01038	2.034e-07	8.102e-07	587400	5.769		252.32	months	weeks	-0.0299	0	0.2139		0			5147	3.712	2037	22350	0.77	91.86	0	92.64	0.0454	2.47	37.8	59.7	29	14820	226800	358200	599849	175.8	1000000	1000000	1000000	599849	599849	1000000
064741-96-4	Distillates (petroleum), solvent-refined heavy naphthenic		c52c3c4c(cc5ccc1c2c(cc3)ccc1)cccc4	6.11	6.13	442.75	169.41	9.82e-10	1.309e-07	0.01038	2.034e-07	8.102e-07	587400	5.769		252.32	months	weeks	-0.0299	0	0.2139		0			5147	3.712	2037	22350	0.77	91.86	0	92.64	0.0454	2.47	37.8	59.7	29	14820	226800	358200	599849	175.8	1000000	1000000	1000000	599849	599849	1000000
064742-91-2	Distillates (petroleum), steam-cracked		c12ccccc1cccc2	3.17	3.3	231.64	5.01	0.0404	5.386	142.1	0.0003702	0.0005259	1544	3.189		128.18	weeks-months	days-weeks	1.0057	0.9998	0.4952	0.4952	0			69.88	1.844	2.662	124	0.13	8.33	15.14	23.6	0.889	11.5	86.6	0.998	1321	40250	303100	3493	348164	36.4	661364	41928	660000	14598	229788	27730
064741-44-2	Distillates (petroleum), straight-run middle		CCCCCCCCCCC	5.74		185.61	-32.36	0.629	83.86	0.2571	9.516	7.041	2644	3.422		156.31	days-weeks	days	0.89	0.9888	0.8541	0.8103	0			120.9	2.082	1.276	118.8	0.18	57.81	41.86	99.85	23.7	68.1	4.59	3.65	57612	44265	2984	2373	107233	3	54773	72540	1000000	7779	107233	3973
064741-86-2	Distillates (petroleum), sweetened middle		CCCCCCCCCCCC	6.23	6.1	205.71	-20.85	0.236	31.46	0.1099	13.44	9.348	4818	3.683		170.34	days-weeks	days	0.8833	0.9863	0.7675	0.7532	0			207.7	2.317	1.332	124	0.18	59	40.76	99.94	22.4	69	2.51	6.15	50615	44850	1632	3998	101094	3	54621	124620	1000000	12598	101094	6807
010326-41-7	D-LACTIC ACID		O=C(C(O)C)O	-0.65	-0.72	204.2	22.66	0.0286	3.813	1000000		1.134e-07	1	0		90.08	days-weeks	days	0.9361	0.9704	1.807		0			3.162	0.5	6836	74650	0.09	1.76	0	1.85	1.87	36.3	61.8	0.0641	10137	23595	40170	42	73944	13.5	245455	1897	114	140	8	466
005989-27-5	Cyclohexene, 1-methyl-4-(1-methylethenyl)-, (R)-		C(=CCC(C(=C)C)C1)(C1)C	4.83	4.57	167.66	-40.76	1.45	193.3	4.581		0.3798	1120	3.049		136.24	weeks	days-weeks	0.6827	0.7454	0.07365	0.06255	0.02593	0.01791		360.5	2.557	1.212	111.1	0.14	31.45	62.83	94.42	0.298	50.2	47.5	1.96	12	50200	47500	1960	99672	5.1	93182	216300	914000	21559	91101	20155
000577-11-7	Butanedioic acid, sulfo-, 1,4-bis(2-ethylhexyl) ester, sodium salt		CCCCC(CC)COC(=O)CC(C(=O)OCC(CC)CCCC)S(=O)(=O)O(Na)	3.95		683.89	298.5	1.22e-14	1.627e-12	0.06088		5.024e-12	759.6	2.881		444.56	days-weeks	hours-days	1.22	1	0.4669		0		2430	56.23	1.75	245900000	2683000000	0.3	27.53	0	27.83	0.932	23.5	75.1	0.467	1305	15275	48815	304	65699	14.2	257576	33738	790000	2217	51902	8690
000112-40-3	Dodecane		C(CCCCCCCCCC)C	6.23	6.1	205.71	-20.85	0.236	31.46	0.1099	13.44	9.348	4818	3.683		170.34	days-weeks	days	0.8833	0.9863	0.7675	0.7532	0			207.7	2.317	1.332	124	0.18	59	40.76	99.94	22.4	69	2.51	6.15	50615	44850	1632	3998	101094	3	54621	124620	1000000	12598	101094	6807
000123-01-3	Benzene, dodecyl-		c(cccc1)(c1)CCCCCCCCCCCC	7.94	8.65	324.45	60.83	0.000436	0.05813	0.001015	0.2808	0.1342	180300	5.256		246.44	weeks	days-weeks	0.9214	0.9765	0.5341		0			523.6	2.719	1.605	149.1	0.77	92.87	0.46	94.1	1.58	26.3	66.2	5.95	2532	26300	66200	5950	100982	17.1	311364	314160	1000000	31724	100982	97818
027176-87-0	Benzenesulfonic acid, dodecyl-		O=S(=O)(c1ccc(cc1)CCCCCCCCCCCC)O	4.78		459.93	177.76	7.93e-11	1.057e-08	0.7032		6.269e-08	12380	4.093		326.5	weeks	days-weeks	0.5314	0.4415	0.6539		0			70.79	1.85	16870	184200	0.62	68.91	0	69.53	0.641	18.6	74	6.79	1257	18600	74000	6790	100647	25.8	468182	42474	956000	4275	96219	19886
026836-07-7	Benzenesulfonic acid, dodecyl-, compd. with 2-aminoethanol (1:1)		O=S(=O)(c1ccc(cc1)CCCCCCCCCCCC)O	4.78		459.93	177.76	7.93e-11	1.057e-08	0.7032		6.269e-08	12380	4.093		326.5	weeks	days-weeks	0.5314	0.4415	0.6539		0			70.79	1.85	16870	184200	0.62	68.91	0	69.53	0.641	18.6	74	6.79	1257	18600	74000	6790	100647	25.8	468182	42474	956000	4275	96219	19886
000106-89-8	Oxirane, (chloromethyl)-		O(C1CCl)C1	0.63	0.45	99.01	-65.5	17.9	2386	50630	2.621e-06	5.621e-05	9.907	0.996		92.53	weeks	days-weeks	0.2447	0.0269	18.95	24.31	0		126900	3.162	0.5	19.51	293.5	0.09	1.74	1.64	3.47	10.1	37.4	52.5	0.0841	101000	37400	52500	84	190984	15.3	278030	1897	1691	362	323	527
044992-01-0	Ethanaminium, N,N,N-trimethyl-2-[(1-oxo-2-propenyl)oxy]-, chloride		O=C(OCCN(Cl)(C)(C)C)C=C	-3.1		397.55	148.4	5.31e-07	7.079e-05	1000000		6.957e-15	14.65	1.166		193.68	weeks	days	0.8295	0.9871	0.4191		6.549		3288	3.162	0.5	117100000000	1277000000000	0.09	1.75	0	1.85	1.59e-07	28.4	71.5	0.0695	0	28400	71500	70	99970	27.4	498485	1897	0	190	0	946
000074-84-0	Ethane		CC	1.32	1.81	-35.99	-147.77	20200	2693000	938.6	0.4251	0.5498	13.22	1.121		30.07	weeks	days	0.7332	0.9297	39.32	39.91	0	1146000		7.265	0.861	0.5602	52.09	0.02	0.41	99.06	99.49	55.1	44.3	0.556	0.106	551000	44300	556	106	595962	5.8	105303	4359	38739	2598	23087	459
000064-17-5	Ethanol		OCC	-0.14	-0.31	65.11	-87.84	60.9	8119	792100	4.88e-06	5.666e-06	1.045	0.019		46.07	days-weeks	days	0.8843	0.9699	2.991	3.271	0			3.162	0.5	80.17	931.5	0.09	1.75	0.28	2.13	7.4	40.6	51.9	0.0718	72616	26390	33735	47	132788	10.4	188636	1897	294	252	39	358
068171-29-9	Ethanol, 2,2',2''-nitrilotris-, tris(dihydrogen phosphate) (ester), sodium salt		O=P(OCCN(CCOP(=O)(O)O)CCOP(=O)(O)O(Na))(O)O	-6.32		480	90.27	2.06e-11	2.746e-09	1000000		3.09e-36	3705	3.569		411.11	months	weeks	0.357	0.0087	0.06314		0			3.162	0.5	3.842e+32	4.191e+33	0.09	1.75	0	1.85	1.43e-25	8.55	89.2	2.3	0	51300	535200	13800	600300	121.7	1000000	1897	0	1139	0	1897
061791-47-7	Ethanol, 2,2'-iminobis-, N-coco alkyl derivs., N-oxides		CCCCCCCCCCCCN(=O)(CCO)CCO	3.13		536.73	229.76	2.54e-14	3.386e-12	29.89		1.559e-16	236	2.373		289.46	weeks	days	1.0356	0.9516	0.1966		0			54.14	1.734	6385000000000	69660000000000	0.13	6.83	0	6.96	0.000927	17.5	82.3	0.19	1	17500	82300	190	99991	31.9	579545	32484	626000	3248	62594	18826
061791-44-4	Ethanol, 2,2'-iminobis-, N-tallow alkyl derivs.		CCCCCCCCC=CCCCCCCCCN(CCO)CCO	6.63		459.39	174.24	3.25e-11	4.333e-09	0.1268	1.943e-12	9.352e-09	5778	3.762		355.61	weeks	days-weeks	0.7989	0.454	0.05879		0.08815			465.6	2.668	118100	1288000	0.78	92.81	0	93.59	0.0797	23.3	73.3	3.39	8	23300	73300	3390	99998	20.3	368939	279360	1000000	27936	99998	103067
068909-77-3	Ethanol, 2,2'-oxybis-, reaction products with ammonia, morpholine derivs. residues		C1COCCN1CCOCCNCCOCCN	-2.39		354.99	130.85	8.75e-06	0.001167	1000000	1.579e-22	2.475e-18	23.16	1.365		261.37	weeks-months	weeks	-0.3166	0	0.02856		0			3.162	0.5	5.991e+18	6.535e+19	0.09	1.75	0	1.85	1.68e-15	27.9	72.1	0.0838	0	97650	252350	293	350293	54.2	984849	1897	2	665	1	1868
025446-78-0	Ethanol, 2-[2-[2-(tridecyloxy)ethoxy]ethoxy]-, hydrogen sulfate, sodium salt		S(=O)(=O)(O(Na))OCCOCCOCCOCCCCCCCCCCCCC	1.36		705.91	308.78	7.64e-17	1.019e-14	128.6		9.183e-13	3130	3.496		434.57	weeks-months	days-weeks	-0.3825	0	0.1756		0			70.79	1.85	1330000000	14500000000	0.09	1.85	0	1.94	0.136	15.9	81.1	2.85	72	55650	283850	9975	349547	50	909091	42474	13745	14847	4805	38613
068649-44-5	Ethanol, 2-amino-, reaction products with ammonia, by-products from, phosphonomethylated		O=P(O)(O)CN1CCNCC1	-2.42		367.04	87.83	1.93e-07	2.573e-05	1000000		7.99e-19	10	1		180.14	weeks-months	days-weeks	0.6104	0.3402	0.05919		0			3.162	0.5	983500000000000	1.073e+16	0.09	1.75	0	1.85	2e-11	35	64.9	0.0835	0	122500	227150	292	349942	47.9	871212	1897	2	664	1	1653
000141-43-5	Ethanol, 2-amino-		OCCN	-1.61	-1.31	129.03	-27.55	0.409	54.53	1000000	9.965e-11	3.678e-10	1.167	0.067		61.08	weeks	days	1.031	0.9875	0.2984		0			3.162	0.5	4594000	50120000	0.09	1.75	0	1.85	0.0023	37.6	62.4	0.0706	2	37600	62400	71	100073	24.5	445455	1897	29	190	3	845
066455-15-0	Alcohols, C10-14, ethoxylated		CCCCCCCCCCOCC	4.98		225.63	-3.92	0.15	20	2.874	0.0144	0.01466	1180	3.072		186.34	weeks	days	0.4199	0.2274	0.3962		0			37.77	1.577	1.448	130.3	0.33	57.52	34.1	91.95	4.67	33.8	60.1	1.37	5551	33800	60100	1370	100821	7.7	139394	22662	996000	2285	100417	3159
066455-14-9	Alcohols, C12-13, ethoxylated		CCCCCCCCCCCCOCC	5.96		261.25	17.75	0.0248	3.306	0.2995	0.02874	0.02583	3920	3.593		214.39	weeks	days	0.4065	0.165	0.3587		0			168	2.225	1.524	139.4	0.55	79.43	14.86	94.84	3.23	27.4	66.1	3.21	3476	27400	66100	3210	100186	9.5	173485	100800	1000000	10099	100186	17487
068439-50-9	Alcohols, C12-14, ethoxylated		CCCCCCCCCCCCOCC	5.96		261.25	17.75	0.0248	3.306	0.2995	0.02874	0.02583	3920	3.593		214.39	weeks	days	0.4065	0.165	0.3587		0			168	2.225	1.524	139.4	0.55	79.43	14.86	94.84	3.23	27.4	66.1	3.21	3476	27400	66100	3210	100186	9.5	173485	100800	1000000	10099	100186	17487
068131-39-5	Alcohols, C12-15, ethoxylated		CCCCCCCCCCCCOCCOCCOCCOCCOCCO	3.4		461.35	175.92	7.54e-11	1.005e-08	11.31	6.894e-18	5.509e-14	150.4	2.177		406.61	weeks-months	days-weeks	-0.9157	0	0.1177		0			81.07	1.909	171300000000000	1.869e+15	0.17	10.78	0	10.95	2.17e-08	15.4	84.4	0.143	0	53900	295400	500	349801	69.6	1000000	48642	680000	17015	237864	48642
068551-12-2	Alcohols, C12-16, ethoxylated		CCCCCCCCCCCCOCC	5.96		261.25	17.75	0.0248	3.306	0.2995	0.02874	0.02583	3920	3.593		214.39	weeks	days	0.4065	0.165	0.3587		0			168	2.225	1.524	139.4	0.55	79.43	14.86	94.84	3.23	27.4	66.1	3.21	3476	27400	66100	3210	100186	9.5	173485	100800	1000000	10099	100186	17487
068951-67-7	Alcohols, C14-15, ethoxylated		CCCCCCCCCCCCCCOCC	6.94		293.25	28.75	0.00466	0.6213	0.03067	0.05734	0.04553	13020	4.115		242.45	weeks	days	0.3932	0.1171	0.3276		0			747	2.873	1.605	148.1	0.71	89.42	4.35	94.49	2.1	24.4	67	6.57	2064	24400	67000	6570	100034	12.1	220455	448200	1000000	44835	100034	98808
068439-45-2	Alcohols, C6-12, ethoxylated		CCCCCCCCOCCOCCOCCOCCOCCO	1.43		414.94	149.56	3.64e-09	4.853e-07	1188	1.732e-18	1.774e-14	13.64	1.135		350.5	weeks	days-weeks	-0.889	0	0.1255		0			4.1	0.613	633600000000000	6.912e+15	0.09	1.86	0	1.95	5.59e-10	28.8	71.1	0.0693	0	28800	71100	69	99969	27.3	496212	2460	16149	246	1614	1221
068439-46-3	Alcohols, C9-11, ethoxylated		CCCCCCCCCCOCCOCCOCCOCCOCCO	2.42		438.14	166.1	0.242	32.26	116.2	3.455e-18	3.126e-14	45.3	1.656		378.55	weeks	days-weeks	-0.9023	0	0.1215		0			18.23	1.261	329200000000000	3.592e+15	0.1	2.79	0	2.89	6.61e-11	22.3	77.6	0.0827	0	22300	77600	83	99983	29.8	540909	10938	157816	1094	15779	5916
009002-92-0	Poly(oxy-1,2-ethanediyl), α-dodecyl- -hydroxy-		CCCCCCCCCCCCOCCOCCOCCOCCOCCO	3.4		461.35	175.92	7.54e-11	1.005e-08	11.31	6.894e-18	5.509e-14	150.4	2.177		406.61	weeks-months	days-weeks	-0.9157	0	0.1177		0			81.07	1.909	171300000000000	1.869e+15	0.17	10.78	0	10.95	2.17e-08	15.4	84.4	0.143	0	53900	295400	500	349801	69.6	1000000	48642	680000	17015	237864	48642
061790-82-7	Amines, hydrogenated tallow alkyl, ethoxylated		CCCCCCCCCCCCCCCCCCNCCOCCOCCOCCOCCO	6.1		540.61	228.51	6.87e-14	9.159e-12	0.05186	1.579e-18	5.819e-15	15400	4.188		489.79	weeks-months	days-weeks	-0.4541	0	0.05725		0			209.2	2.321	820100000000000	8.946e+15	0.77	91.77	0	92.54	1.37e-06	9.87	81.8	8.28	0	34545	286300	28980	349825	83.8	1000000	125520	1000000	43910	349825	125520
068439-51-0	Alcohols, C12-14, ethoxylated propoxylated		CCCCCCCCCCCCOCC	5.96		261.25	17.75	0.0248	3.306	0.2995	0.02874	0.02583	3920	3.593		214.39	weeks	days	0.4065	0.165	0.3587		0			168	2.225	1.524	139.4	0.55	79.43	14.86	94.84	3.23	27.4	66.1	3.21	3476	27400	66100	3210	100186	9.5	173485	100800	1000000	10099	100186	17487
000141-78-6	Acetic acid ethyl ester		O=C(OCC)C	0.86	0.73	77.91	-82.08	98.3	13110	29930	0.0001579	0.0002328	5.583	0.747		88.11	weeks	days	0.8798	0.9971	6.278	6.685	0		664.1	3.162	0.5	5.059	133.9	0.09	1.68	6.3	8.07	15.2	41.1	43.7	0.0848	152000	41100	43700	85	236885	11	200000	1897	3222	449	763	379
000141-97-9	Butanoic acid, 3-oxo-, ethyl ester		O=C(OCC)CC(=O)C	-0.2	0.25	169.06	-19.23	0.929	123.9	56170		1.566e-07	2.21	0.344		130.14	weeks	days	0.8666	0.9917	5.4		0		148.9	3.162	0.5	557.8	6180	0.09	1.76	0.07	1.92	5.14	42.6	52.2	0.0819	51400	42600	52200	82	146282	16.4	298485	1897	1067	278	156	566
000093-89-0	Benzoic acid, ethyl ester		O=C(OCC)c(cccc1)c1	2.32	2.64	215.57	-0.5	0.197	26.26	421.5	2.446e-05	4.608e-05	122.4	2.088		150.18	weeks	days	0.9783	0.9988	4.667		0		2124	25.64	1.409	11.04	223.2	0.1	3.37	3.64	7.11	6.05	24.7	69.1	0.166	60500	24700	69100	166	154466	17.6	319697	15384	261910	2376	40456	4918
000097-64-3	Propanoic acid, 2-hydroxy-, ethyl ester		O=C(OCC)C(O)C	-0.18		166.19	-27.76	1.08	144	472800		4.82e-05	1	0		118.13	weeks	days	1.0242	0.9985	2.626	2.743	0		71.82	3.162	0.5	1093	12010	0.09	1.76	0.03	1.88	3.61	43.7	52.6	0.0818	29707	43700	52600	82	126088	16.5	300000	1897	396	239	50	569
000118-61-6	Benzoic acid, 2-hydroxy-, ethyl ester		O=C(OCC)c(c(O)ccc1)c1	3.09	2.95	269.11	61.81	0.0311	4.146	737.1	3.009e-09	6.036e-06	160.5	2.205		166.18	weeks	days	0.9584	0.9964	0.8506		0		2124	41.06	1.613	126.3	1486	0.12	5.16	0.33	5.6	1.71	26.5	71.6	0.214	4364	26500	71600	214	102678	18.8	342424	24636	534751	2530	54907	8436
000100-41-4	Benzene, ethyl-		c(cccc1)(c1)CC	3.03	3.15	148.3	-46.94	7.59	1012	228.6	0.008881	0.007893	446.1	2.649		106.17	weeks	days-weeks	0.8798	0.9797	1.799	1.506	0			55.64	1.745	1.128	98.7	0.05	4.32	72	76.37	14.4	35.9	49.1	0.643	65059	35900	49100	643	150702	7.3	132576	33384	630000	5031	94942	4426
009004-57-3	Azo Dye N5		C(#N)c1cc(N(=O)(=O))cc(C(#N))c1N=Nc2ccc(N(CCCC)CCOC(=O)C)cc2C	5.83	5.5	591.8	255.48	3.7e-13	4.933e-11	0.006149		7.028e-16	13150	4.119		448.49	recalcitrant	weeks	0.7332	0.3723	0.06018		0		501.1	10	1	1764000000000	19240000000000	0.75	87.54	0	88.28	1.43e-05	3.58	91	5.45	0	35800	910000	54500	1000000	357.5	1000000	6000	1000000	6000	1000000	6000
000107-21-1	1,2-Ethanediol		OCCO	-1.2	-1.36	153.53	-31.62	0.0609	8.119	1000000	5.603e-11	1.307e-07	1	0		62.07	days-weeks	days	1.0355	0.9874	1.285	1.389	0			3.162	0.5	7689	83940	0.09	1.75	0	1.85	1.44	36.1	62.4	0.0638	6000	23465	40560	41	70067	13.7	248485	1897	26	133	2	471
000075-21-8	Oxirane		O(C1)C1	-0.05	-0.3	12.29	-109.3	1250	166700	237400	5.229e-05	0.0001202	3.237	0.51		44.05	weeks	days	0.3792	0.2599	38.16	140.7	0		4669	3.162	0.5	3.303	91.68	0.09	1.65	6.86	8.6	21.7	40.6	37.7	0.0798	217000	40600	37700	80	295380	11.1	201515	1897	301	560	89	382
000107-15-3	1,2-Ethanediamine		NCCN	-1.62	-2.04	103.44	-23.8	17.9	2386	1000000	1.772e-10	1.035e-09	14.87	1.172		60.1	weeks	days	1.0266	0.9876	0.1688		0			3.162	0.5	262400	2862000	0.09	1.75	0	1.85	0.0333	29	70.9	0.0711	17	29000	70900	71	99988	26.2	476515	1897	5	190	1	904
000060-00-4	Glycine, N,N -1,2-ethanediylbis[N-(carboxymethyl)-		O=C(O)CN(CCN(CC(=O)O)CC(=O)O)CC(=O)O	-3.86		557.81	315.39	3.77e-12	5.026e-10	228200		1.166e-23	312.7	2.495		292.25	days-weeks	hours-days	0.4887	0.0468	0.05893		0			3.162	0.5	1735000000000	18920000000000	0.09	1.75	0	1.85	5.49e-06	18.9	80.9	0.198	0	12285	52585	129	64999	19.2	349242	1897	0	123	0	663
000064-02-8	Glycine, N,N -1,2-ethanediylbis[N-(carboxymethyl)-, tetrasodium salt		O(Na)C(=O)CN(CCN(CC(O(Na))=O)CC(O(Na))=O)CC(O(Na))=O	-13.17		572.7	246.56	1.49e-12	1.987e-10	1000000		1.185e-23	312.7	2.495		380.17	days-weeks	hours-days	0.4887	0.0468	0.06516		0			3.162	0.5	9.674e+19	1.055e+21	0.09	1.75	0	1.85	1.36e-12	18.9	80.9	0.198	0	12285	52585	129	64999	19.2	349242	1897	0	123	0	663
000139-33-3	Edetate disodium		OC(=O)CN(CCN(CC(O)=O)CC(O(Na))=O)CC(O(Na))=O	-11.7		693.42	335.19	7.57e-17	1.009e-14	1000000		1.175e-23	312.7	2.495		336.21	days-weeks	hours-days	0.4887	0.0468	0.06189		0			3.162	0.5	9.098e+19	9.925e+20	0.09	1.75	0	1.85	3.55e-09	18.9	80.9	0.198	0	12285	52585	129	64999	19.2	349242	1897	0	123	0	663
000074-86-2	Ethyne		C#C	0.5	0.37	-36.63	-154.04	18100	2413000	14760	0.02446	0.02401	13.22	1.121		26.04	weeks	days	0.7351	0.9333	13.12	13.12	382	238.7		3.162	0.5	0.5345	48.62	0.03	0.41	88.98	89.42	50.4	47.2	2.26	0.113	504000	47200	2260	113	553573	5.5	99242	1897	1407	1050	779	188
068604-35-3	Fatty acids, C8-18 and C18-unsatd., compds. with diethanolamine		O=C(ON(H)(H)CCO)CCC(CC(CC(CC(C)CC)C)C)C	3.37		515.75	219.96	5.08e-13	6.773e-11	13.11		1.937e-16	754	2.877		316.51	weeks-months	days-weeks	0.7556	0.409	0.3093		0		31.51	3.162	0.5	5369000000000	58570000000000	0.16	10.23	0	10.4	3.05e-05	12.1	87.4	0.502	0	42350	305900	1757	350007	75.8	1000000	1897	674000	664	235905	1897
061788-89-4	Fatty acids, C18-unsatd., dimers		O=C(C=CCCCCCCCCCCCCC=CC(=O)O)O	5.69		460.03	190.06	5.16e-09	6.879e-07	0.3654	2.808e-12	6.279e-11	32670	4.514		310.44	weeks	days	0.7451	0.4717	0.1878		1.007			10	1	367100000	4005000000	0.76	89.5	0	90.25	0.00022	13.3	74.7	12	0	13300	74700	12000	100000	36.7	666667	6000	1000000	600	100000	4000
061791-29-5	Fatty acids, coco, ethoxylated		CCCCCCCCCCCC(=O)OCCOCCOCCOCCOCCO	3.21		475.47	182.49	2.37e-11	3.16e-09	13.31	1.198e-18	8.44e-15	90.64	1.957		420.59	weeks	days	-0.4008	0.0001	0.1425		0		1293	61.21	1.787	1.001e+15	1.092e+16	0.14	7.79	0	7.93	2.32e-08	19.7	80.2	0.108	0	19700	80200	108	100008	30.9	562121	36726	642000	3673	64205	20644
061791-08-0	Fatty acids, coco, reaction products with ethanolamine, ethoxylated		CCCCCCCCCCCC(=O)ON(CCO)(CCO)(CCOCCOCCOCCOCCOCCO)(H)	-0.12		804.8	349.84	1.23e-25	1.64e-23	322.5		2.758e-29	21.83	1.339		569.78	weeks-months	days-weeks	-0.6759	0	0.07261		0		69.33	70.79	1.85	5.064e+25	5.524e+26	0.09	1.76	0	1.85	1.31e-06	28.4	71.5	0.0836	0	99400	250250	293	349943	53.8	977273	42474	455	14863	159	41509
068188-40-9	Fatty acids, tall-oil, reaction products with acetophenone,formaldehyde and thiourea, hydrochlorides		CCCCCCCCC=CCCCCCCCC(=O)OC(C)(c1ccccc1)OCNC(=S)N(H)(H)(H)(Cl)	6.98		713.25	312.21	4.39e-17	5.853e-15	0.00533		1.568e-16	3295000	6.518		527.21	months	days-weeks	0.5861	0.6864	0.05478		0.08815		5665	70.79	1.85	8563000000000	93410000000000	0.78	93.06	0	93.84	0.00459	1.5	36.6	61.9	0	9000	219600	371400	600000	213.3	1000000	42474	1000000	25484	600000	42474
061790-12-3	Fatty acids, tall-oil		CCCCCCCCC=CCCCCCCCC(=O)O	7.73	7.64	385.62	132.66	5.13e-05	0.006839	0.01151	1.943e-05	4.483e-05	11700	4.068		282.47	weeks	days	0.7942	0.8152	0.1416		0.08815			56.23	1.75	52.44	713	0.78	93.21	0	93.99	0.133	23.6	73.6	2.61	22	23600	73600	2610	99832	19.6	356061	33738	1000000	3368	99832	12013
061790-69-0	Fatty acids, tall-oil, reaction products with diethylenetriamine		CCCCCCCCC=CCCCCCCCC(=O)ON(H)(H)(H)CCNCCN	3.91		602.73	260.58	1.66e-13	2.213e-11	17.63		1.598e-20	120700	5.082		385.64	weeks-months	days-weeks	0.98	0.8315	0.05315		0.08815		69.33	70.79	1.85	7.186e+16	7.839e+17	0.29	25.84	0	26.13	2.03e-09	5.58	60.4	34	0	19530	211400	119000	349930	113.3	1000000	42474	782000	14863	273645	42474
008052-48-0	Fatty acids, tallow, sodium salts		CCCCCCCCC=CCCCCCCCC(=O)O(Na)	3.92		581.58	250.71	1.26e-12	1.68e-10	5.209		4.502e-05	11700	4.068		304.45	weeks	days	0.7942	0.8152	0.1436		0.08815			56.23	1.75	24.48	413.4	0.29	26.01	1.74	28.03	0.131	19.9	73.1	6.9	21	19900	73100	6900	99921	20.8	377273	33738	784000	3371	78338	12728
003844-45-9	Benzenemethanaminium, N-ethyl-N-[4-[[4-[ethyl[(3-sulfophenyl)methyl]amino]phenyl](2-sulfophenyl)methylene]-2,5-cyclohex		OS(=O)(=O)c1ccccc1C(=C2C=CC(=N(CC)Cc3cccc(S(=O)(=O)O(Na))c3)C=C2)c4ccc(N(CC)Cc5cccc(S(=O)(=O)O(Na))c5)cc4	-4.94		1337.02	349.84	2.97e-42	3.959e-40	1374		2.273e-35	10000000000	10		793.86	recalcitrant	weeks-months	-0.486	0	0.02601		0.00981			3.162	0.5	7.267e+31	7.928e+32	0.09	1.75	0	1.85	0.000756	0.7	38.8	60.5	0	7000	388000	605000	1000000	450	1000000	1897	0	1897	0	1897
007705-08-0	Ferric chloride		[Fe](Cl)(Cl)Cl	0.16		531.96	215.56	1.34e-10	1.787e-08	48860			31.82	1.503		162.2	weeks	days-weeks	0.6703	0.6694	0		0			3.162	0.5	1274000000000	13900000000000	0.09	1.76	0	1.85	1.01e-06	24.1	75.9	0.076	0	24100	75900	76	100076	29	528030	1897	867	190	87	1002
000050-00-0	Formaldehyde		O=C	0.35	0.35	9.5	-110.94	3490	465300	57020	6.144e-05	9.287e-05	1	0		30.03	weeks	days	1.0179	0.9999	1.316	1.142	0	5457000		3.162	0.5	952.6	10440	0.09	1.76	0.02	1.87	2.13	44.1	53.6	0.0826	7297	44100	53600	83	105080	16.3	296212	1897	1343	199	141	562
000075-12-7	Formamide		O=CN	-1.61	-1.51	158.06	28.99	0.131	17.47	1000000		1.531e-08	1	0		45.04	weeks	days	0.9363	0.9937	5.348		0			3.162	0.5	282700	3084000	0.09	1.75	0	1.85	0.0322	37.8	62.1	0.0707	322	37800	62100	71	100293	24.4	443182	1897	19	190	2	841
000064-18-6	Formic acid		O=CO	-0.46	-0.54	100.9	-24.95	35.9	4786	955200	5.11e-07	7.498e-07	1	0		46.03	days-weeks	days	0.7983	0.9525	20.57	23.77	0			3.162	0.5	2379	26010	0.09	1.76	0.01	1.86	3.9	35.5	60.5	0.0628	39000	23075	39325	41	101441	14	253788	1897	173	192	18	481
000590-29-4	Formic acid, potassium salt		C(=O)O(K)	-4.27		381.82	138.01	7.87e-07	0.0001049	1000000			1	0		84.12	days-weeks	days	0.7983	0.9525	0		0			3.162	0.5	6165000000	67250000000	0.09	1.75	0	1.85	3.3e-06	33.5	66.5	0.0592	0	21775	43225	38	65038	16.3	296212	1897	0	123	0	562
068334-30-5	Fuels, diesel		CCCCCCCCCCCCCC	7.22	7.2	243.2	1.36	0.0369	4.92	0.009192	26.82	16.47	16000	4.204		198.4	days-weeks	days	0.87	0.9797	0.6381	0.5571	0			2688	3.429	1.437	133.8	0.23	62.64	36.62	99.48	14.4	69.4	4.81	11.5	24067	45110	3127	7475	79778	3.5	63106	768800	1000000	61333	79778	48516
000110-17-8	2-Butenedioic acid (E)-		O=C(O)C=CC(=O)O	0.05	-0.48	285.25	84.12	9.43e-12	1.257e-09	104200	8.481e-14	1.352e-12	7.33	0.865		116.07	days-weeks	hours-days	0.8377	0.9338	1.346		13.1			3.162	0.5	7438000000	81150000000	0.09	1.77	0	1.86	0.0673	29.4	70.5	0.059	246	19110	45825	38	65220	16.9	306818	1897	199	124	13	582
000098-01-1	2-Furancarboxaldehyde		O=CC(OC=C1)=C1	0.83	0.41	143.82	-29.49	2.32	309.3	53580		1.34e-05	6.083	0.784		96.09	weeks	days	0.9864	0.9999	0.2858	0.3047	0			3.162	0.5	153.2	1754	0.09	1.76	0.21	2.07	0.975	42.4	56.5	0.0886	891	42400	56500	89	99880	14.8	269697	1897	1542	189	154	512
000098-00-0	2-Furanmethanol		C1=C(CO)OC=C1	0.45	0.28	170.16	-12.39	0.409	54.53	221000		2.169e-07	11.77	1.071		98.1	weeks	days	0.8596	0.939	0.1028		0			3.162	0.5	7379	80580	0.09	1.76	0	1.86	0.263	37.5	62.2	0.0872	81	37500	62200	87	99868	16.9	307576	1897	1143	189	114	584
064741-43-1	Gas oils (petroleum), straight-run		CCCCCCCCCCCCCCCCC	8.69		292.66	20.45	0.00324	0.432	0.0002938	75.59	38.54	96860	4.986		240.48	days-weeks	days	0.8499	0.9638	0.5093		0			500.4	2.699	1.582	147.3	0.42	73.46	23.7	97.57	10.4	78.4	5.72	5.44	15890	50960	3718	3536	74104	4	72273	300240	1000000	22249	74104	21699
000133-42-6	Gluconic acid		O=C(O)C(O)C(O)C(O)C(O)CO	-1.87		417.09	161.68	8.17e-10	1.089e-07	1000000		4.744e-13	10	1		196.16	days	hours-days	1.5205	0.9984	0.2527		0			3.162	0.5	1730000000	18870000000	0.09	1.75	0	1.85	0.00257	24.4	75.6	0.0362	2	4880	15120	7	20009	5.3	95455	1897	8	38	0	181
000111-30-8	Pentanedial		O=CCCCC=O	-0.18		166.1	-29.86	1.88	250.6	167200	2.39e-08	1.101e-07	1	0		100.12	weeks	days	1.2691	1	0.2281	0.4494	0			3.162	0.5	24510	267500	0.09	1.76	0	1.85	0.395	40.3	59.2	0.0755	533	40300	59200	76	100108	20.4	370455	1897	396	190	40	703
000056-81-5	1,2,3-Propanetriol		OCC(O)CO	-1.65	-1.76	230.65	19.44	7.98e-05	0.01064	1000000	1.508e-15	6.346e-09	1	0		92.1	days-weeks	days	1.1799	0.9937	0.5709		0			3.162	0.5	32480	354400	0.09	1.75	0	1.85	0.484	35.3	64.2	0.0624	829	22945	41730	41	65545	14.4	262121	1897	10	124	1	497
000135-37-5	Glycine, N-(carboxymethyl)-N-(2-hydroxyethyl)-, disodium salt		O(Na)C(=O)CN(CCO)CC(=O)O(Na)	-8.27		503.97	207.47	1.64e-12	2.186e-10	1000000		3.936e-17	10	1		221.12	days-weeks	days	0.7621	0.6624	0.124		0			3.162	0.5	22100000000000	241100000000000	0.09	1.75	0	1.85	1.12e-05	28.1	71.8	0.0592	0	18265	46670	38	64973	17.3	313636	1897	0	123	0	595
000150-25-4	Glycine, N,N-bis(2-hydroxyethyl)-		O=C(O)CN(CCO)CCO	-3.27		374.52	182.95	7.74e-09	1.032e-06	351500		1.277e-14	10	1		163.17	days-weeks	days	0.8548	0.7937	0.1041		0			3.162	0.5	58430000000	637400000000	0.09	1.75	0	1.85	1.76e-06	28.1	71.8	0.0592	0	18265	46670	38	64973	17.3	313636	1897	0	123	0	595
005064-31-3	Glycine, N,N-bis(carboxymethyl)-, trisodium salt		O(Na)C(=O)CN(CC(O(Na))=O)CC(O(Na))=O	-10.08		487.76	199.47	8.08e-10	1.077e-07	1000000		1.208e-16	26.27	1.419		257.09	days-weeks	hours-days	0.6694	0.5002	0.1444		0			3.162	0.5	7758000000000	84640000000000	0.09	1.75	0	1.85	8.38e-08	24.3	75.7	0.0653	0	15795	49205	42	65042	18	328030	1897	0	123	0	622
000139-89-9	Glycine, N-[2-[bis(carboxymethyl)amino]ethyl]-N-(2-hydroxyethyl)-, trisodium salt		O(Na)C(=O)CN(CCO)CCN(CC(=O)O(Na))CC(=O)O(Na)	-11.36		588.91	254.13	1.04e-15	1.387e-13	1000000		3.86e-24	10	1		344.21	days-weeks	days	0.5814	0.0878	0.06067		0			3.162	0.5	2.814e+20	3.07e+21	0.09	1.75	0	1.85	5.96e-10	28.1	71.8	0.0592	0	18265	46670	38	64973	17.3	313636	1897	0	123	0	595
000079-14-1	Acetic acid, hydroxy-		O=C(O)CO	-1.07	-1.11	202.74	23.33	0.017	2.266	1000000	6.287e-11	8.543e-08	1	0		76.05	days-weeks	hours-days	0.9428	0.9756	3.437		0			3.162	0.5	5980	65300	0.09	1.75	0	1.85	2.14	35.6	62.2	0.063	21400	23140	40430	41	85011	14	255303	1897	47	161	4	484
002836-32-0	Acetic acid, hydroxy-, monosodium salt		OCC(=O)O(Na)	-5.19		435.8	174.37	4.58e-10	6.106e-08	1000000		8.578e-08	1	0		98.03	days-weeks	hours-days	0.9428	0.9756	9.274		0			3.162	0.5	6757	73800	0.09	1.75	0	1.85	2.36	34.8	62.7	0.0616	23600	22620	40755	40	87015	14.5	264394	1897	0	165	0	502
000107-22-2	Ethanedial		O=CC=O	-1.66		97.85	-66.69	288	38400	1000000		3.697e-07	1	0		58.04	weeks	days	1.2892	1	0.4225	0.9382	0			3.162	0.5	133900	1461000	0.09	1.75	0	1.85	0.0751	38	61.8	0.0711	211	38000	61800	71	100082	24	435606	1897	13	190	1	826
000298-12-4	Acetic acid, oxo-		O=CC(=O)O	-1.4		178.14	16.05	0.188	25.06	1000000		2.985e-09	1	0		74.04	days-weeks	hours-days	1.0696	0.9999	0.8116		0			3.162	0.5	169100	1844000	0.09	1.75	0	1.85	0.101	33.8	66.1	0.0597	246	21970	42965	39	65220	16	290152	1897	24	124	2	550
013397-24-5	GYPSM		[Ca]1OS(=O)(=O)O1	-0.17		659.07	286.9	2.57e-15	3.426e-13	121600			5.164	0.713		136.14	weeks	days-weeks	0.6827	0.7457	0		0			3.162	0.5	1.804e+17	1.968e+18	0.09	1.76	0	1.85	7.54e-08	33.7	66.2	0.069	0	33700	66200	69	99969	25.7	466667	1897	406	190	41	885
067891-79-6	Distillates (petroleum), heavy arom.		c1ccccc1	1.99	2.13	102.24	-77.92	87.2	11630	2000	0.005351	0.005387	145.8	2.164		78.11	weeks-months	days-weeks	1.0296	0.9999	5.486	8.696	0	163700		11.81	1.072	0.9951	84.96	0.04	1.11	67.78	68.94	31.8	41.1	26.7	0.37	318000	143850	93450	1295	556595	8.2	149242	7086	80938	3944	45050	1058
001317-60-8	HEMATITE		O=[Fe]O[Fe]=O	0.97		576.48	248.32	4.35e-12	5.8e-10	10150			72.17	1.858		159.69	weeks	days-weeks	0.6715	0.6772	0		0			3.162	0.5	8216000000000	89630000000000	0.09	1.79	0	1.88	2.14e-06	20.4	79.5	0.0974	0	20400	79500	97	99997	30.6	556061	1897	5600	190	560	1055
000142-82-5	Heptane		C(CCCCC)C	3.78	4.66	96.16	-81.01	45.9	6119	3.554	2.39	2.267	239.7	2.38		100.21	days-weeks	days	0.8083	0.9686	1.557	1.496	0			551.7	2.742	1.022	95.09	0.12	38.71	61.08	99.91	34.9	63.4	1.19	0.553	156631	41210	774	359	198974	3.2	58333	331020	932000	65864	185444	19310
000057-09-0	1-Hexadecanaminium, N,N,N-trimethyl-, bromide		CCCCCCCCCCCCCCCCN(Br)(C)(C)C	3.18		520.11	221.99	4.02e-11	5.36e-09	9.651		2.325e-10	73110	4.864		364.46	weeks-months	days-weeks	0.6825	0.42	0.3131		0			70.79	1.85	4818000	52560000	0.14	7.41	0	7.55	0.0974	8.07	60.2	31.7	91	28245	210700	110950	349987	82.1	1000000	42474	636000	14865	222591	42474
000110-54-3	Hexane		C(CCCC)C	3.29	3.9	71.53	-93.84	150	20000	17.24	1.692	1.708	131.5	2.119		86.18	days-weeks	days	0.8149	0.9741	1.96	1.907	0			173.9	2.24	0.9476	88.18	0.06	14.52	85.3	99.87	38.5	60.1	1.01	0.357	220259	39065	657	232	260212	3.4	61515	104340	780000	27151	202965	6418
000124-04-9	Hexanedioic acid		O=C(O)CCCCC(=O)O	0.23	0.08	310.29	101.99	1.28e-05	0.001707	167300	8.099e-13	9.53e-12	24.34	1.386		146.14	days-weeks	hours-days	0.8234	0.902	1.914		0			3.162	0.5	150300000	1639000000	0.09	1.76	0	1.85	0.000151	24.6	75.4	0.0644	1	15990	49010	42	65043	18	326515	1897	721	123	47	619
007647-01-0	Hydrochloric acid		Cl	0.54		456.19	157.8	4.16e-08	5.546e-06	42370	0.02446	0.007735	13.22	1.121		35.45	weeks	days	0.7307	0.9245	0		0		8202000	3.162	0.5	0.6527	57.04	0.04	0.63	74.66	75.33	39	45.9	15.1	0.109	0	45900	15100	109	61109	7.8	140909	1897	2080	116	127	267
007664-39-3	Hydrofluoric acid		HF	0.23		439.92	138.38	1.66e-07	2.213e-05	57360			13.22	1.121		20.01	weeks	days	0.738	0.9385	0		0			3.162	0.5	7818000000	7818000000	0.09	1.76	0	1.85	2.24e-06	29	70.9	0.0692	0	29000	70900	69	99969	27.2	494697	1897	1019	190	102	939
007722-84-1	Hydrogen peroxide		OO	-1.57		509.73	205.04	3.65	486.6	1000000		2.13e-08	13.22	1.121		34.01	weeks	days	0.7314	0.9259	1.337		0			3.162	0.5	16030	174900	0.09	1.75	0	1.85	0.383	30.2	69.3	0.0721	1536	30200	69300	72	101108	24.9	453030	1897	16	192	2	859
000120-72-9	1H-Indole		c1ccc2ccnc2c1	2.05	2.14	250.04	36.45	0.0121	1.613	1529	1.988e-06	8.858e-07	847.4	2.928		117.15	weeks	days-weeks	0.6918	0.7933	0.06945	0.06945	0	0.2339		11.99	1.079	1201	13200	0.1	2.3	0.03	2.43	0.13	24.8	74.3	0.761	21	24800	74300	761	99882	19.3	350758	7194	82823	719	8273	2523
012030-49-8	Iridium oxide (IrO2)		[Ir](=O)=O	2.23		564.42	242.69	2450	326600	408.1			21.73	1.337		224.22	weeks-months	days-weeks	0.6408	0.4563	0		0			13.73	1.138	1.53	142.2	0.02	0.65	99.19	99.85	52.1	47.3	0.43	0.139	0	165550	1505	487	167542	6.9	125000	8238	101895	1380	17072	1030
007439-89-6	Iron		[Fe]	-0.77		482.98	188.6	4.24e-09	5.653e-07	623500		0.02446	13.22	1.121		55.85	weeks	days	0.721	0.9017	0		0			3.162	0.5	0.7805	71.18	0.02	0.39	90.09	90.51	38.8	52.5	8.59	0.125	0	52500	8590	125	61215	7.6	137879	1897	102	116	6	262
007720-78-7	SULFURIC ACID, IRON (2+) SALT (1:1)		O1S(=O)(=O)O[Fe]1	-0.37		659.07	286.9	5.48e-19	7.306e-17	154400			5.164	0.713		151.9	weeks	days-weeks	0.6752	0.7009	0		0			3.162	0.5	1.017e+21	1.11e+22	0.09	1.76	0	1.85	6.63e-08	33.7	66.2	0.069	0	33700	66200	69	99969	25.7	466667	1897	256	190	26	885
007782-63-0	IRON SULFATE HEPTAHYDRATE		[Fe]1OS(=O)(=O)O1	-0.37		659.07	286.9	5.48e-19	7.306e-17	154400			5.164	0.713		151.9	weeks	days-weeks	0.6752	0.7009	0		0			3.162	0.5	1.017e+21	1.11e+22	0.09	1.76	0	1.85	6.63e-08	33.7	66.2	0.069	0	33700	66200	69	99969	25.7	466667	1897	256	190	26	885
001309-37-1	Iron oxide (Fe2O3)		O=[Fe]O[Fe]=O	0.97		576.48	248.32	4.35e-12	5.8e-10	10150			72.17	1.858		159.69	weeks	days-weeks	0.6715	0.6772	0		0			3.162	0.5	8216000000000	89630000000000	0.09	1.79	0	1.88	2.14e-06	20.4	79.5	0.0974	0	20400	79500	97	99997	30.6	556061	1897	5600	190	560	1055
000089-65-6	D-erythro-Hex-2-enonic acid, .gamma.-lactone		OCC(O)C1C(O)=C(O)C(=O)O1	-1.88	-1.85	424.64	155.71	1.79e-10	2.386e-08	1000000		4.073e-08	10	1		176.13	days-weeks	hours-days	1.4728	0.9999	0.1917		1.007			3.162	0.5	19090	208400	0.09	1.75	0	1.85	0.572	35.6	63.8	0.0749	276	23140	41470	49	64935	11.3	205303	1897	8	123	1	390
000075-28-5	Propane, 2-methyl-		C(C)(C)C	2.23	2.76	3.21	-132.55	2590	345300	175.1	1.02	0.969	31.82	1.503		58.12	weeks	days	0.7199	0.8987	4.38	4.571	0	573000		30.76	1.488	0.7783	72.42	0.02	1.58	98.19	99.78	44.6	54.6	0.66	0.172	446000	54600	660	172	501432	4.7	85606	18456	345264	9254	173126	1580
026952-21-6	Isooctanol		CC(C)CCCCCO	2.73		188.52	-25.5	0.151	20.13	1379	4.661e-05	3.102e-05	32.2	1.508		130.23	weeks	days	0.8443	0.907	0.8534		0			29.48	1.47	8.419	187.5	0.11	3.73	4.44	8.28	3.37	32.6	63.9	0.103	8628	32600	63900	103	105231	13.7	248485	17688	322219	1861	33907	4395
000123-51-3	1-Butanol, 3-methyl-		OCCC(C)C	1.26	1.16	123.17	-61.49	3.84	512	41580	1.654e-05	1.326e-05	5.32	0.726		88.15	weeks	days	0.8643	0.9466	1.289	0.8165	0			2.706	0.432	39.94	514.5	0.09	1.8	0.78	2.67	2.54	42.7	54.6	0.0878	6222	42700	54600	88	103610	14.2	258333	1624	8673	168	899	419
000067-63-0	2-Propanol		OC(C)C	0.28	0.05	66.97	-89.16	49.6	6613	402400	1.144e-05	7.522e-06	1.53	0.185		60.1	weeks	days	0.8777	0.9635	1.472	2.11	0			3.162	0.5	56.83	684.9	0.09	1.75	0.45	2.3	4.58	45.2	50.1	0.0856	28991	45200	50100	86	124377	14.4	262121	1897	673	236	84	497
042504-46-1	ISOPROPANOLAMINE DODECYLBENZEN*		N(H)(H)(H)(CC(O)C)OS(=O)(=O)c1cccc(c1)CCCCCCCCCCCC	4.72		650.41	282.86	5.17e-18	6.893e-16	0.2795		3.517e-20	33410	4.524		401.61	weeks-months	days-weeks	0.8782	0.6994	0.3008		0			70.79	1.85	3.333e+16	3.636e+17	0.6	66.29	0	66.9	0.000108	8.55	75.3	16.1	0	29925	263550	56350	349825	90.8	1000000	42474	944000	14858	330235	42474
000075-31-0	2-Propanamine		NC(C)C	0.27	0.26	47.27	-83.69	592	78930	838100		1.335e-05	19.5	1.29		59.11	weeks	days	0.8732	0.9637	0.2716		0			3.162	0.5	10.77	181.9	0.09	1.73	2.38	4.19	1.13	36.3	62.5	0.096	921	36300	62500	96	99817	14	253788	1897	1092	189	109	481
035674-56-7	Isoquinolinium, 2-(phenylmethyl)-, chloride		c(ccc1cn2(Cl)Cc(ccc3)cc3)cc1cc2	-1.52		375.15	120.65	3.72e-06	0.000496	436400		1.185e-12	145200	5.162		255.75	weeks-months	days-weeks	0.7539	0.7643	0.4405		0			3.162	0.5	786800000	8583000000	0.09	1.75	0	1.85	5.9e-06	5.15	58.2	36.7	0	18025	203700	128450	350175	117.9	1000000	1897	18	664	6	1897
009043-30-5	Poly(oxy-1,2-ethanediyl), α-isotridecyl- -hydroxy-		CC(CC(CC(CC(C)C)C)C)COCCOCCOCCOCCOCCO	3.59		444.97	160.03	3.55e-10	4.733e-08	6.275	2.034e-17	7.314e-14	157.4	2.197		420.64	weeks-months	days-weeks	-1.0308	0	0.1115		0			109.4	2.039	59150000000000	645300000000000	0.2	15.04	0	15.25	1.95e-08	15.3	84.6	0.146	0	53550	296100	511	350161	70	1000000	65640	718000	22985	251416	65640
008008-20-6	Kerosine (petroleum)		CCCCCCCCCCCC	6.23	6.1	205.71	-20.85	0.236	31.46	0.1099	13.44	9.348	4818	3.683		170.34	days-weeks	days	0.8833	0.9863	0.7675	0.7532	0			207.7	2.317	1.332	124	0.18	59	40.76	99.94	22.4	69	2.51	6.15	50615	44850	1632	3998	101094	3	54621	124620	1000000	12598	101094	6807
064742-81-0	Kerosine (petroleum), hydrodesulfurized		CCCCCCCCCCCC	6.23	6.1	205.71	-20.85	0.236	31.46	0.1099	13.44	9.348	4818	3.683		170.34	days-weeks	days	0.8833	0.9863	0.7675	0.7532	0			207.7	2.317	1.332	124	0.18	59	40.76	99.94	22.4	69	2.51	6.15	50615	44850	1632	3998	101094	3	54621	124620	1000000	12598	101094	6807
000050-21-5	Propanoic acid, 2-hydroxy-		O=C(O)C(O)C	-0.65	-0.72	204.2	22.66	0.0286	3.813	1000000		1.134e-07	1	0		90.08	days-weeks	days	0.9361	0.9704	1.807		0			3.162	0.5	6836	74650	0.09	1.76	0	1.85	1.87	36.3	61.8	0.0641	10137	23595	40170	42	73944	13.5	245455	1897	114	140	8	466
000063-42-3	D-Glucose, 4-O-.beta.-D-galactopyranosyl-		O=CC(O)C(O)C(OC(OC(C(O)C1O)CO)C1O)C(O)CO	-5.03		586.65	253.08	1.17e-16	1.56e-14	1000000		3.402e-19	10	1		342.3	days-weeks	hours-days	1.4443	0.9994	0.06928		0			3.162	0.5	3.186e+15	3.476e+16	0.09	1.75	0	1.85	0.000477	28.1	71.8	0.0592	0	18265	46670	38	64974	17.3	313636	1897	0	123	0	595
013197-76-7	1-Dodecanaminium, N-(2-hydroxy-3-sulfopropyl)-N,N-dimethyl-, hydroxide, inner salt-		O=S(=O)(O)CC(O)CN(CCCCCCCCCCCC)(C)C	-1.3		627.25	272.04	8.68e-18	1.157e-15	77060		1.038e-21	97.47	1.989		352.56	weeks	days	0.9552	0.9996	0.2155		0			70.79	1.85	1.057e+18	1.153e+19	0.09	1.75	0	1.85	7.12e-06	19.4	80.5	0.112	0	19400	80500	112	100012	31	564394	42474	30	4248	3	23972
008022-15-9	Oils, lavandin		C=CC(CCC=C(C)C)(C)O	3.38	2.97	204.05	-11.39	0.0832	11.09	683.7		4.229e-05	75.25	1.877		154.25	weeks-months	days-weeks	0.4902	0.288	0.0894	0.06685	0.02654	0.02665		42.33	1.627	35.09	486.9	0.12	5.28	1.13	6.54	0.0342	25.8	74	0.142	2	90300	259000	497	349799	33	600000	25398	559953	8884	195871	15239
004511-42-6			O1C(=O)C(C)OC(=O)C1C	1.65		307.8	26.08	0.000157	0.02093	3165		1.225e-05	10	1		144.13	weeks	days	1.0273	0.9999	4.735		0			5.658	0.753	58.84	742.6	0.09	1.92	0.68	2.69	6.02	38.2	55.7	0.086	60200	38200	55700	86	154186	15.9	288636	3395	26801	523	4132	980
007439-92-1	LEAD		[Pb]	0.73		485.37	196.28	7.28e-11	9.706e-09	9581		0.02446	13.22	1.121		207.2	weeks-months	days-weeks	0.6489	0.5166	0		0			3.162	0.5	1.503	137.1	0.02	0.41	90.08	90.51	33.1	58.3	8.44	0.148	0	204050	29540	518	234108	9.5	172727	1897	3222	444	754	328
008002-43-5	Lecithins		O=C(CCCCCCCC=CCC=CCCCCC)OC(COP(O)(OCCN(H)(C)(C)C)=O)COC(CCCCCCCC=CCC=CCCCCCC)=O	13.41		480	90.27	1.78e-10	2.373e-08	2.751e-11		2.541e-22	2943000000	9.469		798.15	weeks-months	days-weeks	0.9328	0.9713	0.03293		0.02204		961.3	70.79	1.85	6.512e+18	7.104e+19	0.78	93.26	0	94.04	2.11e-12	10.9	87.6	1.49	0	38150	306600	5215	349965	78.3	1000000	42474	603700	14864	211274	42474
008062-15-5	Lignosulfonic acid		S(=O)(=O)(CC(Oc2c(cc(cc2)CCCS(=O)(=O)O)OC)Cc1cccc(c1O)OC)O	0.91		695.85	304.08	1.79e-20	2.386e-18	137.3		9.388e-25	83130	4.92		490.54	months	days-weeks	1.3516	1	0.09813		0			3.162	0.5	1.381e+21	1.507e+22	0.09	1.79	0	1.88	2.83e-07	4.85	66.5	28.6	0	29100	399000	171600	599700	164.6	1000000	1897	4877	1138	2925	1897
008001-26-1	Linseed oil		O=C(CCCCCCCC=CCC=CCC=CCC)OCC(OC(CCCCCCCC=CCC=CCCCCC)=O)COC(CCCCCCCC=CCC=CCC=CCC)=O	22.22		847.11	349.84	3.23e-21	4.306e-19	2.472e-19	1.855e-08	0.0005057	10000000000	10		875.38	weeks-months	days	1.1786	0.9998	0.0215		0.01102		551.3	3.162	0.5	93140	1016000	0.78	93.26	0	94.04	0.00786	17.8	82.2	1.28e-08	0	62300	287700	0	350000	44.2	803030	1897	449240	664	157234	1524
000079-33-4	Propanoic acid, 2-hydroxy-, (S)-		O=C(O)C(O)C	-0.65	-0.72	204.2	22.66	0.0286	3.813	1000000		1.134e-07	1	0		90.08	days-weeks	days	0.9361	0.9704	1.807		0			3.162	0.5	6836	74650	0.09	1.76	0	1.85	1.87	36.3	61.8	0.0641	10137	23595	40170	42	73944	13.5	245455	1897	114	140	8	466
000546-93-0	MAGNESIUM CARBONATE		O1C(=O)O[Mg]1	-2.12		375.17	122.45	3.56e-06	0.0004746	1000000			1.75	0.243		84.31	weeks	days-weeks	0.7074	0.8595	0		0			3.162	0.5	1361000000	14850000000	0.09	1.75	0	1.85	9.33e-06	36.9	63	0.0702	0	36900	63000	70	99970	24.7	449242	1897	5	190	0	852
007786-30-3	Magnesium chloride (MgCl2)		Cl[Mg]Cl	0.05		515.63	205.22	4.42e-10	5.893e-08	109500			21.73	1.337		95.21	weeks	days-weeks	0.7022	0.8398	0		0			3.162	0.5	1130000000000	12320000000000	0.09	1.76	0	1.85	3.52e-07	26.2	73.8	0.0717	0	26200	73800	72	100072	28.3	513636	1897	673	190	67	974
001309-42-8	Magnesium hydroxide		O[Mg]O	-0.87		647.09	281.31	1.47e-18	1.96e-16	760500			21.73	1.337		58.32	weeks	days	0.7198	0.8985	38.2		0			3.162	0.5	3.014e+21	3.288e+22	0.09	1.75	0	1.85	5.33e-09	26.2	73.8	0.0717	0	26200	73800	72	100072	28.3	513636	1897	81	190	8	974
010377-60-3	MAGNESIUM NITRATE		O=N(=O)O[Mg]ON(=O)=O	-0.61		588.38	253.88	4.75e-13	6.333e-11	256600			21.73	1.337		148.31	weeks	days-weeks	0.6769	0.7115	14.86		0			3.162	0.5	1.974e+15	2.153e+16	0.09	1.76	0	1.85	7.51e-08	26.2	73.8	0.0717	0	26200	73800	72	100072	28.3	513636	1897	147	190	15	974
001309-48-4	Magnesium oxide (MgO)		[Mg]=O	1.43		564.42	242.69	1.01e-11	1.347e-09	7719			13.22	1.121		40.3	weeks	days	0.7284	0.9196	0		0			4.072	0.61	5357000000000	58440000000000	0.09	1.86	0	1.95	9.1e-07	29	70.9	0.0692	0	29000	70900	69	99969	27.2	494697	2443	16149	244	1614	1209
014452-57-4	Magnesium peroxide (Mg(O2))		[Mg](O1)O1	-1.17		576.86	248.5	4.24e-12	5.653e-10	1000000			24.09	1.382		56.3	weeks	days	0.7207	0.9011	0		0			3.162	0.5	1.399e+15	1.526e+16	0.09	1.75	0	1.85	8.21e-09	25.6	74.3	0.0726	0	25600	74300	73	99973	28.5	517424	1897	41	190	4	982
000074-82-8	Methane		C	0.78	1.09	-62.4	-152.93	531000	70790000	2610	0.6583	0.4142	3.979	0.6		16.04	weeks	days	0.7399	0.9416	1559	1559	0	8186000		2.433	0.386	2.093	2.093	0.02	0.28	99.31	99.61	56.8	42.6	0.5	0.0852	568000	42600	500	85	611185	6	109091	1460	7382	892	4512	159
000067-56-1	Methanol		OC	-0.63	-0.77	39.35	-101	119	15870	1000000	3.618e-06	4.268e-06	1	0		32.04	days-weeks	days	0.891	0.9752	17.36	11.33	0			3.162	0.5	73.41	848.3	0.09	1.75	0.26	2.1	10.3	39.3	50.4	0.0695	103000	25545	32760	45	161350	10.9	197727	1897	102	306	16	375
000100-97-0	1,3,5,7-Tetraazatricyclo 3.3.1.13,7 decane		N(CN(CN1CN23)C3)(C1)C2	-4.15		208.59	65.06	0.091	12.13	1000000		0.1632	10	1		140.19	months	weeks-months	-0.1402	0.0004	0.02103		0			3.162	0.5	422700	4611000	0.09	1.75	0	1.85	0.0102	39.5	60.4	0.0957	1	237000	362400	574	599975	47.9	871212	1897	0	1138	0	1653
000625-45-6	Acetic acid, methoxy-		O=C(O)COC	-0.68		167.66	8.74	0.303	40.4	1000000	8.679e-09	4.539e-08	1	0		90.08	days-weeks	days	0.43	0.2579	1.902		0			3.162	0.5	86560	944300	0.09	1.76	0	1.85	0.215	33.8	65.9	0.0598	1227	21970	42835	39	66071	15.9	289394	1897	125	125	8	549
000119-36-8	Benzoic acid, 2-hydroxy-, methyl ester		O=C(OC)c(c(O)ccc1)c1	2.6	2.55	252.18	51.47	0.0534	7.119	1875	2.231e-09	4.547e-06	88.05	1.945		152.15	weeks	days	0.9651	0.9971	0.9667		0		2007	22.36	1.349	8.62	197.5	0.1	3.04	4.73	7.87	2.98	26.5	70.4	0.143	8642	26500	70400	143	105685	15.8	287121	13416	212888	1418	22499	3852
000078-94-4	3-Buten-2-one		O=C(C=C)C	0.41		68.48	-81.91	91.3	12170	60630	1.375e-05	2.613e-05	4.51	0.654		70.09	weeks	days-weeks	0.721	0.8264	0.4499	0.5689	2.425	2.403		3.162	0.5	11.4	194.5	0.09	1.73	2.44	4.26	2.23	44.5	53.1	0.09	3077	44500	53100	90	100767	12.1	220455	1897	1542	191	155	418
000108-87-2	Cyclohexane, methyl-		C(CCCC1)(C1)C	3.59	3.61	106.82	-74.21	41.6	5546	28.4	0.33	0.3387	233.9	2.369		98.19	weeks	days-weeks	0.7008	0.834	1.052	1.028	0			111.9	2.049	1.013	94.13	0.04	8.57	90.83	99.44	25.2	72	2.09	0.773	77717	72000	2090	773	152580	3.6	64697	67140	722000	10244	110163	4344
006317-18-6	Thiocyanic acid, methylene ester		C(#N)SCSC(#N)	0.62		288.96	52.13	0.00197	0.2626	27170		2.61e-08	11.07	1.044		130.18	weeks	days-weeks	0.6856	0.7614	0.1882		0			3.162	0.5	25600	279300	0.09	1.77	0	1.86	0.275	34.5	65.1	0.0793	155	34500	65100	79	99835	20	362879	1897	2501	189	250	688
008012-95-1	Paraffin oils		CCCCCCCCCCCC	6.23	6.1	205.71	-20.85	0.236	31.46	0.1099	13.44	9.348	4818	3.683		170.34	days-weeks	days	0.8833	0.9863	0.7675	0.7532	0			207.7	2.317	1.332	124	0.18	59	40.76	99.94	22.4	69	2.51	6.15	50615	44850	1632	3998	101094	3	54621	124620	1000000	12598	101094	6807
000110-91-8	Morpholine		O(CCNC1)C1	-0.56	-0.86	134.07	-15.24	10.9	1453	1000000	3.224e-09	1.14e-07	7.356	0.867		87.12	weeks	days	0.5125	0.3663	0.07761		0			3.162	0.5	472.1	5228	0.09	1.75	0.07	1.91	0.257	41.7	57.9	0.0893	60	41700	57900	89	99749	15.1	274242	1897	83	189	8	520
000078-21-7	Morpholinium, 4-ethyl-4-hexadecyl-, ethyl sulfate		N1(CCCCCCCCCCCCCCCC)(CC)(OS(=O)(=O)OCC)CCOCC1	6.17		669.02	291.55	1.22e-15	1.627e-13	0.006364		3.563e-16	224700	5.352		465.74	weeks-months	days-weeks	0.2869	0.0055	0.09312		0			70.79	1.85	3549000000000	38720000000000	0.77	91.99	0	92.76	0.00257	4.43	53.5	42.1	1	15505	187250	147350	350106	123.8	1000000	42474	1000000	14870	350106	42474
019277-88-4	1-Propanaminium, N,N,N-trimethyl-3-[(1-oxooctadecyl)amino]-,methyl sulfate		CCCCCCCCCCCCCCCCCC(=O)NCCCN(OS(=O)(=O)OC)(C)(C)(C)	5.52		754.66	331.56	1.89e-18	2.52e-16	0.01494		2.302e-20	192700	5.285		494.78	weeks-months	days-weeks	0.8306	0.6266	0.2088		0			70.79	1.85	5.662e+16	6.177e+17	0.75	87.78	0	88.53	4.66e-05	4.56	55.2	40.2	0	15960	193200	140700	349860	124.2	1000000	42474	1000000	14860	349860	42474
000112-03-8	1-Octadecanaminium, N,N,N-trimethyl-, chloride		CCCCCCCCCCCCCCCCCCN(Cl)(C)(C)C	4.17		523.1	223.39	5.35e-11	7.133e-09	1.759		5.158e-10	242800	5.385		348.06	weeks-months	days-weeks	0.6903	0.4775	0.2892		0			70.79	1.85	2117000	23090000	0.39	37.99	0	38.38	0.0802	4.74	44.8	50.4	70	16590	156800	176400	349860	104.6	1000000	42474	834000	14860	291783	42474
000109-46-6	Thiourea, N,N -dibutyl-		N(C(=S)NCCCC)CCCC	2.57	2.75	279.06	66.88	0.00254	0.3386	2287		4.167e-06	428.5	2.632		188.33	days-weeks	hours-days	1.0849	0.9988	0.06999		0			30.3	1.481	194.1	2232	0.11	3.93	0.23	4.27	0.289	28	71.3	0.365	61	18200	46345	237	64843	11.5	209091	18180	337405	1179	21878	3801
002605-79-0	1-Decanamine, N,N-dimethyl-, N-oxide		O=N(CCCCCCCCCC)(C)C	3.69		403.41	152.6	3.43e-07	4.573e-05	30.35		3.753e-11	2408	3.382		201.36	weeks	days	0.7601	0.8801	0.438		0			126.5	2.102	22150000	241700000	0.22	17.9	0	18.13	0.00074	15.9	82.9	1.23	1	15900	82900	1230	100031	32.9	598485	75900	738000	7592	73823	45425
000068-12-2	Formamide, N,N-dimethyl-		O=CN(C)C	-0.93	-1.01	117.42	-31.98	3.49	465.3	977900		7.381e-08	1	0		73.1	weeks	days	0.9229	0.9906	0.6102		0			3.162	0.5	6775	73980	0.09	1.75	0	1.85	0.879	42.2	56.9	0.0789	1609	42200	56900	79	100788	18.3	331818	1897	59	191	6	630
000593-81-7	Methanamine, N,N-dimethyl-, hydrochloride		CN(Cl)(H)(C)C	-2.73		312.3	98.42	1.66e-06	0.0002213	1000000		2.304e-12	10.1	1.004		95.57	weeks	days-weeks	0.702	0.8391	2.819		0			3.162	0.5	248900000	2715000000	0.09	1.75	0	1.85	5.4e-05	30.5	69.4	0.0688	0	30500	69400	69	99969	26.7	485606	1897	1	190	0	921
001184-78-7	Methanamine, N,N-dimethyl-, N-oxide		O=N(C)(C)C	-0.73		291.84	86.07	0.000781	0.1041	559200		2.931e-12	10.1	1.004		75.11	weeks	days-weeks	0.7118	0.8746	2.819		0			3.162	0.5	173200000	1889000000	0.09	1.76	0	1.85	6.24e-05	30.5	69.4	0.0688	1	30500	69400	69	99969	26.7	485606	1897	112	190	11	921
001613-17-8	1-Octadecanamine, N,N-dimethyl-, hydrochloride		CCCCCCCCCCCCCCCCCCN(Cl)(H)(C)C	5.62		512.57	218.47	1.14e-10	1.52e-08	0.1227		2.847e-10	293000	5.467		334.03	weeks	days-weeks	0.697	0.5273	0.2994		0			70.79	1.85	3755000	40960000	0.75	88.86	0	89.62	0.138	7.57	47.4	44.9	124	7570	47400	44900	99994	45	818182	42474	1000000	4247	99994	34751
000110-26-9	2-Propenamide, N,N -methylenebis-		O=C(NCNC(=O)C=C)C=C	-1.52		374.31	147.8	1.96e-06	0.0002613	70130		1.141e-09	10	1		154.17	weeks	days	1.0944	0.998	0.2371		3.274			3.162	0.5	637700	6957000	0.09	1.75	0	1.85	0.024	30.9	69	0.0695	16	30900	69000	70	99985	26	472727	1897	18	190	2	897
064741-68-0	Naphtha (petroleum), heavy catalytic reformed		c12ccccc1cccc2	3.17	3.3	231.64	5.01	0.0404	5.386	142.1	0.0003702	0.0005259	1544	3.189		128.18	weeks-months	days-weeks	1.0057	0.9998	0.4952	0.4952	0			69.88	1.844	2.662	124	0.13	8.33	15.14	23.6	0.889	11.5	86.6	0.998	1321	40250	303100	3493	348164	36.4	661364	41928	660000	14598	229788	27730
064742-48-9	Naphtha (petroleum), hydrotreated heavy		CCCCCCCCC	4.76	5.65	142.69	-56.16	4.96	661.3	0.4058	4.769	3.995	796	2.901		128.26	days-weeks	days	0.9033	0.9924	1.103	1.049	0			104.9	2.021	1.156	107.6	0.17	56.95	42.8	99.92	29	68.1	1.57	1.37	91263	44265	1020	891	137439	3	54697	62940	1000000	8650	137439	3443
000091-20-3	Naphthalene		c(c(ccc1)ccc2)(c1)c2	3.17	3.3	231.64	5.01	0.0404	5.386	142.1	0.0003702	0.0005259	1544	3.189		128.18	weeks-months	days-weeks	1.0057	0.9998	0.4952	0.4952	0			69.88	1.844	2.662	124	0.13	8.33	15.14	23.6	0.889	11.5	86.6	0.998	1321	40250	303100	3493	348164	36.4	661364	41928	660000	14598	229788	27730
000093-18-5	Naphthalene, 2-ethoxy-		O(c(ccc(c1ccc2)c2)c1)CC	3.74		283.43	48.77	0.00389	0.5186	38.32	0.0004059	4.13e-05	1803	3.256		172.23	weeks	days-weeks	0.7975	0.9433	0.05188		0			136.6	2.135	3.232	145.3	0.21	18.24	12.56	31	0.199	18.2	80.6	1.08	31	18200	80600	1080	99911	17.1	311364	81960	748000	8189	74733	25519
028757-00-8	Naphthalenesulfonic acid, bis(1-methylethyl)-		O=S(=O)(c1ccc(c2c1ccc(c2)C(C)C)C(C)C)O	2.92		447.21	172.85	2.17e-10	2.893e-08	43.36		9.293e-10	2530	3.403		292.4	weeks-months	days-weeks	0.4939	0.2655	0.5984		0			3.162	0.5	1078000	11760000	0.12	4.95	0	5.06	0.219	13.8	84	1.99	393	48300	294000	6965	349658	59.6	1000000	1897	499058	663	174500	1897
068410-62-8	Naphthenic acids, ethoxylated		c12ccccc1ccccc2C(=O)OCCOCCOCCO	1.78		446.02	168.97	2.61e-10	3.48e-08	956.5	6.894e-17	3.087e-14	139.9	2.146		317.36	months	days-weeks	0.5538	0.9826	0.1923		0		975.4	3.828	0.583	15140000000000	165100000000000	0.09	1.99	0	2.09	5.14e-08	14.3	85.6	0.13	0	85800	513600	780	600180	99.6	1000000	2297	36154	1378	21699	2297
007786-81-4	NICKEL SULFATE		O1S(=O)(=O)O[Ni]1	-0.17		659.07	286.9	5.48e-19	7.306e-17	101200			5.164	0.713		154.75	weeks	days-weeks	0.6739	0.6924	0		0			3.162	0.5	6.606e+20	7.206e+21	0.09	1.76	0	1.85	1.03e-07	33.7	66.2	0.069	0	33700	66200	69	99969	25.7	466667	1897	406	190	41	885
061790-29-2	Nitriles, tallow, hydrogenated		CCCCCCCCCCCCCCCCCCN	7.71		341.88	94.34	8.7e-05	0.0116	0.04875	0.00218	0.0009361	197100	5.295		269.52	weeks	days	0.8815	0.8943	0.1974		0			1512	3.18	2.116	160.7	0.78	93.19	0.03	94	0.435	15.3	61.2	23.1	258	15300	61200	23100	99858	23.5	428030	651200	1000000	65027	99858	278733
004862-18-4	Acetamide, 2,2',2''-nitrilotris-		O=C(N)CN(CC(=O)N)CC(=O)N	-4.75		482.79	204.56	9.39e-10	1.252e-07	1000000		1.611e-18	10	1		188.19	weeks-months	days	1.0831	0.9979	0.1168		0			3.162	0.5	498900000000000	5.442e+15	0.09	1.75	0	1.85	3.26e-10	35	64.9	0.0835	0	122500	227150	292	349942	47.9	871212	1897	0	664	0	1653
000139-13-9	Glycine, N,N-bis(carboxymethyl)-		O=C(O)CN(CC(=O)O)CC(=O)O	-3.81		429.28	296.63	7.16e-09	9.546e-07	738900		1.193e-16	26.27	1.419		191.14	days-weeks	hours-days	0.6694	0.5002	0.1228		0			3.162	0.5	6802000000000	74200000000000	0.09	1.75	0	1.85	4.72e-09	24.3	75.7	0.0653	0	15795	49205	42	65042	18	328030	1897	0	123	0	622
018662-53-8	Trsodium nitrilotriacetate monohydrate		O(Na)C(=O)CN(CC(O(Na))=O)CC(O(Na))=O	-10.08		487.76	199.47	8.08e-10	1.077e-07	1000000		1.208e-16	26.27	1.419		257.09	days-weeks	hours-days	0.6694	0.5002	0.1444		0			3.162	0.5	7758000000000	84640000000000	0.09	1.75	0	1.85	8.38e-08	24.3	75.7	0.0653	0	15795	49205	42	65042	18	328030	1897	0	123	0	622
007727-37-9	Nitrogen		N#N	0.67	0.67	765.65	336.69	16600000000	2213000000000	29330		0.01943	13.22	1.121		28.01	weeks	days	0.7342	0.9316	0		0			3.162	0.5	0.556	50.44	0.03	0.44	87.86	88.33	55.4	42.2	2.21	0.101	0	42200	2210	101	44511	6.1	111364	1897	2806	84	125	211
000872-50-4	1-Methyl-2-pyrrolidone		O=C1CCCN1C	-0.11	-0.38	201.93	25.87	0.326	43.46	248300		3.156e-08	7.401	0.869		99.13	weeks	days	0.9105	0.9865	0.4864		0			3.162	0.5	182200	1987000	0.09	1.76	0	1.85	0.066	32.5	67.3	0.0697	96	32500	67300	70	99966	25.3	460606	1897	250	190	25	874
000105-59-9	Ethanol, 2,2 -(methylimino)bis-		OCCN(CCO)C	-1.5		233.46	24.86	0.00245	0.3266	1000000	2.446e-14	8.606e-11	1	0		119.17	weeks	days-weeks	0.803	0.7907	0.1103		0			3.162	0.5	20350000	222100000	0.09	1.75	0	1.85	0.000728	37.8	62.2	0.0707	0	37800	62200	71	100071	24.5	444697	1897	19	190	2	844
000109-83-1	Ethanol, 2-(methylamino)-		OCCNC	-1.15	-0.94	134	-35.77	0.861	114.8	1000000	2.503e-10	8.075e-10	1.303	0.115		75.11	weeks	days	1.0243	0.9848	0.1352		0			3.162	0.5	2030000	22140000	0.09	1.75	0	1.85	0.00571	37.5	62.4	0.0707	2	37500	62400	71	99973	24.4	443182	1897	69	190	7	841
068213-98-9	Ethanol, 2- 2-(2-hydroxyethoxy)ethyl methylamino -		O(CCN(CCO)C)CCO	-1.78		284.99	62.29	8.93e-05	0.01191	1000000	5.229e-17	1.337e-12	10	1		163.22	weeks	days-weeks	0.4347	0.0615	0.08184		0			3.162	0.5	558200000	6090000000	0.09	1.75	0	1.85	2.87e-05	30.6	69.4	0.0688	0	30600	69400	69	100069	26.7	484848	1897	10	190	1	920
013127-82-7	Ethanol, 2,2 -(9-octadecenylimino)bis-, (Z)-		OCCN(CCCCCCCCC=CCCCCCCCC)CCO	6.63		459.39	174.24	3.25e-11	4.333e-09	0.1268	1.943e-12	9.352e-09	5778	3.762		355.61	weeks	days-weeks	0.7989	0.454	0.05879		0.08815			465.6	2.668	118100	1288000	0.78	92.81	0	93.59	0.0797	23.3	73.3	3.39	8	23300	73300	3390	99998	20.3	368939	279360	1000000	27936	99998	103067
025154-52-3	Phenol, nonyl-		Oc1ccc(cc1)CCCCCCCCC	5.99	5.76	324.47	91.8	0.000686	0.09146	1.57	1.226e-05	5.968e-06	38260	4.583		220.36	weeks	days	0.9215	0.9612	0.2069		0			123.9	2.093	27.08	419.9	0.76	89.99	0.06	90.82	0.439	17.7	63.3	18.6	272	17700	63300	18600	99872	22.8	414394	74340	1000000	7425	99872	30806
008000-48-4	Oils, eucalyptus		CC1(OC2(C)C)CCC2CC1	3.13	2.74	174.13	8.14	1.56	208	332.1	0.0001314	0.0002035	221.2	2.345		154.25	weeks-months	days-weeks	-0.0411	0.0023	0.4739	0.9636	0			29.84	1.475	7.878	190.1	0.11	3.76	5.19	9.05	1.55	17.9	80.3	0.23	4481	62650	281050	805	348986	33.4	607576	17904	329725	6248	115069	10878
008007-02-1	Oils, lemongrass		O=CC=C(C)CCC=C(C)C	3.45		217.44	-26.74	0.0913	12.17	84.71	4.35e-05	0.0003761	48.65	1.687		152.24	weeks	days	0.9597	0.9997	0.07863		0.02594			87.14	1.94	17.87	298.4	0.17	11.64	2.05	13.86	0.0747	30.6	69.2	0.117	4	30600	69200	117	99921	15.6	283333	52284	690000	5224	68946	14814
008000-25-7	Oils, rosemary		OC(C2)C1(C)C(C)(C)C2CC1	2.85	3.24	209.98	26.56	0.000429	0.0572	1186	2.941e-06	6.705e-06	75.77	1.879		154.25	weeks-months	days-weeks	0.465	0.1809	0.9376		0			27.66	1.442	53.96	692.8	0.11	3.64	0.75	4.5	1.13	25.8	72.9	0.143	3178	90300	255150	500	349129	34.7	631061	16596	648000	5794	226236	10473
000112-80-1	9-Octadecenoic acid (Z)-		O=C(O)CCCCCCCC=CCCCCCCCC	7.73	7.64	385.62	132.66	5.13e-05	0.006839	0.01151	1.943e-05	4.483e-05	11700	4.068		282.47	weeks	days	0.7942	0.8152	0.1416		0.08815			56.23	1.75	52.44	713	0.78	93.21	0	93.99	0.133	23.6	73.6	2.61	22	23600	73600	2610	99832	19.6	356061	33738	1000000	3368	99832	12013
007782-44-7	Oxygen		O=O	0.65	0.65	446.88	160.46	60300000	8039000000	32590			13.22	1.121		32	weeks	days	0.7323	0.9279	0		0			3.162	0.5	0.9145	57.41	0.02	0.26	99.72	100	56.8	42.6	0.466	0.102	0	42600	466	102	43168	6	109091	1897	2680	82	116	207
010028-15-6	Ozone		O=O=O	-0.87		446.88	160.46	49600	6613000	744100			21.73	1.337		48	weeks	days	0.7247	0.9111	0		0			3.162	0.5	6.995	134.4	0.05	0.82	61.99	62.85	49.8	40.2	9.81	0.11	0	40200	9810	110	50120	6.7	121212	1897	81	95	4	230
008002-74-2	Paraffin waxes and Hydrocarbon waxes		CCCCCCCCCCCCCCCCCCCC	10.16		333.99	51.84	0.00031	0.04133	9.409e-06	213	90.18	586200	5.768		282.56	weeks	days	0.8299	0.9361	0.4238		0			94.94	1.977	1.715	159.7	0.72	89.79	4.15	94.65	6.09	82.5	9.4	1.97	7743	82500	9400	1970	101613	5.8	104545	56964	1000000	5788	101613	5955
004067-16-7	3,6,9,12-Tetraazatetradecane-1,14-diamine		N(CCNCCNCCNCCN)CCN	-3.67		366.69	141.65	3.5e-06	0.0004666	1000000	2.561e-27	8.364e-24	396.4	2.598		232.38	weeks	days	1.5599	0.9983	0.02668		0			3.162	0.5	3.486e+23	3.803e+24	0.09	1.75	0	1.85	4.59e-20	16.9	82.8	0.275	0	16900	82800	275	99975	32.3	586364	1897	0	190	0	1112
000109-66-0	Pentane		C(CCC)C	2.8	3.39	46.01	-106.92	513	68390	49.76	1.198	1.286	72.17	1.858		72.15	days-weeks	days	0.8216	0.9787	2.644	2.715	0			80.12	1.904	0.8672	80.68	0.03	5.53	94.24	99.8	43.4	55.5	0.91	0.233	353493	36075	592	151	390311	3.7	66667	48072	678000	18763	264631	3205
000628-63-7	Acetic acid, pentyl ester		O=C(OCCCCC)C	2.34	2.3	148.37	-44.6	4.16	554.6	996.8	0.0004451	0.0005446	33.79	1.529		130.19	days-weeks	days	0.9682	0.9992	1.776	1.417	0		782.6	15.29	1.184	2.886	127.2	0.09	2.26	14.8	17.15	10.4	34.1	55.4	0.101	44210	22165	36010	66	102451	7.5	136364	9174	119716	940	12265	1251
000540-18-1	Butanoic acid, pentyl ester		O=C(OCCCCC)CCC	3.32		190.83	-20.94	0.686	91.46	101.9	0.0008881	0.0009598	117.5	2.07		158.24	days-weeks	days	0.9548	0.9988	1.398		0		1509	72	1.857	2.113	128.5	0.12	8.15	25.01	33.28	9.93	29.1	60.8	0.162	41646	18915	39520	105	100187	7.8	142424	43200	664000	4328	66524	6153
000079-21-0	Ethaneperoxoic acid		O=C(OO)C	-1.07		104.77	-42.32	24.3	3240	1000000		1.387e-06	1.508	0.178		76.05	weeks	days-weeks	0.7113	0.8731	2.646		0		0.3456	3.162	0.5	239.5	2686	0.09	1.75	0.12	1.97	4.42	44.5	51	0.0843	35086	44500	51000	84	130670	15.3	278788	1897	51	248	7	529
064743-01-7	Petrolatum (petroleum), oxidized		c42c(c3c(cc4)ccc(C(=O)O)c3)ccc1c2cccc1	5.4		481.63	204.02	1.02e-09	1.36e-07	0.0335	1.508e-11	1.009e-10	20490	4.312		272.31	months	weeks	0.1375	0.0002	0.562		0			10	1	63980000	698000000	0.74	86.15	0	86.88	0.00102	7.2	81.7	11.1	2	43200	490200	66600	600002	133.8	1000000	6000	1000000	3600	600002	6000
008002-05-9	Petroleum		CCCCCCCCCCCCCCCCCCCCCC	11.15		357.63	72.19	6.92e-05	0.009226	9.367e-07	425.1	158.9	1947000	6.289		310.61	weeks	days	0.8165	0.9077	0.3811		0			31.34	1.496	1.798	167.4	0.77	92.57	0.82	94.16	5.16	78.3	15.9	0.637	5899	78300	15900	637	100736	6	109848	18804	1000000	1894	100736	2066
000085-01-8	Phenanthrene		c(c(c(c(c1)ccc2)c2)ccc3)(c1)c3	4.35	4.46	327.31	78.09	4.32e-05	0.00576	0.677	2.561e-05	5.134e-05	16690	4.222		178.24	months	weeks	0.9819	0.9995	0.8228	0.8228	0			1865	3.271	19.84	328.4	0.5	53.07	0.98	54.55	0.484	9.75	77.3	12.4	1195	58500	463800	74400	597895	74.6	1000000	686500	892000	410455	533322	686500
000108-95-2	Phenol		Oc(cccc1)c1	1.51	1.46	170.04	-2.27	0.323	43.06	26160	6.583e-07	5.606e-07	187.2	2.272		94.11	weeks	days	0.9466	0.9876	0.3196	0.4067	0			4.269	0.63	1707	18700	0.09	1.87	0.02	1.98	0.788	25.4	73.6	0.231	961	25400	73600	231	100192	19.9	362121	2561	17304	257	1734	928
007803-51-2	Phosphine		P	-0.27		468.18	162.02	23300	3106000	204800		0.02444	13.22	1.121		34	weeks	days	0.7314	0.9259	0		0			3.162	0.5	0.609	55.54	0.02	0.39	90.06	90.47	55.7	42.3	1.86	0.101	0	42300	1860	101	44261	6.1	110606	1897	322	84	14	210
013598-36-2	Phosphonic acid		OP(O)O	1.15		613.56	258.21	1.06e-15	1.413e-13	13410		3.266e-13	31.82	1.503		82	weeks	days-weeks	0.7085	0.8635	25.47		0			2.682	0.428	1621000000	17690000000	0.09	1.81	0	1.9	1.23	25.3	73.4	0.0797	12300	25300	73400	80	111080	26.3	478788	1609	8475	179	941	770
029712-30-9	Phosphonic acid, (dimethylamino)methylene bis-		O=P(O)(O)C(N(C)C)P(=O)(O)O	-1.9		449.99	87.35	2.08e-10	2.773e-08	1000000		1e-24	12.83	1.108		219.07	weeks-months	weeks	0.438	0.0891	0.1228		0			3.162	0.5	8.666e+20	9.454e+21	0.09	1.75	0	1.85	1.2e-14	33	66.9	0.0831	0	115500	234150	291	349941	49.6	901515	1897	8	664	3	1710
129828-36-0	Phosphonic acid, [[[2-[(2-hydroxyethyl)(phosphonomethyl)amino]ethyl]imino]bis(methylene)]bis-, compd. with 2-aminoethan		OCCN(CP(=O)(O)O)CCN(CP(=O)(O)O)CP(=O)(O)ON(H)(H)(H)CCO	-9.79		480	90.27	2.06e-11	2.746e-09	1000000			13.2	1.121		447.26	months	weeks	0.4416	0.0039	0.05098		0			3.162	0.5	102100000000000	1.114e+15	0.09	1.75	0	1.85	1.09e-06	34.4	65.5	0.0888	0	206400	393000	533	599933	62.5	1000000	1897	0	1138	0	1897
067953-76-8	Phosphonic acid, (1-hydroxyethylidene)bis-, potassium salt		CC(O)(P(=O)(O)O)P(=O)(O)O(K)	-2.9		480	90.27	2.06e-11	2.746e-09	1000000			1.361	0.134		244.12	weeks-months	days-weeks	0.4655	0.1624	9.933		0			3.162	0.5	138200000000000	1.508e+15	0.09	1.75	0	1.85	8.91e-07	44.3	55.6	0.0878	0	155050	194600	307	349957	41.7	757576	1897	1	664	0	1437
003794-83-0	Phosphonic acid, (1-hydroxyethylidene)bis-, tetrasodium salt		O(Na)P(O(Na))OC(O)COP(O(Na))O(Na)	-12.28		514.2	219.23	5.79e-13	7.719e-11	1000000		7.324e-24	79.19	1.899		293.96	weeks	days-weeks	0.8082	0.7687	0.05488		0			3.162	0.5	1.371e+20	1.496e+21	0.09	1.75	0	1.85	2.53e-12	20.1	79.8	0.101	0	20100	79800	101	100001	30.7	558333	1897	0	190	0	1059
015827-60-8	Phosphonic acid, [[(phosphonomethyl)imino]bis[2,1-ethanediylnitrilobis(methylene)]]tetrakis-		O=P(O)(O)CN(CCN(CP(=O)(O)O)CP(=O)(O)O)CCN(CP(=O)(O)O)CP(=O)(O)O	-9.72		480	90.27	2.06e-11	2.746e-09	1000000			28790	4.459		573.2	recalcitrant	months	-0.1411	0	0.03746		0			3.162	0.5	90220000000000	984200000000000	0.09	1.75	0	1.85	2.3e-07	3.14	86	10.8	0	31400	860000	108000	999400	380.4	1000000	1897	0	1896	0	1897
070714-66-8	Phosphonic acid, [[(phosphonomethyl)imino]bis[2,1-ethanediylnitrilobis(methylene)]]tetrakis-, ammonium salt		O=P(CN(CCN(CP(=O)(O)O)CCN(CP(=O)(O)ON(H)(H)(H)H)CP(=O)(O)O)CP(=O)(O)O)(O)O	-12.76		480	90.27	2.06e-11	2.746e-09	1000000			56430	4.752		590.23	recalcitrant	months	-0.1492	0	0.03747		0			3.162	0.5	88910000000000	969900000000000	0.09	1.75	0	1.85	2.19e-07	2.65	79.8	17.6	0	26500	798000	176000	1000000	410.8	1000000	1897	0	1897	0	1897
022042-96-2	Phosphonic acid, [[(phosphonomethyl)imino]bis[2,1-ethanediylnitrilobis(methylene)]]tetrakis-, sodium salt		O=P(CN(CCN(CP(=O)(O)O(Na))CCN(CP(=O)(O)O(Na))CP(=O)(O)O(Na))CP(=O)(O)O)(O(Na))O(Na)	-19.07		480	90.27	2.06e-11	2.746e-09	1000000			28790	4.459		683.11	recalcitrant	months	-0.1411	0	0.03755		0			3.162	0.5	82640000000000	901600000000000	0.09	1.75	0	1.85	2.74e-07	3.14	86	10.8	0	31400	860000	108000	999400	380.4	1000000	1897	0	1896	0	1897
034690-00-1	Phosphonic acid, [[(phosphonomethyl)imino]bis[6,1-hexanediylnitrilobis(methylene)]]tetrakis-		O=P(O)(O)CN(CCCCCCN(CCCCCCN(CP(=O)(O)O)CP(=O)(O)O)CP(=O)(O)O)CP(=O)(O)O	-5.79		480	90.27	2.06e-11	2.746e-09	1000000			3503000	6.544		685.42	recalcitrant	months	-0.1945	0	0.03603		0			3.162	0.5	82510000000000	900100000000000	0.09	1.75	0	1.85	1.69e-07	0.635	53.2	46.1	0	6350	532000	461000	999350	616.7	1000000	1897	0	1896	0	1897
007664-38-2	Phosphoric acid		OP(O)(O)=O	-0.77		480	90.27	6.09e-11	8.119e-09	538600		7.597e-15	1.407	0.148		98	weeks	days-weeks	0.7009	0.8344	25.47		0			3.162	0.5	76260000000	832000000000	0.09	1.76	0	1.85	0.000587	37.3	62.7	0.0704	6	37300	62700	70	100076	24.6	447727	1897	102	190	10	849
007783-28-0	PHOSPHORIC ACID, DIAMMONIUM SALT		N(H)(H)(H)(H)OP(=O)(O)ON(H)(H)(H)(H)	-2.85		480	90.27	1.78e-10	2.373e-08	1000000		1.755e-25	5.407	0.733		132.06	weeks	days-weeks	0.6847	0.7565	76.4		0			3.162	0.5	3.845e+21	4.194e+22	0.09	1.75	0	1.85	4.43e-15	33.5	66.4	0.069	0	33500	66400	69	99969	25.7	467424	1897	1	190	0	887
068412-60-2	Phosphoric acid, mixed decyl and Et and octyl esters		CCOP(=O)(OCCCCCCCC)OCCCCCCCCCC	7.75		420.88	84.52	6.92e-07	9.226e-05	0.001005		3.079e-05	286000	5.456		378.54	weeks	hours-days	1.0981	1	0.1244		0			217	2.336	38.97	588.3	0.78	93.22	0	94	0.21	15	55	29.8	78	15000	55000	29800	99878	27	490152	130200	1000000	13004	99878	63818
010294-56-1	Phosphorous acid		O=P(O)(O)	-1.24		480	90.27	6.06e-11	8.079e-09	1000000		3.201e-11	1.02	0.009		82	weeks	days-weeks	0.7085	0.8635	38.2		0			3.162	0.5	16570000	180700000	0.09	1.75	0	1.85	0.949	38.3	60.7	0.0717	9490	38300	60700	72	108562	23.1	419697	1897	35	206	4	796
000085-44-9	1,3-Isobenzofurandione		O=C(OC(=O)c1cccc2)c12	2.07	1.6	253.03	21.79	0.000222	0.0296	3326		6.345e-06	10	1		148.12	weeks	days-weeks	0.677	0.7121	14.28		0			5.281	0.723	43720	477000	0.09	1.91	0	2.01	0.333	30.9	68.7	0.0696	3330	30900	68700	70	103000	26	471970	3169	23886	326	2460	1495
008002-09-3	Oils, pine		OC(C2)C1(C)C(C)(C)C2CC1	2.85	3.24	209.98	26.56	0.000429	0.0572	1186	2.941e-06	6.705e-06	75.77	1.879		154.25	weeks-months	days-weeks	0.465	0.1809	0.9376		0			27.66	1.442	53.96	692.8	0.11	3.64	0.75	4.5	1.13	25.8	72.9	0.143	3178	90300	255150	500	349129	34.7	631061	16596	648000	5794	226236	10473
009014-93-1	Poly(oxy-1,2-ethanediyl), α-(dinonylphenyl)- -hydroxy-		CCCCCCCCCc(cc1)cc(CCCCCCCCC)c1OCCOCCOCCOCCOCCO	8.95		615.12	266.37	1.1e-16	1.467e-14	1.929e-05	4.88e-16	1.023e-13	278400	5.445		566.87	weeks-months	days-weeks	-0.2949	0	0.08837		0			206.1	2.314	2857000000000	31160000000000	0.78	93.25	0	94.03	0.0463	13.7	81.3	4.94	12	47950	284550	17290	349802	58.3	1000000	123660	1000000	43257	349802	123660
009016-45-9	Poly(oxy-1,2-ethanediyl), α-(nonylphenyl)- -hydroxy-		CCCCCCCCCc(cc1)ccc1OCCOCCOCCOCCOCCO	4.48		510.69	209.48	9.69e-13	1.292e-10	0.827	2.621e-17	9.606e-15	1335	3.125		440.63	weeks-months	days-weeks	-0.3979	0	0.1025		0			9.821	0.992	46910000000000	511700000000000	0.51	54.46	0	54.97	2.7e-06	11.6	87.6	0.864	0	40600	306600	3024	350224	76.7	1000000	5893	896000	2064	313801	5893
009004-96-0	Poly(oxy-1,2-ethanediyl), α-(1-oxo-9-octadecenyl)- -hydroxy-, (Z)-		CCCCCCCCC=CCCCCCCCC(=O)OCCOCCOCCOCCOCCO	5.94		548.67	229.19	3.79e-14	5.053e-12	0.01866	2.503e-18	4.063e-14	3321	3.521		502.74	weeks-months	days-weeks	-0.4399	0	0.07832		0.08815		1293	164	2.215	525100000000000	5.728e+15	0.77	91.11	0	91.88	4.13e-06	11.1	86.9	2.02	0	38850	304150	7070	350070	78.3	1000000	98400	1000000	34447	350070	98400
068015-67-8	ALPHA-(2,3,4,5-TETRAMETHYLNONYL)-OMEGA-HYDROXYP*		OCCOCC(C)C(C(C(CCCC)C)C)C	4.69		298.23	17.33	0.000151	0.02013	8.079	9.738e-07	1.254e-06	399.6	2.602		244.42	weeks	days	0.551	0.2829	0.2664		0			579.6	2.763	941.4	10400	0.59	64.92	0.02	65.53	0.594	25.2	73.8	0.412	475	25200	73800	412	99887	19.4	352273	347760	938000	34737	93694	122506
031726-34-8	Poly(oxy-1,2-ethanediyl), α-hexyl- -hydroxy-		CCCCCCOCCOCCOCCOCCOCCO	0.45		391.73	133.01	2.67e-08	3.56e-06	12070	8.679e-19	1.006e-14	10	1		322.45	weeks	days-weeks	-0.8756	0	0.1298		0			3.162	0.5	1.211e+15	1.321e+16	0.09	1.77	0	1.86	7.18e-11	30.6	69.4	0.0688	0	30600	69400	69	100069	26.7	484848	1897	1691	190	169	920
024938-91-8	Poly(oxy-1,2-ethanediyl), α-tridecyl- -hydroxy-		CCCCCCCCCCCCCOCCOCCOCCOCCOCCO	3.89		472.95	183.82	2.73e-11	3.64e-09	3.52	9.738e-18	7.314e-14	274.2	2.438		420.64	weeks-months	days-weeks	-0.9223	0	0.1159		0			171	2.233	123300000000000	1.345e+15	0.28	25.02	0	25.31	6.76e-08	13.6	86.2	0.212	0	47600	301700	742	350042	72.5	1000000	102600	778000	35914	272333	102600
127087-87-0	Poly(oxy-1,2-ethanediyl), α-(4-nonylphenyl)- -hydroxy-, branched		C(C)CC(C)CC(C)Cc1ccc(OCCOCCOCCOCCOCCO)cc1	4.33		496.7	196.94	3.65e-12	4.866e-10	1.104	3.788e-17	9.606e-15	1035	3.015		440.63	months	days-weeks	-0.5064	0	0.1019		0			7.855	0.895	32430000000000	353800000000000	0.45	46.44	0	46.89	9.05e-07	9.39	90	0.631	0	56340	540000	3786	600126	117.1	1000000	4713	866000	2828	519709	4713
025322-68-3	Poly(oxy-1,2-ethanediyl), α-hydro- -hydroxy-		OCCOCCOCCOCCOCCO	-2.3		353.51	108.45	2.99e-07	3.986e-05	1000000	1.171e-21	7.624e-15	10	1		238.28	weeks	days-weeks	-0.4379	0	0.1661		0			3.162	0.5	118600000000	1294000000000	0.09	1.75	0	1.85	2.35e-07	30.6	69.4	0.0688	0	30600	69400	69	100069	26.7	484848	1897	3	190	0	920
009004-98-2	Poly(oxy-1,2-ethanediyl), α-9-octadecenyl- -hydroxy-, (Z)-		CCCCCCCCC=CCCCCCCCCOCCOCCOCCOCCOCCO	6.13		534.55	218.58	1.39e-13	1.853e-11	0.01594	1.44e-17	2.652e-13	5512	3.741		488.76	weeks-months	days-weeks	-0.9548	0	0.07018		0.08815			217.2	2.337	89890000000000	980600000000000	0.77	91.86	0	92.64	8.14e-06	10.8	86	3.22	0	37800	301000	11270	350070	79.2	1000000	130320	1000000	45621	350070	130320
009036-19-5	Poly(oxy-1,2-ethanediyl), α-[(1,1,3,3-tetramethylbutyl)phenyl]- -hydroxy-		CC(C)(C)CC(C)(C)C1=CC=C(OCCOCCOCCOCCOCCO)C=C1	3.77		475.9	191.94	1.79e-11	2.386e-09	4.118	1.474e-17	7.236e-15	348.2	2.542		426.6	months	weeks	-0.9222	0	0.1123		0			78.67	1.896	82260000000000	897400000000000	0.25	20.52	0	20.77	8.51e-08	11.1	88.7	0.235	0	66600	532200	1410	600210	110.4	1000000	47202	754000	28331	452558	47202
009004-77-7	Poly(oxy-1,2-ethanediyl), α-butyl- -hydroxy-		CCCCOCCOCCOCCOCCOCCO	-0.53		368.52	116.46	1.91e-07	2.546e-05	121700	4.35e-19	5.711e-15	10	1		294.39	weeks	days	-0.8622	0	0.1344		0			3.162	0.5	2.309e+15	2.519e+16	0.09	1.76	0	1.85	1.47e-11	30.6	69.4	0.0688	0	30600	69400	69	100069	26.7	484848	1897	177	190	18	920
009046-01-9	Poly(oxy-1,2-ethanediyl), α-tridecyl- -hydroxy-, phosphate		CCCCCCCCCCCCCOCCOCCOCCOCCOCCOP(O)(O)=O	3.81		480	90.27	6.06e-11	8.079e-09	0.3977		6.605e-20	1319	3.12		500.62	weeks-months	days-weeks	-1.1192	0	0.09553		0			151.1	2.179	1.985e+16	2.165e+17	0.26	21.94	0	22.2	1.64e-09	11.6	87.6	0.855	0	40600	306600	2993	350193	76.7	1000000	90660	762000	31748	266847	90660
009005-70-3	Sorbitan, tri-9-octadecenoate, poly(oxy-1,2-ethanediyl) derivs., (Z,Z,Z)-		CCCCCCCCC=CCCCCCCCC(OC1C(OC(CCCCCCCC=CCCCCCCCC)=O)C(C(OCCOCCOCCOCCOCCO)COC(CCCCCCCC=CCCCCCCCC)=O)OC1)=O	20.34		1095.92	349.84	9.06e-34	1.208e-31	2.718e-19	1.198e-26	3.646e-20	10000000000	10		1177.8	months	days-weeks	-0.8908	0	0.03218		0.02938		764.7	3.162	0.5	5.505e+16	6.005e+17	0.78	93.26	0	94.04	0.0107	13.8	86.2	1.01e-06	0	82800	517200	0	600001	67.9	1000000	1897	1	1138	1	1897
026027-38-3	Poly(oxy-1,2-ethanediyl), α-(4-nonylphenyl)- -hydroxy-		c1cc(CCCCCCCCC)ccc1OCCOCCOCCOCCOCCO	4.48		510.69	209.48	9.69e-13	1.292e-10	0.827	2.621e-17	9.606e-15	1335	3.125		440.63	weeks-months	days-weeks	-0.3979	0	0.1025		0			9.821	0.992	46910000000000	511700000000000	0.51	54.46	0	54.97	2.7e-06	11.6	87.6	0.864	0	40600	306600	3024	350224	76.7	1000000	5893	896000	2064	313801	5893
009046-10-0	Poly[oxy(methyl-1,2-ethanediyl)], α-(2-aminomethylethyl)- -(2-aminomethylethoxy)-		NC(C)COC(C)COC(C)COC(C)COC(C)COC(C)COC(C)CN	-0.34		430.92	165.51	5.21e-08	6.946e-06	44160		1.059e-19	112.6	2.052		422.61	weeks-months	days-weeks	-1.2301	0	0.04341		0			3.162	0.5	1.135e+16	1.239e+17	0.09	1.76	0	1.85	1.52e-12	16.7	83.2	0.122	0	58450	291200	427	350077	67.5	1000000	1897	274	664	96	1897
068915-31-1	Polyphosphoric acids, sodium salts		OP(=O)(O)OP(=O)(O)OP(=O)(O)OP(=O)(O(Na))O	-6.87		480	90.27	2.06e-11	2.746e-09	1000000		5.618e-33	657.9	2.818		359.92	weeks-months	days-weeks	0.5867	0.1431	15.28		0			3.162	0.5	1.976e+29	2.156e+30	0.09	1.75	0	1.85	4.19e-22	12.2	87.4	0.443	0	42700	305900	1551	350151	75.4	1000000	1897	0	664	0	1897
025322-69-4	Poly[oxy(methyl-1,2-ethanediyl)], α-hydro- -hydroxy-		OCC(C)OC(C)COCC(C)OC(C)COCC(C)O	-0.21		372.8	112.61	7.13e-08	9.506e-06	16540	8.288e-20	3.144e-14	10	1		308.42	weeks	days-weeks	-0.4713	0	0.1072		0			3.162	0.5	32750000000	357200000000	0.09	1.76	0	1.85	1.82e-06	30.6	69.4	0.0688	0	30600	69400	69	100069	26.7	484848	1897	370	190	37	920
009005-64-5	Sorbitan, monododecanoate, poly(oxy-1,2-ethanediyl) derivs.		OCCOCCOCCOCCOCCOC1C(OCCOCCOCCOCCOCCO)COC1C(OCCOCCOCCOCCOCCO)COC(CCCCCCCCCCC)=O	-2.03		1001.79	349.84	8.65e-33	1.153e-30	15.76		2.19e-40	239700000	8.38		1007.3	months	weeks	-4.531	0	0.03914		0		1293	3.162	0.5	8.485e+36	9.256e+37	0.09	1.75	0	1.85	3.01e-11	1.07	41.6	57.3	0	6420	249600	343800	599820	263.3	1000000	1897	1	1138	1	1897
009002-89-5	Ethenol, homopolymer		CC(O)CC(O)CC(O)CC(O)CC(O)CC(O)CC(O)CC(O)CC(O)CC(O)CCO	-5.3		728.16	319.18	1.57e-22	2.093e-20	1000000		4.417e-18	886200	5.948		486.61	days	hours-days	2.2619	0.9998	0.08864		0			3.162	0.5	292200000000000	3.188e+15	0.09	1.75	0	1.85	0.752	17.1	47.7	34.5	200	3420	9540	6900	20060	5	91667	1897	0	38	0	174
000127-08-2	Acetic acid, potassium salt		O(K)C(=O)C	-3.72		392.35	148.53	1.37e-08	1.827e-06	1000000			1	0		98.14	days-weeks	days	0.7916	0.9426	253.7		0			3.162	0.5	327900000000	3577000000000	0.09	1.75	0	1.85	3.05e-07	33.5	66.5	0.0592	0	21775	43225	38	65038	16.3	296212	1897	0	123	0	562
007447-40-7	Potassium chloide		[K]Cl	-0.46		695.74	304.03	1.65e-16	2.2e-14	330600			13.22	1.121		74.55	weeks	days	0.7307	0.9245	0		0			3.162	0.5	1.033e+19	1.126e+20	0.09	1.76	0	1.85	9.7e-09	29	70.9	0.0692	0	29000	70900	69	99969	27.2	494697	1897	208	190	21	939
007778-50-9	POTASSIUM DICHROMATE		[K]O[Cr](=O)(=O)O[Cr](=O)(=O)O[K]	-3.59		840.14	349.84	5.03e-21	6.706e-19	1000000			340.7	2.532		294.18	weeks-months	days-weeks	0.6438	0.4783	0		0			26.93	1.43	5.158e+23	5.627e+24	0.09	1.75	0	1.85	1.65e-09	13.2	86.6	0.251	0	46200	303100	879	350179	73.3	1000000	16158	0	5658	0	16158
001310-58-3	Potassium hydroxide		[K]O	-3.88		730.32	320.19	4.59e-21	6.119e-19	1000000			13.22	1.121		56.11	weeks	days	0.739	0.9401	76.4		0			3.162	0.5	1.294e+24	1.412e+25	0.09	1.75	0	1.85	1.67e-09	29	70.9	0.0692	0	29000	70900	69	99969	27.2	494697	1897	0	190	0	939
007681-11-0	Potassium iodide		[K]I	0.04		732.91	321.39	9.9e-18	1.32e-15	58940			13.22	1.121		166	weeks	days-weeks	0.6871	0.7697	0		0			2.268	0.356	2.056e+19	2.243e+20	0.09	1.76	0	1.85	8.16e-08	29	70.9	0.0692	0	29000	70900	69	99969	27.2	494697	1361	658	136	66	673
000143-18-0	9-Octadecenoic acid (Z)-, potassium salt		O(K)C(=O)CCCCCCCC=CCCCCCCCC	3.92		581.58	250.71	7.8e-13	1.04e-10	4.187			11700	4.068		320.56	weeks	days	0.7942	0.8152	0.1436		0.08815			56.23	1.75	13340000000	145500000000	0.29	26.26	0	26.55	0.00819	15.4	79.3	5.33	1	15400	79300	5330	100031	32.8	596970	33738	784000	3375	78425	20141
012136-45-7	Potash (potassium oxide)		[K]O[K]	-5.08		691.46	302.03	2.27e-16	3.026e-14	1000000			13.22	1.121		94.2	weeks	days	0.739	0.9401	0		0			3.162	0.5	2.02e+19	2.203e+20	0.09	1.75	0	1.85	4.24e-09	29	70.9	0.0692	0	29000	70900	69	99969	27.2	494697	1897	0	190	0	939
007727-21-1	PEROXYDISULFURIC ACID, DIPOTASSIUM SALT		O(K)S(=O)(=O)OOS(=O)(=O)O(K)	-3.02		892.03	349.84	1.83e-22	2.44e-20	1000000			1.574	0.197		270.31	weeks	days-weeks	0.6551	0.5627	0		0			3.162	0.5	1.479e+25	1.613e+26	0.09	1.75	0	1.85	4.52e-09	37.1	62.9	0.0703	0	37100	62900	70	100070	24.7	448485	1897	1	190	0	851
007778-80-5	SULFURIC ACID DIPOTASSIUM SALT		O(K)S(=O)(=O)O(K)	-4.38		785.72	346.06	1.75e-19	2.333e-17	1000000			2.21	0.344		174.25	weeks	days-weeks	0.7009	0.8343	0		0			3.162	0.5	1.926e+22	2.101e+23	0.09	1.75	0	1.85	3.15e-09	36.4	63.5	0.07	0	36400	63500	70	99970	24.9	452273	1897	0	190	0	858
000074-98-6	Propane		C(C)C	1.81	2.36	-7.76	-133.89	6140	818600	368.9	0.6004	0.7299	21.73	1.337		44.1	weeks	days	0.7266	0.9155	8.432	9.301	0	1685000		16.75	1.224	0.6782	63.08	0.02	0.79	98.83	99.64	50.1	49.2	0.613	0.135	501000	49200	613	135	550948	5.2	94697	10050	137452	5537	75729	952
002997-92-4	Propanimidamide, 2,2 -azobis[2-methyl-, dihydrochloride		N(Cl)(H)(H)=C(N)C(C)(C)N=NC(C)(C)C(N)=N(Cl)(H)H	-6.58		611.78	264.81	8.53e-14	1.137e-11	1000000		7.1e-23	1839	3.265		271.2	months	weeks	0.0087	0	0.2507		0			3.162	0.5	1.358e+19	1.481e+20	0.09	1.75	0	1.85	1.52e-11	8.95	89.9	1.13	0	53700	539400	6780	599880	119.2	1000000	1897	0	1138	0	1897
034590-94-8	Propanol, 1(or 2)-(2-methoxymethylethoxy)-		COC(C)COCC(C)O	-0.35		191.6	-15.51	0.148	19.73	493600	9.088e-11	1.146e-09	10	1		148.2	weeks	days-weeks	0.141	0.0079	0.2798		0			3.162	0.5	7841000	85540000	0.09	1.76	0	1.85	0.00193	30.6	69.4	0.0688	2	30600	69400	69	100070	26.6	484091	1897	268	190	27	918
000107-19-7	2-Propyn-1-ol		OCC#C	-0.42	-0.38	98.47	-48.98	9.83	1311	935500		5.876e-07	1.904	0.28		56.06	weeks	days	0.8796	0.9655	1.028		382			3.162	0.5	382	4230	0.09	1.76	0.07	1.91	2.44	44.8	52.7	0.0855	7505	44800	52700	86	105090	15.2	275758	1897	250	199	26	523
000108-32-7	1,3-Dioxolan-2-one, 4-methyl-		O=C(OCC1C)O1	0.08	-0.41	297.49	19.56	0.0417	5.56	258200		0.0003631	5.117	0.709		102.09	weeks	days-weeks	0.6989	0.8262	2.824		0			3.162	0.5	17150	187200	0.09	1.76	0	1.85	0.662	34.9	64.3	0.0715	5608	34900	64300	72	104880	23.5	426515	1897	233	199	24	809
000106-42-3	Benzene, 1,4-dimethyl-		c(ccc(c1)C)(c1)C	3.09	3.15	148.29	-40.69	6.87	915.9	228.6	0.006144	0.006561	375.3	2.574		106.17	weeks	days-weeks	0.8063	0.9343	1.643	0.748	0	28650		55.64	1.745	1.139	98.82	0.06	4.41	69.53	74	9.32	38.7	51.4	0.603	20914	38700	51400	603	111617	6.8	122727	33384	630000	3726	70318	4097
068391-11-7	Pyridine, alkyl derivs.		n1ccc(C)cc1CC	2.39		179.83	4.29	0.974	129.9	18030	1.375e-05	1.14e-05	352.2	2.547		121.18	weeks-months	days-weeks	0.6446	0.6908	2.941		0			17.54	1.244	47.83	614.1	0.1	2.7	0.76	3.56	1.79	19.1	78.8	0.375	15793	66850	275800	1313	359756	41.7	757576	10524	147283	3786	52986	7973
100765-57-9	Pyridinium, 1-(phenylmethyl)-, alkyl derivs., chlorides		c1ccccc1Cn2(Cl)c(C)ccc(C)c2	-1.76		326.36	92.68	0.000106	0.01413	931000		1.479e-11	17930	4.254		233.74	weeks-months	days-weeks	0.8737	0.9336	0.6206		0			3.162	0.5	60480000	659800000	0.09	1.75	0	1.85	9.91e-05	9.59	80.5	9.92	0	33565	281750	34720	350035	85	1000000	1897	10	664	4	1897
070914-44-2	Pyridinium, 1-(phenylmethyl)-, C7-8-alkyl derivs., chlorides		ClN1(CC2=CC=CC=C2)=C(CCCCCCC)C=CC=C1	0.64		385.47	125.04	1.88e-06	0.0002506	3337		7.334e-11	428600	5.632		303.88	weeks	days-weeks	0.8941	0.9485	0.431		0			3.162	0.5	13920000	151900000	0.09	1.77	0	1.86	0.000785	5.82	49.3	44.9	1	5820	49300	44900	100021	55.4	1000000	1897	2619	190	262	1897
000289-95-2	Pyrimidine		n(cccn1)c1	-0.06	-0.4	124.28	-11.22	13.2	1760	287200		2.918e-06	36.92	1.567		80.09	weeks	days-weeks	0.7094	0.8666	46.5		0			3.162	0.5	180.4	2043	0.09	1.75	0.17	2.01	6.34	30.2	63.4	0.102	63400	30200	63400	102	157102	19.2	349242	1897	239	298	38	663
000109-97-7	1H-Pyrrole		C1=CC=CN1	0.88	0.75	126.3	-44.83	10.1	1347	31170	7.735e-06	9.073e-06	79.99	1.903		67.09	weeks	days	0.7156	0.8866	0.09724	0.09724	0	0.7299		3.162	0.5	27.48	368.4	0.09	1.76	0.99	2.84	0.257	28.5	71.1	0.145	66	28500	71100	145	99811	17.3	314394	1897	3374	189	337	596
014808-60-7	Quartz (SiO2)		[Si](=O)=O	0.53		433.44	158.94	5.36e-08	7.146e-06	48440			21.73	1.337		60.08	weeks	days	0.7189	0.8962	0		0			3.162	0.5	5188000000	56600000000	0.09	1.77	0	1.86	3.16e-06	26.2	73.8	0.0717	0	26200	73800	72	100072	28.3	513636	1897	2033	190	203	974
068607-28-3	Quaternary ammonium compounds, (oxydi-2,1-ethanediyl)bis[coco alkyldimethyl, dichlorides		CCCCCCCCCCCCN(Cl)(C)(C)CCOCCN(Cl)(C)(C)CCCCCCCCCCCC	3.08		839.87	349.84	5.12e-21	6.826e-19	0.5988		2.487e-15	11950000	7.077		569.83	weeks-months	days-weeks	0.3458	0.008	0.08271		0			70.79	1.85	561300000000	6123000000000	0.13	6.3	0	6.43	0.0269	1.83	29	69.1	7	6405	101500	241850	349762	132.9	1000000	42474	616000	14856	215453	42474
068424-85-1	Quaternary ammonium compounds, benzyl-C12-16-alkyldimethyl,chlorides		c1ccccc1CN(Cl)(CCCCCCCCCCCCCC)(C)(C)	3.91		560.84	241.02	3.53e-12	4.706e-10	2.203		1.34e-11	902500	5.955		368.05	weeks-months	days-weeks	0.8088	0.8061	0.2453		0			70.79	1.85	83820000	914400000	0.29	25.84	0	26.13	0.0401	2.57	38.6	58.8	30	8995	135100	205800	349925	135.8	1000000	42474	782000	14863	273641	42474
068391-01-5	Quaternary ammonium compounds, benzyl-C12-18-alkyldimethyl,chlorides		c1ccccc1CN(Cl)(CCCCCCCCCCCCCC)(C)(C)	3.91		560.84	241.02	3.53e-12	4.706e-10	2.203		1.34e-11	902500	5.955		368.05	weeks-months	days-weeks	0.8088	0.8061	0.2453		0			70.79	1.85	83820000	914400000	0.29	25.84	0	26.13	0.0401	2.57	38.6	58.8	30	8995	135100	205800	349925	135.8	1000000	42474	782000	14863	273641	42474
061789-68-2	Quaternary ammonium compounds, benzylcoco alkylbis(hydroxyethyl), chlorides		CCCCCCCCCCCCN(Cl)(Cc1ccccc1)(CCO)CCO	1.39		647.74	281.61	1.46e-16	1.947e-14	200		1.792e-17	8323	3.92		400.05	weeks	days	1.1111	0.9611	0.1574		0			70.79	1.85	65420000000000	713700000000000	0.09	1.85	0	1.94	0.00528	15.3	80.9	3.83	2	15300	80900	3830	100032	33.5	608333	42474	14728	4249	1473	25838
068424-95-3	Quaternary ammonium compounds, di-C8-10-alkyldimethyl, chlorides		CCCCCCCCN(Cl)(C)(C)CCCCCCCCCC	3.68		511.49	217.97	1.23e-10	1.64e-08	5.608		3.885e-10	146000	5.164		334.03	weeks	days	0.8054	0.8758	0.246		0			70.79	1.85	2751000	30010000	0.22	17.59	0	17.82	0.163	10.2	53.3	36.3	120	10200	53300	36300	99920	37.7	685606	42474	736000	4244	73541	29120
061789-77-3	Quaternary ammonium compounds, dicoco alkyldimethyl, chlorides		CCCCCCCCCCCCN(Cl)(C)(C)CCCCCCCCCCCC	6.62		581.12	250.49	8.07e-13	1.076e-10	0.005215		2.127e-09	5348000	6.728		418.2	weeks	days	0.7653	0.6809	0.2058		0			70.79	1.85	562100	6132000	0.78	92.8	0	93.58	0.144	3.8	31	65.1	89	3800	31000	65100	99989	53.8	977273	42474	1000000	4247	99989	41509
068607-29-4	Quaternary ammonium compounds, pentamethyltallow alkyltrimethylenedi-, dichlorides		CN(Cl)(C)(C)CCCN(Cl)(C)(C)CCCCCCCCC=CCCCCCCCC	-0.08		761.77	334.87	1.1e-18	1.467e-16	1348		4.531e-14	1215000	6.085		467.66	weeks-months	days-weeks	0.6333	0.1433	0.09273		0.08815			70.79	1.85	27950000000	304900000000	0.09	1.76	0	1.85	0.017	2.58	31.1	66.3	2	9030	108850	232050	349932	120.8	1000000	42474	499	14863	175	42474
008030-78-2	Quaternary ammonium compounds, trimethyltallow alkyl, chlorides		CCCCCCCCC=CCCCCCCCCN(Cl)(C)(C)(C)	3.95		526.67	225.06	4.14e-11	5.52e-09	2.76		4.536e-10	242800	5.385		346.04	weeks-months	days-weeks	0.6912	0.4846	0.1188		0.08815			70.79	1.85	2399000	26170000	0.3	27.53	0	27.83	0.023	5.09	40.8	54.1	3	17815	142800	189350	349969	95	1000000	42474	790000	14865	276475	42474
000091-22-5	Quinoline		n(c(c(ccc1)cc2)c1)c2	2.14	2.03	240.18	37.63	0.0539	7.186	1711	1.543e-06	6.884e-07	1544	3.189		129.16	weeks	days-weeks	0.6861	0.764	0.9221	0.9221	0			10.15	1.006	399.6	4455	0.1	2.18	0.09	2.37	1.6	23.8	73.3	1.24	4426	23800	73300	1240	102766	20.2	366667	6090	64291	626	6607	2233
064741-85-1	Raffinates (petroleum), sorption process		C1C(CCCCC)CC(CCCCC)CC1	7.94		279.56	24.82	0.00954	1.272	0.00157	8.881	4.338	50020	4.699		224.43	days-weeks	days	0.8576	0.9709	0.446		0			1167	3.067	1.529	142.3	0.49	77.21	19.19	96.89	8.07	62.4	19	10.6	10798	40560	12350	6890	70598	4.6	83333	616700	1000000	43538	70598	51392
064742-01-4	Residual oils (petroleum), solvent-refined		CCCCCCCC(CCCCCCC)CCCCCCCC(CCC)CCCC	14.93		436.47	132.95	2.3e-07	3.066e-05	1.145e-10	9738	1533	201200000	8.304		422.83	weeks	days	0.8715	0.9266	0.2625		0			3.162	0.5	2.098	195.3	0.78	93.26	0	94.04	1.51	41.1	57.4	0.00574	1189	41100	57400	6	99695	11.7	212121	1897	1000000	189	99695	402
064741-67-9	Residues (petroleum), catalytic reformer fractionator		c12ccccc1c3c(cccc3)cc2	4.35	4.46	327.31	78.09	4.32e-05	0.00576	0.677	2.561e-05	5.134e-05	16690	4.222		178.24	months	weeks	0.9819	0.9995	0.8228	0.8228	0			1865	3.271	19.84	328.4	0.5	53.07	0.98	54.55	0.484	9.75	77.3	12.4	1195	58500	463800	74400	597895	74.6	1000000	686500	892000	410455	533322	686500
000081-88-9	Rhodamine B		CCN(CC)c4ccc3c(c1ccccc1C(O)=O)c2ccc(cc2oc3c4)=N(Cl)(CC)CC	1.85	1.95	784.73	345.6	3.09e-17	4.12e-15	1.636		2.21e-21	11980000	7.078		479.02	months	weeks	0.4911	0.0268	0.04509		0			3.162	0.5	5.798e+17	6.325e+18	0.1	2.11	0	2.2	9.45e-08	1.12	41.9	56.9	0	6720	251400	341400	599520	261.3	1000000	1897	53475	1137	32059	1897
008050-09-7	Rosin		CC(C)C2=CC1=CCC(C(C)(C(O)=O)CCC3)C3(C)C1CC2	6.46		394.94	152.34	3.19e-07	4.253e-05	0.0896		6.761e-06	21760	4.338		302.46	weeks-months	days-weeks	0.3084	0.0165	0.03853		0.001146			56.23	1.75	152.4	1808	0.78	92.6	0	93.38	0.00108	14	70.6	15.4	0	49000	247100	53900	350000	50.8	924242	33738	1000000	11808	350000	31182
007631-86-9	Silica		O=[Si]=O	0.53		433.44	158.94	5.36e-08	7.146e-06	48440			21.73	1.337		60.08	weeks	days	0.7189	0.8962	0		0			3.162	0.5	5188000000	56600000000	0.09	1.77	0	1.86	3.16e-06	26.2	73.8	0.0717	0	26200	73800	72	100072	28.3	513636	1897	2033	190	203	974
067762-90-7	Siloxanes and Silicones, di-Me, reaction products with silica		Si(C)(C)(C)OSi(C)(C)OSi(C)(C)OSi(C)(C)OSi(O)(O)OSi(O)(O)OSi(O)(O)OSi(O)(O)O	-3.22		644.9	280.28	3.83e-19	5.106e-17	173700		3.498e-33	74440000	7.872		625.06	months	weeks	0.45	0.0028	0.3302		0			3.162	0.5	4.182e+29	4.562e+30	0.09	1.75	0	1.85	5.31e-17	1.08	41.6	57.3	0	6480	249600	343800	599880	263.3	1000000	1897	0	1138	0	1897
063148-52-7	Siloxanes and Silicones, di-Me, Me Ph		Si(C)(C)(C)OSi(C)(c2ccccc2)OSi(C)(C)OSi(C)(c1ccccc1)(C)	10.59		374.57	101.93	6.08e-06	0.0008106	0.0001491		0.002178	10670000	7.028		434.83	weeks-months	weeks	0.7967	0.6064	2.099		0			231.2	2.364	2.688	204.2	0.78	93.26	0	94.04	1.18	16.1	77.4	5.25	7430	56350	270900	18375	353055	47.9	871212	138720	1000000	48976	353055	120855
005324-84-5	1-Octanesulfonic acid, sodium salt		CCCCCCCCS(O(Na))(=O)=O	-1.09		530.05	226.64	3.25e-11	4.333e-09	307800		9.188e-08	31.52	1.499		216.27	days-weeks	days	0.8718	0.9999	1.122		0			3.162	0.5	9371	102300	0.09	1.75	0.01	1.85	1.51	27.3	71.1	0.0784	5083	17745	46215	51	69094	14.3	260606	1897	49	131	3	494
002492-26-4	2(3H)-Benzothiazolethione, sodium salt		c12N=C(S(Na))Sc1cccc2	-0.48		542.43	232.42	1.33e-11	1.773e-09	126800			1360	3.134		189.23	weeks	days-weeks	0.6679	0.6534	0.237		0			18.35	1.264	30840000000000	336400000000000	0.09	1.76	0	1.85	2.73e-07	16.1	83.1	0.747	0	16100	83100	747	99947	32.7	594697	11010	199	1100	20	6548
000127-09-3	Acetic acid, sodium salt		CC(O(Na))=O	-3.72		392.35	148.53	5.37e-09	7.159e-07	1000000		5.499e-07	1	0		82.03	days-weeks	days	0.7916	0.9426	253.7		0			3.162	0.5	965.1	10600	0.09	1.75	0.03	1.88	2.73	34.6	62.7	0.0611	27300	22490	40755	40	90585	14.8	268939	1897	0	172	0	510
000532-32-1	Benzoic acid, sodium salt		O(Na)C(=O)c1ccccc1	-2.27		464.9	192.35	3.67e-09	4.893e-07	1000000		1.089e-07	16.55	1.219		144.11	weeks	days-weeks	0.9944	0.9959	6.018		0			3.162	0.5	6449	70460	0.09	1.75	0.01	1.85	1.4	29.6	68.9	0.0749	14000	29600	68900	75	112575	24	436364	1897	3	214	0	828
000144-55-8	Sodium bicarbonate		OC(O(Na))=O	-4.01		463.18	195.4	3.73e-09	4.973e-07	1000000		6.078e-09	1	0		84.01	weeks	days	0.718	0.8936	20.57		0			3.162	0.5	88260	962900	0.09	1.75	0	1.85	0.576	38.1	61.2	0.0714	5760	38100	61200	71	105131	23.5	428030	1897	0	199	0	812
007631-90-5	SULFUROUS ACID MONOSODIUM SALT		O(Na)S(=O)O	-7.51		816.4	349.84	2.82e-24	3.76e-22	1000000		2.026e-10	1.602	0.205		104.06	weeks	days-weeks	0.7085	0.8633	76.4		0			3.162	0.5	2942000	32100000	0.09	1.75	0	1.85	1.53	37.9	60.5	0.0719	15300	37900	60500	72	113772	22.5	409848	1897	0	216	0	778
007789-38-0	SODIUM BROMATE		O(Na)Br(=O)=O	-7.18		717.95	314.41	4.19e-18	5.586e-16	1000000			31.82	1.503		150.89	weeks	days-weeks	0.6862	0.7646	0		0			3.162	0.5	8.645e+20	9.431e+21	0.09	1.75	0	1.85	4.8e-09	24.1	75.9	0.076	0	24100	75900	76	100076	29	528030	1897	0	190	0	1002
007647-15-6	Sodium bromide		Br[Na]	-0.37		715.95	313.47	3.58e-17	4.773e-15	237900			13.22	1.121		102.89	weeks	days-weeks	0.7095	0.8669	0		0			3.162	0.5	2.915e+19	3.18e+20	0.09	1.76	0	1.85	1.5e-08	29	70.9	0.0692	0	29000	70900	69	99969	27.2	494697	1897	256	190	26	939
068610-44-6	2-Propenoic acid, methyl ester, reaction products with 2-ethyl-1-hexanamine and sodium hydroxide		C=CC(=O)N(Na)CC(CC)CCCC	1.69		518.47	221.23	7.45e-11	9.933e-09	1491		9.06e-08	409.5	2.612		205.28	weeks	days	0.9789	0.9929	0.2816		6.549			45.85	1.661	9260	101100	0.09	1.95	0.01	2.05	0.436	22.9	76.3	0.382	353	22900	76300	382	99935	21.8	395455	27510	29387	2749	2937	10879
000497-19-8	Sodium carbonate		O(Na)C(O(Na))=O	-6.19		402.82	139.88	9.92e-17	1.323e-14	1000000		6.103e-09	1	0		105.99	weeks	days	0.718	0.8936	0		0			3.162	0.5	98810	1078000	0.09	1.75	0	1.85	1.58	38.6	59.8	0.0722	0	38600	59800	72	98472	22.4	406818	1897	0	187	0	772
007775-09-9	SODIUM CHLORATE		O=Cl(=O)O(Na)	-7.18		697.73	304.96	7.27e-16	9.693e-14	1000000			31.82	1.503		106.44	weeks	days-weeks	0.7073	0.8593	0		0			3.162	0.5	5.933e+18	6.472e+19	0.09	1.75	0	1.85	4.2e-09	24.1	75.9	0.076	0	24100	75900	76	100076	29	528030	1897	0	190	0	1002
007647-14-5	Sodium chloride		[Na]Cl	-0.46		695.74	304.03	1.56e-23	2.08e-21	339500			13.22	1.121		58.44	weeks	days	0.7307	0.9245	0		0			3.162	0.5	1.267e+26	1.382e+27	0.09	1.76	0	1.85	7.41e-09	29	70.9	0.0692	0	29000	70900	69	99969	27.2	494697	1897	208	190	21	939
007758-19-2	SODIUM CHLORITE		O(Na)Cl=O	-7.18		702.76	307.31	9.69e-17	1.292e-14	1000000			21.73	1.337		90.44	weeks	days-weeks	0.715	0.8846	0		0			3.162	0.5	4.829e+19	5.268e+20	0.09	1.75	0	1.85	3.48e-09	26.2	73.8	0.0717	0	26200	73800	72	100072	28.3	513636	1897	0	190	0	974
003926-62-3	Acetic acid, chloro-, sodium salt		O(Na)C(=O)CCl	-3.47		423.42	162.41	3.17e-08	4.226e-06	1000000		1.937e-07	1.44	0.158		116.48	weeks	days	0.6639	0.6123	97.21		0			3.162	0.5	3258	35640	0.09	1.75	0.01	1.86	2.15	38.8	59	0.0733	21500	38800	59000	73	119373	21.7	393939	1897	0	226	0	747
068608-68-4	#NAME?		CC(NCCCCCCCCCCCC)C(O(Na))=O	1.09		557.89	239.64	4.36e-12	5.813e-10	19270		7.426e-08	1188	3.075		279.4	days-weeks	days	0.9599	0.9503	0.1144		0			3.162	0.5	13170	143800	0.09	1.8	0	1.9	0.382	26.1	72.8	0.734	131	16965	47320	477	64893	12.5	226515	1897	7382	123	479	430
000142-87-0	Sulfuric acid, monodecyl ester, sodium salt		S(=O)(=O)(O(Na))OCCCCCCCCCC	0.71		565.32	243.11	2.55e-12	3.4e-10	5133		1.046e-07	960.5	2.982		260.33	weeks	days	0.7425	0.8127	0.8905		0			3.162	0.5	8998	98300	0.09	1.77	0.01	1.87	0.771	20.1	78.5	0.685	2060	20100	78500	685	101345	25	453788	1897	3077	192	312	861
000527-07-1	D-Gluconic acid, monosodium salt		O(Na)C(=O)C(O)C(O)C(O)C(O)CO	-5.99		613.05	265.41	7.23e-18	9.639e-16	1000000		4.763e-13	10	1		218.14	days	hours-days	1.5205	0.9984	0.2805		0			3.162	0.5	1817000000	19820000000	0.09	1.75	0	1.85	2.61	30.7	66.6	0.0457	2196	6140	13320	9	21665	3.7	67652	1897	0	41	0	128
000126-96-5	Acetic acid, sodium salt (2:1)		O(Na)C(=O)C	-3.72		392.35	148.53	5.37e-09	7.159e-07	1000000		5.499e-07	1	0		82.03	days-weeks	days	0.7916	0.9426	253.7		0			3.162	0.5	965.1	10600	0.09	1.75	0.03	1.88	2.73	34.6	62.7	0.0611	27300	22490	40755	40	90585	14.8	268939	1897	0	172	0	510
002893-78-9	1,3,5-Triazine-2,4,6(1H,3H,5H)-trione, 1,3-dichloro-, sodiumsalt		ClN1C(=O)N(Na)C(=O)N(Cl)C1=O	-0.06		635.72	276	1.46e-14	1.947e-12	38420		3.104e-12	16.51	1.218		219.95	weeks	days-weeks	0.6533	0.5492	3.565		0			3.25	0.512	280100000	3056000000	0.09	1.76	0	1.85	1.11	29.5	69.3	0.0745	11100	29500	69300	75	109975	24	437121	1950	523	214	57	852
000151-21-3	Dodecyl sulfate, sodium salt		CCCCCCCCCCCCOS(=O)(=O)O(Na)	1.69	1.6	588.52	253.95	1.8e-12	2.4e-10	616.8		1.843e-07	3190	3.504		288.38	weeks	days-weeks	0.7292	0.7445	0.7209		0			70.79	1.85	5405	59110	0.09	1.91	0.01	2.02	0.701	19.8	77.5	1.99	1516	19800	77500	1990	100806	24.8	450758	42474	23886	4282	2408	19145
006381-77-7	D-erythro-Hex-2-enonic acid, Γ-lactone, monosodiumsalt		OCC(O)C1OC(=O)C(=C1O)O(Na)	-7.05		625.33	271.14	2.33e-18	3.106e-16	1000000		6.787e-14	10	1		198.11	days-weeks	hours-days	1.4728	0.9999	0.1922		1.007			3.162	0.5	12140000000	132400000000	0.09	1.75	0	1.85	0.555	35.3	64.1	0.0743	269	22945	41665	48	64927	11.5	208333	1897	0	123	0	395
000126-92-1	Sodium 2-ethylhexyl sulfate		CCCCC(CC)COS(O(Na))(=O)=O	-0.35		535.11	229	2.26e-11	3.013e-09	58430		5.934e-08	266.5	2.426		232.27	weeks	days	0.7559	0.866	1.083		0			3.162	0.5	15050	164300	0.09	1.76	0	1.85	0.84	20.9	78	0.248	2729	20900	78000	248	101877	25	453788	1897	268	193	27	861
000141-53-7	Formic acid, sodium salt		O(Na)C=O	-4.27		381.82	138.01	7.53e-08	1.004e-05	1000000		7.529e-07	1	0		68.01	days-weeks	days	0.7983	0.9525	0		0			3.162	0.5	642.1	7073	0.09	1.75	0.04	1.89	4.07	35.1	60.7	0.0621	0	22815	39455	40	62310	14.2	257576	1897	0	118	0	489
007681-38-1	SULFURIC ACID, MONOSODIUM SALT		O(Na)S(=O)(=O)O	-6.85		824.58	349.84	1.51e-24	2.013e-22	1000000		2.551e-11	2.21	0.344		120.06	weeks	days-weeks	0.7009	0.8343	76.4		0			3.162	0.5	25160000	274400000	0.09	1.75	0	1.85	1.52	37.3	61.1	0.0717	15200	37300	61100	72	113672	22.7	412879	1897	0	216	0	783
001310-73-2	Sodium hydroxide		Na(O)	-3.88		730.32	320.19	4.9e-21	6.533e-19	1000000		8.447e-09	3.979	0.6		40	weeks	days	0.7394	0.9409	76.4		0			3.162	0.5	43820	478100	0.09	1.75	0	1.85	1.52	35.7	62.7	0.0713	15200	35700	62700	71	113671	23.1	419697	1897	0	216	0	796
007681-52-9	SODIUM HYPOCHLORITE		O(Na)Cl	-3.42		707.79	309.66	1.03e-13	1.373e-11	1000000			13.22	1.121		74.44	weeks	days	0.7226	0.9058	0		0			3.162	0.5	5.007e+16	5.462e+17	0.09	1.75	0	1.85	2.82e-09	29	70.9	0.0692	0	29000	70900	69	99969	27.2	494697	1897	0	190	0	939
007681-82-5	Sodium iodide		[Na]I	0.04		732.91	321.39	9.9e-18	1.32e-15	69710			13.22	1.121		149.89	weeks	days-weeks	0.6871	0.7697	0		0			2.268	0.356	2.559e+19	2.792e+20	0.09	1.76	0	1.85	6.23e-08	29	70.9	0.0692	0	29000	70900	69	99969	27.2	494697	1361	658	136	66	673
008061-51-6	Lignosulfonic acid, sodium salt		S(=O)(=O)(CC(Oc2c(cc(cc2)CCCS(=O)(=O)O(Na))OC)Cc1cccc(c1O)OC)O	-3.45		896.54	349.84	5.92e-27	7.893e-25	522400		9.426e-25	83130	4.92		512.53	months	days-weeks	1.3516	1	0.09826		0			3.162	0.5	1.406e+21	1.533e+22	0.09	1.75	0	1.85	0.0328	6.31	56.4	37.2	10	37860	338400	223200	599470	117.1	1000000	1897	0	1137	0	1897
018016-19-8	2-Butenedioic acid (Z)-, sodium salt		OC(=O)C=CC(=O)O(Na)	-3.17		489.96	207.91	5.66e-10	7.546e-08	1000000		1.357e-12	7.33	0.865		138.06	days-weeks	hours-days	0.8377	0.9338	1.44		13.1			3.162	0.5	505800000	5518000000	0.09	1.75	0	1.85	0.00116	29.3	70.7	0.0587	5	19045	45955	38	65043	17	309848	1897	0	123	0	588
007681-57-4	DISULFUROUS ACID, DISODIUM SALT		O(Na)S(=O)(=O)S(=O)O(Na)	-7.35		859.74	349.84	1.44e-21	1.92e-19	1000000			1	0		190.1	weeks	days-weeks	0.678	0.7178	0		0			3.162	0.5	2.241e+24	2.445e+25	0.09	1.75	0	1.85	3.2e-09	37.7	62.2	0.0706	0	37700	62200	71	99971	24.5	444697	1897	0	190	0	844
007775-19-1	BORIC ACID, SODIUM SALT		O(Na)B=O	-3.73		691.94	302.26	0		1000000			21.73	1.337		65.8	weeks	days	0.7267	0.9158	0		0			3.162	0.5	5.485e+18	5.984e+19	0.09	1.75	0	1.85	2.84e-09	26.2	73.8	0.0717	0	26200	73800	72	100072	28.3	513636	1897	0	190	0	974
006834-92-0	SODIUM METASILICATE		[Na]O[Si](=O)O[Na]	-5.65		711.49	311.39	5.01e-17	6.679e-15	1000000			31.82	1.503		122.06	weeks	days-weeks	0.7104	0.8699	0		0			3.162	0.5	8.039e+19	8.77e+20	0.09	1.75	0	1.85	4.16e-09	24.1	75.9	0.076	0	24100	75900	76	100076	29	528030	1897	0	190	0	1002
007631-99-4	Sodium nitrate		O(Na)N(=O)=O	-0.79		732.11	321.02	1.6e-17	2.133e-15	605500			13.22	1.121		84.99	weeks	days	0.718	0.8936	29.71		0			3.162	0.5	1.827e+20	1.993e+21	0.09	1.76	0	1.85	4.1e-09	29	70.9	0.0692	0	29000	70900	69	99969	27.2	494697	1897	97	190	10	939
007632-00-0	Sodium nitrite		O(Na)N=O	-2.37		706.27	308.95	7.44e-17	9.919e-15	1000000		2.055e-07	21.73	1.337		69	weeks	days	0.7252	0.9122	82.28		0			3.162	0.5	2362	25830	0.09	1.75	0.01	1.86	1.44	27.5	71	0.0753	14400	27500	71000	75	112975	25.5	462879	1897	3	214	0	878
000137-20-2	Ethanesulfonic acid, 2-[methyl(1-oxo-9-octadecenyl)amino]-,sodium salt, (Z)-		CCCCCCCCC=CCCCCCCCC(=O)N(C)CCS(=O)(=O)O(Na)	2.29		740.2	324.8	5.69e-18	7.586e-16	23.61		1.006e-12	7132	3.853		425.61	weeks-months	days	0.9823	0.9998	0.1075		0.08815			70.79	1.85	1196000000	13050000000	0.1	2.52	0	2.62	0.0451	16	77.4	6.6	7	56000	270900	23100	350007	48.3	878788	42474	116991	14866	40948	37326
000142-31-4	Sodium octyl sulfate		CCCCCCCCOS(O(Na))(=O)=O	-0.27		542.11	232.27	2.52e-11	3.36e-09	50570		5.934e-08	289.2	2.461		232.27	weeks	days	0.7559	0.866	1.164		0			3.162	0.5	15050	164300	0.09	1.76	0	1.85	0.856	20.6	78.2	0.261	2989	20600	78200	261	102050	25.2	457576	1897	322	194	33	868
001313-59-3	Sodium oxide		[Na]O[Na]	-5.08		691.46	302.03	2.27e-16	3.026e-14	1000000		8.481e-09	13.22	1.121		61.98	weeks	days	0.739	0.9401	0		0			3.162	0.5	54360	593000	0.09	1.75	0	1.85	1.42	30.1	68.4	0.0718	0	30100	68400	72	98572	24.8	450758	1897	0	187	0	855
007632-04-4	SODIUM PERBORATE		O=B(=O)O(Na)	-3.73		691.94	302.26	2.19e-16	2.92e-14	1000000			31.82	1.503		81.8	weeks	days	0.7191	0.8965	0		0			3.162	0.5	2.247e+19	2.451e+20	0.09	1.75	0	1.85	3.43e-09	24.1	75.9	0.076	0	24100	75900	76	100076	29	528030	1897	0	190	0	1002
007775-27-1	SODIUM PERSULFATE		O(Na)S(=O)(=O)OOS(=O)(=O)O(Na)	-3.02		892.03	349.84	1.83e-22	2.44e-20	1000000		1.959e-13	1.574	0.197		238.09	weeks	days-weeks	0.6551	0.5627	0		0			3.162	0.5	4609000000	50280000000	0.09	1.75	0	1.85	1.54	37.9	60.5	0.0719	0	37900	60500	72	98472	22.6	410606	1897	1	187	0	779
007632-05-5	Phosphoric acid, sodium salt		P(=O)(O(Na))(O(Na))O(Na)	-7.64		480	90.27	2.94e-08	3.92e-06	1000000		7.69e-15	1.407	0.148		163.94	weeks	days-weeks	0.7009	0.8344	0		0			3.162	0.5	97480000000	1063000000000	0.09	1.75	0	1.85	1.41e-06	37.3	62.7	0.0704	0	37300	62700	70	100070	24.6	447727	1897	0	190	0	849
007758-16-9	DISODIUM PYROPHOSPHATE		O(Na)P(=O)(OP(=O)(O(Na))O)O	-6.77		480	90.27	6.06e-11	8.079e-09	1000000		6.917e-21	10.92	1.038		221.94	weeks	days-weeks	0.6628	0.6181	38.2		0			3.162	0.5	1.26e+17	1.375e+18	0.09	1.75	0	1.85	4.92e-10	30.1	69.9	0.0689	0	30100	69900	69	100069	26.8	487879	1897	0	190	0	926
000054-21-7	Benzoic acid, 2-hydroxy-, monosodium salt		Oc1ccccc1C(=O)O(Na)	-1.49	-1.43	499.73	212.47	3.63e-11	4.84e-09	1000000		1.426e-08	21.69	1.336		160.11	weeks	days-weeks	0.9745	0.9876	0.3504		0			3.162	0.5	51810	565300	0.09	1.75	0	1.85	0.582	31.8	67.6	0.087	612	31800	67600	87	100099	19.7	357576	1897	22	190	2	678
000533-96-0	SODIUM SESQUICARBONATE		O=C(O(Na))O(Na)	-6.19		402.82	139.88	9.92e-17	1.323e-14	1000000		6.103e-09	1	0		105.99	weeks	days	0.718	0.8936	0		0			3.162	0.5	98810	1078000	0.09	1.75	0	1.85	1.58	38.6	59.8	0.0722	0	38600	59800	72	98472	22.4	406818	1897	0	187	0	772
007757-82-6	Disodium sulfate		O(Na)S(O(Na))(=O)=O	-4.38		785.72	346.06	1.75e-19	2.333e-17	1000000		2.561e-11	2.21	0.344		142.04	weeks	days-weeks	0.7009	0.8343	0		0			3.162	0.5	27260000	297300000	0.09	1.75	0	1.85	1.53	37.2	61.2	0.0716	0	37200	61200	72	98472	22.8	413636	1897	0	187	0	785
007757-83-7	SODIUM SULFITE (2:1)		O(Na)S([Na])(=O)=O	-7.78		773.67	340.43	4.42e-19	5.893e-17	1000000			1.602	0.205		126.04	weeks	days-weeks	0.7085	0.8633	0		0			3.162	0.5	8.967e+21	9.782e+22	0.09	1.75	0	1.85	2.61e-09	37	62.9	0.0703	0	37000	62900	70	99970	24.7	448485	1897	0	190	0	851
000540-72-7	Sodium thiocyanate		S(Na)C#N	-2.52		434.39	170.71	1.49e-09	1.987e-07	1000000			4.67	0.669		81.07	weeks	days	0.7194	0.8975	0		0			3.162	0.5	3317000000000	36180000000000	0.09	1.75	0	1.85	8.09e-08	34.1	65.8	0.0691	0	34100	65800	69	99969	25.5	464394	1897	2	190	0	881
007772-98-7	Thiosulfuric acid, disodium salt		S(=S)(=O)(O(Na))O(Na)	-4.53		777.54	342.24	3.29e-19	4.386e-17	1000000			2.21	0.344		158.1	weeks	days-weeks	0.6932	0.8003	0		0			3.162	0.5	1.076e+22	1.173e+23	0.09	1.75	0	1.85	3.12e-09	36.4	63.5	0.07	0	36400	63500	70	99970	24.9	452273	1897	0	190	0	858
000650-51-1	TCA sodium salt		O=C(O(Na))C(Cl)(Cl)Cl	-2.37		436.04	180.76	2.6e-08	3.466e-06	1000000		2.404e-08	3.231	0.509		185.37	weeks-months	days-weeks	0.2244	0.0026	0		0			3.162	0.5	33220	362500	0.09	1.75	0	1.85	0.468	42.3	57.1	0.0876	0	148050	199850	307	348207	41	746212	1897	3	661	1	1416
001300-72-7	Benzenesulfonic acid, dimethyl-, sodium salt		O(Na)S(=O)(=O)c1ccc(cc1C)C	-1.86		544.57	233.42	1.14e-11	1.52e-09	1000000		3.077e-09	26.3	1.42		208.21	weeks	days-weeks	0.5445	0.6201	3.436		0			3.162	0.5	274300	2992000	0.09	1.75	0	1.85	1.14	27.1	71.7	0.0793	11400	27100	71700	79	110279	24.6	447727	1897	8	209	1	849
064742-88-7	Solvent naphtha (petroleum), medium aliph.		CCCCCCCCCC	5.25	5.01	164.6	-44.13	1.73	230.6	1.252	6.737	5.304	1451	3.162		142.29	days-weeks	days	0.8967	0.9908	0.9627	0.9221	0			39.66	1.598	1.217	113.3	0.14	48.12	51.7	99.97	26.9	69.1	1.73	2.27	74413	44915	1125	1476	121928	2.9	53561	23796	1000000	2901	121928	1275
064742-96-7	Solvent naphtha (petroleum), heavy aliph.		CCCCCCCCCCCCC	6.73		224.91	-9.61	0.0921	12.28	0.02746	18.99	12.41	8781	3.944		184.37	days-weeks	days	0.8766	0.9833	0.6968	0.6685	0			537.4	2.73	1.386	129	0.23	62.68	36.51	99.42	17.8	65.6	8.04	8.6	35698	42640	5226	5590	89154	3.3	60833	322440	1000000	28747	89154	19615
064742-94-5	Solvent naphtha (petroleum), heavy arom.		c12ccccc1cccc2	3.17	3.3	231.64	5.01	0.0404	5.386	142.1	0.0003702	0.0005259	1544	3.189		128.18	weeks-months	days-weeks	1.0057	0.9998	0.4952	0.4952	0			69.88	1.844	2.662	124	0.13	8.33	15.14	23.6	0.889	11.5	86.6	0.998	1321	40250	303100	3493	348164	36.4	661364	41928	660000	14598	229788	27730
064742-95-6	Solvent naphtha (petroleum), light arom.		c12ccccc1cccc2	3.17	3.3	231.64	5.01	0.0404	5.386	142.1	0.0003702	0.0005259	1544	3.189		128.18	weeks-months	days-weeks	1.0057	0.9998	0.4952	0.4952	0			69.88	1.844	2.662	124	0.13	8.33	15.14	23.6	0.889	11.5	86.6	0.998	1321	40250	303100	3493	348164	36.4	661364	41928	660000	14598	229788	27730
008007-43-0	Sorbitan, (Z)-9-octadecenoate (2:3)		C1(OC(=O)CCCCCCCC=CCCCCCCCC)COC(C(OC(=O)CCCCCCCC=CCCCCCCC)CO)C1O	13.83		709.1	310.27	5.35e-21	7.133e-19	7.518e-11	8.881e-17	5.686e-12	5800000	6.763		679.04	weeks	days	0.9596	0.9823	0.05873		0.04408		1873	6.008	0.779	268100000	2925000000	0.78	93.26	0	94.04	0.0599	24.4	75.6	0.00124	5	24400	75600	1	100006	19.5	355303	3605	841920	361	84197	1281
001338-43-8	(Z)-Sorbitan, Mono-9-octadecenoate		O(CC1O)C(C1O)C(O)COC(=O)CCCCCCCC=CCCCCCCCC	5.89		534.81	223.05	1.03e-14	1.373e-12	0.01914	5.868e-20	1.416e-12	2423	3.384		428.61	weeks	days	0.9549	0.941	0.09211		0.08815		2817	149.9	2.176	853600000	9312000000	0.77	90.86	0	91.62	0.101	23.7	74.4	1.78	14	23700	74400	1780	99894	20.1	365909	89940	1000000	8984	99894	32910
009005-65-6	Sorbitan, mono-9-octadecenoate, poly(oxy-1,2-ethanediyl) derivs., (Z)-		OCCOCCOCCOCCOCCOC(COC(CCCCCCCC=CCCCCCCCC)=O)C1C(OCCOCCOCCOCCOCCO)C(OCCOCCOCCOCCOCCO)CO1	0.7		1074.99	349.84	1.67e-35	2.226e-33	0.01999		1.054e-39	8780000000	9.943		1089.4	recalcitrant	weeks	-4.5701	0	0.03195		0.08815		1293	3.162	0.5	1.84e+36	2.008e+37	0.09	1.77	0	1.87	3.12e-08	0.548	52.1	47.4	0	5480	521000	474000	1000000	629.2	1000000	1897	64	1897	64	1897
009005-67-8	Sorbitan, monooctadecanoate, poly(oxy-1,2-ethanediyl) derivs.		OCCOCCOCCOCCOCCOC(COC(CCCCCCCCCCCCCCCCC)=O)C1C(OCCOCCOCCOCCOCCO)C(OCCOCCOCCOCCOCCO)CO1	0.92		1071.41	349.84	2.27e-35	3.026e-33	0.01269		1.199e-39	8780000000	9.943		1091.4	recalcitrant	weeks	-4.571	0	0.03796		0		1293	3.162	0.5	1.612e+36	1.758e+37	0.09	1.79	0	1.88	2.63e-08	0.548	52.1	47.4	0	5480	521000	474000	1000000	629.2	1000000	1897	86	1897	86	1897
026266-58-0	Sorbitan, tri-9-octadecenoate, (Z,Z,Z)-		OCC(C(C(C(COC(=O)CCCCCCCC=CCCCCCCCC)OC(=O)CCCCCCCC=CCCCCCCCC)OC(=O)CCCCCCCC=CCCCCCCCC)OC(=O)CCCCCCCC=CCCCCCCCC)OC(=O)CCCCCCCC=CCCCCCCCC	37.45		1363.75	349.84	3.31e-43	4.409e-41	3.571e-36	1.314e-12	3.121e-09	10000000000	10		1504.5	months	hours-days	1.6031	1	0.02692		0.01763		543.1	3.162	0.5	1734000000	18910000000	0.78	93.26	0	94.04	0.00746	13.9	86.1	7.9e-24	0	83400	516600	0	600000	67.5	1000000	1897	1	1138	1	1897
008052-41-3	Stoddard solvent		CCCCCCCCCC	5.25	5.01	164.6	-44.13	1.73	230.6	1.252	6.737	5.304	1451	3.162		142.29	days-weeks	days	0.8967	0.9908	0.9627	0.9221	0			39.66	1.598	1.217	113.3	0.14	48.12	51.7	99.97	26.9	69.1	1.73	2.27	74413	44915	1125	1476	121928	2.9	53561	23796	1000000	2901	121928	1275
010476-85-4	Strontium chloride		[Sr](Cl)Cl	0.85		515.63	205.22	4.42e-10	5.893e-08	13080			21.73	1.337		158.53	weeks	days-weeks	0.6721	0.6808	0		0			3.162	0.5	104600000000	1141000000000	0.09	1.78	0	1.87	4.91e-06	26.2	73.8	0.0717	0	26200	73800	72	100072	28.3	513636	1897	4248	190	425	974
000100-42-5	Benzene, ethenyl-		c(cccc1)(c1)C=C	2.89	2.95	146.65	-48.31	5.05	673.3	343.7	0.002808	0.002763	446.1	2.649		104.15	weeks	days-weeks	0.8261	0.9654	0.3802	0.1844	0.5457	0.5281		41.06	1.613	1.259	99.3	0.07	3.67	50.32	54.06	1.25	27.5	70.8	0.492	513	27500	70800	492	99305	9.8	178030	24636	534751	2446	53103	4386
000057-50-1	.alpha.-D-Glucopyranoside, .beta.-D-fructofuranosyl		O(C(C(O)C(O)C1O)CO)C1OC(OC(C2O)CO)(C2O)CO	-4.27	-3.7	591.59	255.38	3.53e-16	4.706e-14	1000000		4.468e-22	10	1		342.3	days-weeks	days	0.6284	0.0072	0.09317		0			3.162	0.5	2.423e+18	2.644e+19	0.09	1.75	0	1.85	1.98e-07	28.1	71.8	0.0592	0	18265	46670	38	64973	17.3	313636	1897	0	123	0	595
005329-14-6	Sulfamic acid		NS(O)(=O)=O	-4.34	0.1	602.67	260.56	1.51e-15	2.013e-13	97940		4.262e-09	2.21	0.344		97.09	weeks	days-weeks	0.7013	0.8362	76.4		0			3.162	0.5	135400	1477000	0.09	1.76	0	1.85	1.54	37.3	61.1	0.0717	15400	37300	61100	72	113872	22.7	412121	1897	755	216	86	782
014808-79-8	SULFATE		OS(=O)(=O)O	-2.2		623.89	270.47	0.000143	0.01907	1000000		2.54e-11	2.21	0.344		98.07	weeks	days-weeks	0.7009	0.8343	38.2		0			3.162	0.5	22830000	249000000	0.09	1.75	0	1.85	0.000581	36.4	63.5	0.07	6	36400	63500	70	99976	24.9	452273	1897	4	190	0	858
068439-57-6	Sulfonic acids, C14-16-alkane hydroxy and C14-16-alkene, sodium salts		CCCCCCCCCCCCCCCS(=O)(=O)O(Na)	2.35		611.28	264.58	8.85e-14	1.18e-11	100		6.677e-07	2104	3.323		314.46	weeks	days	0.8251	0.9995	0.5507		0			70.79	1.85	1556	17120	0.1	2.63	0.04	2.77	0.63	20.5	77.5	1.4	1041	20500	77500	1400	100441	23.9	434848	42474	134323	4266	13492	18470
061789-85-3	Sulfonic acids, petroleum		OS(C1=C(CC(CCCCCC)CC2)C2=CC(C(C)CC(C)CC(C)CC(C)C)=C1)(=O)=O	9.33		551.01	236.43	2.62e-14	3.493e-12	1.3e-05		3.247e-07	2646000	6.423		464.75	weeks-months	days-weeks	0.575	0.2604	0.3227		0			3.162	0.5	3886	42570	0.78	93.26	0	94.03	0.174	12	70.8	17	168	42000	247800	59500	349468	61.7	1000000	1897	1000000	663	349468	1897
007446-09-5	Sulfur dioxide		O=S=O	-2.2		522.06	212.8	2600	346600	1000000		9.738e-11	1.094	0.039		64.06	weeks	days	0.717	0.8908	0.1783		0			3.162	0.5	4811000	52490000	0.09	1.75	0	1.85	0.00225	37.7	62.3	0.0706	1	37700	62300	71	100072	24.4	443939	1897	4	190	0	842
007664-93-9	Sulfuric acid		OS(O)(=O)=O	-2.2		623.89	270.47	0.000143	0.01907	1000000		2.54e-11	2.21	0.344		98.07	weeks	days-weeks	0.7009	0.8343	38.2		0			3.162	0.5	22830000	249000000	0.09	1.75	0	1.85	0.000581	36.4	63.5	0.07	6	36400	63500	70	99976	24.9	452273	1897	4	190	0	858
068955-19-1	Sulfuric acid, mono-C12-18-alkyl esters, sodium salts		CCCCCCCCCCCCOS(=O)(=O)O(Na)	1.69	1.6	588.52	253.95	1.8e-12	2.4e-10	616.8		1.843e-07	3190	3.504		288.38	weeks	days-weeks	0.7292	0.7445	0.7209		0			70.79	1.85	5405	59110	0.09	1.91	0.01	2.02	0.701	19.8	77.5	1.99	1516	19800	77500	1990	100806	24.8	450758	42474	23886	4282	2408	19145
068187-17-7	Sulfuric acid, mono-C6-10-alkyl esters, ammonium salts		CCCCCCCCOS(=O)(=O)ON(H)(H)(H)(H)	1.46		465.45	196.46	3.18e-09	4.24e-07	1791		2.84e-16	566.9	2.754		227.32	weeks	days	0.7478	0.8354	1.164		0			3.162	0.5	3108000000000	33910000000000	0.09	1.87	0	1.96	3.34e-08	16.6	83	0.362	0	16600	83000	362	99962	32.4	589394	1897	17304	190	1730	1118
014807-96-6	Talc (Mg3H2(SiO3)4)		O=[Si](O)O	-1.5		549.66	219.74	1.29e-14	1.72e-12	1000000			31.82	1.503		78.1	weeks	days-weeks	0.7104	0.8699	1.55		0			3.162	0.5	3.903e+17	4.258e+18	0.09	1.75	0	1.85	2.15e-08	24.1	75.9	0.076	0	24100	75900	76	100076	29	528030	1897	19	190	2	1002
008002-26-4	Tall oil		CCCCCCCCCC=CCCCCCCC(OCC(OC=O)COC=O)=O	6.91		429.71	94.09	3.35e-07	4.466e-05	0.003206	1.02e-08	2.687e-07	268600	5.429		412.57	weeks	days	1.1821	1	0.1291		0.08815		1.844	712.2	2.853	116600	1272000	0.78	93.02	0	93.8	0.0518	9.77	47.3	42.9	8	9770	47300	42900	99978	36.8	668939	427320	1000000	42723	99978	285851
068092-28-4	Tall oil, compd. with diethanolamine		CCCCCCCCC=CCCCCCCCC(=O)ON(CCO)(CCO)(H)(H)	4.41		636.1	276.17	3.93e-18	5.24e-16	0.6293		1.666e-18	685.2	2.836		387.61	weeks	days	0.9889	0.8298	0.1027		0.08815		69.33	70.79	1.85	690200000000000	7.53e+15	0.49	50.73	0	51.22	0.0183	17.8	81.7	0.455	3	17800	81700	455	99958	29.3	532576	42474	882000	4246	88163	22621
065071-95-6	Tall oil, ethoxylated		CCCCCCCCC=CCCCCCCCC(=O)OCCOCCOCCOCCOCCO	5.94		548.67	229.19	3.79e-14	5.053e-12	0.01866	2.503e-18	4.063e-14	3321	3.521		502.74	weeks-months	days-weeks	-0.4399	0	0.07832		0.08815		1293	164	2.215	525100000000000	5.728e+15	0.77	91.11	0	91.88	4.13e-06	11.1	86.9	2.02	0	38850	304150	7070	350070	78.3	1000000	98400	1000000	34447	350070	98400
061790-60-1	Amines, tallow alkyl, acetates		CCCCCCCCC=CCCCCCCCCN(H)(H)(H)OC(=O)C	5.89		527.06	225.24	4.03e-11	5.373e-09	0.07851		5.182e-13	45440	4.657		327.56	weeks	days-weeks	0.7	0.5501	0.124		0.08815		16.34	70.79	1.85	2046000000	22320000000	0.77	90.86	0	91.62	0.00178	12.6	72	15.4	0	12600	72000	15400	100000	37.6	683333	42474	1000000	4247	100000	29024
068647-72-3	Terpenes and Terpenoids, sweet orange-oil		C=C(C)C1CC=C(C)CC1	4.83	4.57	167.66	-40.76	1.45	193.3	4.581		0.3798	1120	3.049		136.24	weeks	days-weeks	0.6827	0.7454	0.07365	0.06255	0.02593	0.01791		360.5	2.557	1.212	111.1	0.14	31.45	62.83	94.42	0.298	50.2	47.5	1.96	12	50200	47500	1960	99672	5.1	93182	216300	914000	21559	91101	20155
008000-41-7	Terpineol		OC(C1CC=C(CC1)C)(C)C	3.33	2.98	214.38	12.36	0.0196	2.613	371.7	3.151e-06	1.579e-05	77.25	1.888		154.25	weeks-months	days-weeks	0.4902	0.288	0.1038		0.02665			67.79	1.831	60.87	768.2	0.15	8.73	0.63	9.51	0.0342	25.9	73.9	0.146	2	90650	258650	511	349813	34.4	625000	40674	572996	14228	200441	25421
000075-91-2	Hydroperoxide, 1,1-dimethylethyl		O(O)C(C)(C)C	0.94		99.6	-41.4	38.1	5080	19650		1.596e-05	86.03	1.935		90.12	weeks	days-weeks	0.5207	0.5014	2.376	3.565	0			3.162	0.5	35.71	469.1	0.09	1.78	0.88	2.75	4.41	27.4	68	0.146	44100	27400	68000	146	139646	18.5	335606	1897	5226	265	730	637
000614-45-9	Benzenecarboperoxoic acid, 1,1-dimethylethyl ester		O=C(OOC(C)(C)C)c(cccc1)c1	2.89		252.83	33.97	0.0234	3.12	159.2		0.0002057	238.7	2.378		194.23	weeks-months	days-weeks	0.5992	0.5809	4.693		0		0.3588	37.5	1.574	5.383	175.6	0.11	4.49	8.74	13.33	4.6	16.9	78.3	0.232	46000	59150	274050	812	380012	31	563636	22500	465748	8550	176990	12682
000629-59-4	Tetradecane		C(CCCCCCCCCCCC)C	7.22	7.2	243.2	1.36	0.0369	4.92	0.009192	26.82	16.47	16000	4.204		198.4	days-weeks	days	0.87	0.9797	0.6381	0.5571	0			2688	3.429	1.437	133.8	0.23	62.64	36.62	99.48	14.4	69.4	4.81	11.5	24067	45110	3127	7475	79778	3.5	63106	768800	1000000	61333	79778	48516
000139-08-2	Ammonium, benzyldimethyltetradecyl-, chloride		CCCCCCCCCCCCCCN(Cl)(C)(C)Cc1ccccc1	3.91		560.84	241.02	3.53e-12	4.706e-10	2.203		1.34e-11	902500	5.955		368.05	weeks-months	days-weeks	0.8088	0.8061	0.2453		0			70.79	1.85	83820000	914400000	0.29	25.84	0	26.13	0.0401	2.57	38.6	58.8	30	8995	135100	205800	349925	135.8	1000000	42474	782000	14863	273641	42474
000112-60-7	Ethanol, 2,2 -[oxybis(2,1-ethanediyloxy)]bis-		O(CCOCCOCCO)CCO	-2.02		315.8	82.91	1.12e-05	0.001493	1000000	5.476e-19	4.906e-13	10	1		194.23	weeks	days	-0.0695	0.0004	0.2124		0			3.162	0.5	1662000000	18130000000	0.09	1.75	0	1.85	1.07e-05	30.6	69.4	0.0688	0	30600	69400	69	100069	26.7	484848	1897	6	190	1	920
000112-57-2	1,2-Ethanediamine, N-(2-aminoethyl)-N -[2-[(2-aminoethyl)amino]ethyl]-		N(CCNCCNCCN)CCN	-3.16		319.93	112.68	0.00021	0.028	1000000	4.154e-23	2.789e-20	174.5	2.242		189.31	weeks	days	1.4266	0.9972	0.0338		0			3.162	0.5	1.941e+19	2.118e+20	0.09	1.75	0	1.85	7.45e-16	18	81.8	0.155	0	18000	81800	155	99955	31.7	575758	1897	0	190	0	1092
055566-30-8	Phosphonium, tetrakis(hydroxymethyl)-, sulfate (2:1) (salt)		OCP(CO)(CO)(CO)OS(=O)(=O)OP(CO)(CO)(CO)CO	-20.39		684.6	298.83	8.12	1083	1000000		1.701e-23	142.3	2.153		406.28	days-weeks	hours-days	1.824	0.9979	0.3922		0			3.162	0.5	6.942e+19	7.573e+20									0	0	0	0	0	0	0	1897	0	0	0	0
000681-84-5	Silicic acid (H4SiO4), tetramethyl ester		CO[Si](OC)(OC)OC	-1.93		122.94	-41.7	15	2000	1000000		6.349e-06	647.9	2.812		152.22	weeks	days-weeks	0.6751	0.7	3.223		0			3.162	0.5	115	1358	0.09	1.75	0.36	2.2	3.57	24.1	71.7	0.588	34518	24100	71700	588	130906	20.1	365152	1897	7	248	1	693
000075-57-0	Methanaminium, N,N,N-trimethyl-, chloride		CN(Cl)(C)(C)C	-4.18		324.55	102.5	1.21e-08	1.613e-06	1000000		4.174e-12	8.214	0.915		109.6	weeks	days-weeks	0.6954	0.8104	2.114		0			3.162	0.5	147000000	1604000000	0.09	1.75	0	1.85	0.00123	31.6	68.4	0.0687	8	31600	68400	69	100077	26.3	478788	1897	0	190	0	908
001762-95-4	Thiocyanic acid, ammonium salt		N#CSN(H)(H)(H)H	-2.29		357.73	132.9	4.67e-06	0.0006226	1000000		3.877e-15	8.511	0.93		76.12	weeks	days-weeks	0.7113	0.873	0		0			3.162	0.5	131700000000	1436000000000	0.09	1.75	0	1.85	8.49e-08	31.4	68.5	0.0687	0	31400	68500	69	99969	26.4	480303	1897	3	190	0	911
000068-11-1	Acetic acid, mercapto-		O=C(O)CS	0.03	0.09	197.19	18.84	0.415	55.33	255800		1.944e-08	1.44	0.158		92.11	days-weeks	days	0.7764	0.9124	0.2779		0			3.162	0.5	28970	316100	0.09	1.76	0	1.85	0.438	36.3	63.2	0.0647	365	23595	41080	42	65082	13.3	242424	1897	738	123	48	460
000062-56-6	Thiourea		NC(=S)N	-1.31	-1.08	157.86	25.82	0.0585	7.799	554200		1.579e-07	8.562	0.933		76.12	weeks	days	0.9215	0.9902	0.2547		0			3.162	0.5	258000	2814000	0.09	1.75	0	1.85	0.0402	31.9	68	0.0698	31	31900	68000	70	100001	25.5	462879	1897	50	190	5	878
007772-99-8	Tin dichloride		Cl[Sn]Cl	-2.15	-2.47	501.26	196.51	0.000783	0.1044	1000000			21.73	1.337		189.62	weeks	days-weeks	0.6573	0.5784	0		0			3.162	0.5	4127000	45020000	0.09	1.75	0	1.85	0.00393	26.2	73.8	0.0717	0	26200	73800	72	100072	28.3	513636	1897	2	190	0	974
013463-67-7	Titanium dioxide		O=[Ti]=O	2.23		564.42	242.69	2450	326600	1634			21.73	1.337		79.87	weeks	days-weeks	0.7095	0.867	0		0			13.73	1.138	0.9227	85	0.02	0.67	97.7	98.39	56.6	42.5	0.758	0.117	0	42500	758	117	43375	6	109848	8238	101895	357	4420	905
036673-16-2	Titanium, bis[[2,2 ,2 -nitrilotris[ethanolato]](1-)-N,o]bis(2-propanolato)-		OCCN(CCO)CCO[Ti](OC(C)C)(OC(C)C)OCCN(CCO)CCO	-4.88		645.07	280.36	3.77e-19	5.026e-17	1000000			7779	3.891		462.41	weeks-months	weeks	0.7518	0.0284	0.03681		0			3.162	0.5	5.489e+21	5.988e+22	0.09	1.75	0	1.85	1.15e-08	10.5	84.8	4.74	0	36750	296800	16590	350140	80.4	1000000	1897	0	664	0	1897
000108-88-3	Benzene, methyl-		c(cccc1)(c1)C	2.54	2.73	125.72	-59.17	23.7	3160	573.1	0.005734	0.005945	233.9	2.369		92.14	weeks	days-weeks	0.8864	0.9833	2.047	1.795	0	848.9		29.39	1.468	1.064	92.1	0.05	2.15	70.57	72.77	19	41.2	39.4	0.443	102099	41200	39400	443	183142	6.4	115909	17634	322219	3230	59012	2044
000126-73-8	Phosphoric acid tributyl ester		O=P(OCCCC)(OCCCC)OCCCC	3.82	4	327.03	64.73	0.00349	0.4653	7.355		3.192e-06	2350	3.371		266.32	days-weeks	hours-days	1.26	1	0.1357		0			30.29	1.481	679.3	7547	0.32	29.73	0.06	30.11	0.525	27.1	71	1.35	214	17615	46150	878	64856	11.8	214394	18174	800000	1179	51885	3896
000087-90-1	1,3,5-Triazine-2,4,6(1H,3H,5H)-trione, 1,3,5-trichloro-		O=C(N(C(=O)N(C1(=O))Cl)Cl)N1Cl	0.94		412.5	171.73	1.62e-08	2.16e-06	4610		6.192e-11	27.58	1.441		232.41	weeks-months	days-weeks	0.6369	0.4276	3.565		0			3.162	0.5	14420000	157300000	0.09	1.79	0	1.88	0.00187	26.3	73.6	0.0847	19	92050	257600	296	349965	55.4	1000000	1897	5226	664	1829	1897
000629-50-5	Tridecane		C(CCCCCCCCCCC)C	6.73		224.91	-9.61	0.0921	12.28	0.02746	18.99	12.41	8781	3.944		184.37	days-weeks	days	0.8766	0.9833	0.6968	0.6685	0			537.4	2.73	1.386	129	0.23	62.68	36.51	99.42	17.8	65.6	8.04	8.6	35698	42640	5226	5590	89154	3.3	60833	322440	1000000	28747	89154	19615
000102-71-6	Ethanol, 2,2 ,2 -nitrilotris-		OCCN(CCO)CCO	-2.48	-1	310.26	83.32	3.38e-06	0.0004506	1000000	3.376e-19	4.178e-12	10	1		149.19	weeks	days-weeks	0.9474	0.883	0.09677		0			3.162	0.5	1014000000	11070000000	0.09	1.75	0	1.85	1.61e-05	30.6	69.4	0.0688	0	30600	69400	69	100069	26.7	484848	1897	60	190	6	920
000077-93-0	1,2,3-Propanetricarboxylic acid, 2-hydroxy-, triethyl ester		O=C(OCC)C(O)(CC(=O)OCC)CC(=O)OCC	0.33		324.77	22.72	0.000198	0.0264	28240		6.392e-10	21.02	1.323		276.29	weeks	days	0.9546	0.9999	1.46		0		5947	3.162	0.5	253400	2765000	0.09	1.76	0	1.86	0.0756	26.6	73.3	0.0721	331	26600	73300	72	100303	27.7	503030	1897	1283	190	129	954
000078-40-0	Phosphoric acid, triethyl ester		O=P(OCC)(OCC)OCC	0.87	0.8	233.27	3.54	0.165	22	11150		5.831e-07	64.15	1.807		182.16	weeks	days	0.9748	1	0.1846	0.1934	0			3.162	0.5	21950	239600	0.09	1.78	0	1.87	0.281	25.9	73.7	0.116	163	25900	73700	116	99879	21.8	395455	1897	3786	189	378	750
000112-27-6	Ethanol, 2,2 -[1,2-ethanediylbis(oxy)]bis-		O(CCOCCO)CCO	-1.75	-1.75	270.06	47.17	0.000199	0.02653	1000000	2.561e-16	3.157e-11	10	1		150.18	weeks	days	0.2988	0.023	0.2942		0			3.162	0.5	22710000	247700000	0.09	1.75	0	1.85	0.000675	30.6	69.4	0.0688	1	30600	69400	69	100069	26.7	484848	1897	11	190	1	920
000112-24-3	1,2-Ethanediamine, N,N -bis(2-aminoethyl)-		N(CCNCCN)CCN	-2.65		261.3	68.2	0.0112	1.493	1000000	6.737e-19	9.303e-17	76.77	1.885		146.24	weeks	days	1.2932	0.9954	0.04608		0			3.162	0.5	1.05e+15	1.146e+16	0.09	1.75	0	1.85	1.25e-11	20.2	79.7	0.1	0	20200	79700	100	100000	30.7	557576	1897	1	190	0	1058
000122-20-3	2-Propanol, 1,1 ,1 -nitrilotris-		OC(C)CN(CC(O)C)CC(O)C	-1.22		313.35	78.63	1.86e-05	0.00248	1000000	4.35e-18	9.775e-12	10	1		191.27	weeks	days-weeks	0.9274	0.8058	0.08624		0			3.162	0.5	82880000	904100000	0.09	1.75	0	1.85	0.000211	30.6	69.4	0.0688	0	30600	69400	69	100069	26.7	484848	1897	36	190	4	920
000121-43-7	Trimethyl borate		COB(OC)OC	-1.9		73.17	-82.6	151	20130	1000000			220.9	2.344		103.91	weeks	days-weeks	0.6981	0.8225	4.298		0			3.162	0.5	29.95	412.2	0.09	1.74	1.13	2.96	4.53	24.8	70.4	0.255	45300	24800	70400	255	140755	19.3	350758	1897	8	267	1	665
025551-13-7	Benzene, trimethyl-		Cc1cc(cc(c1)C)C	3.63	3.42	169.97	-22.46	2.01	268	120.3	0.006583	0.007241	602.1	2.78		120.2	weeks-months	days-weeks	0.8543	0.9541	0.3047	0.186	0	5209		83.85	1.924	1.192	104.9	0.07	7.12	71.54	78.73	2.39	38.8	57.5	1.29	1334	135800	201250	4515	342899	8.6	156061	50310	684000	17251	234543	7851
007758-29-4	PENTASODIUM TRIPOLYPHOSPHATE		O(Na)P(=O)(OP(=O)(O(Na))O(Na))OP(=O)(O(Na))O(Na)	-13.26		480	90.27	2.06e-08	2.746e-06	1000000		6.323e-27	84.78	1.928		367.86	weeks-months	days-weeks	0.6247	0.342	0		0			3.162	0.5	1.777e+23	1.938e+24	0.09	1.75	0	1.85	5.96e-19	18.1	81.8	0.108	0	63350	286300	378	350028	65.4	1000000	1897	0	664	0	1897
025498-49-1	Propanol, [2-(2-methoxymethylethoxy)methylethoxy]-		OCC(OC(COC(COC)C)C)C	-0.2		261.49	25.41	0.0053	0.7066	195800	4.555e-13	2.365e-11	10	1		206.28	weeks	days-weeks	-0.234	0.0001	0.1693		0			3.162	0.5	1848000000	20160000000	0.09	1.76	0	1.85	9.7e-06	30.6	69.4	0.0688	0	30600	69400	69	100069	26.7	484848	1897	379	190	38	920
000068-04-2	1,2,3-Propanetricarboxylic acid, 2-hydroxy-, trisodium salt		O(Na)C(=O)CC(O)(C(=O)O(Na))CC(=O)O(Na)	-0.28		499.18	210.96	2.09e-12	2.786e-10	120000		8.43e-18	10	1		258.07	days-weeks	hours-days	0.6902	0.6193	4.57		0			3.162	0.5	111600000000000	1.217e+15	0.09	1.76	0	1.85	1.73e-06	28.1	71.8	0.0592	0	18265	46670	38	64973	17.3	313636	1897	315	123	20	595
000150-38-9	Edetate trisodium		OC(=O)CN(CCN(CC(O(Na))=O)CC(O(Na))=O)CC(O(Na))=O	-13.15		692.95	335.12	7.81e-17	1.041e-14	1000000		1.18e-23	312.7	2.495		358.19	days-weeks	hours-days	0.4887	0.0468	0.06348		0			3.162	0.5	9.39e+19	1.024e+21	0.09	1.75	0	1.85	3.45e-09	18.9	80.9	0.198	0	12285	52585	129	64999	19.2	349242	1897	0	123	0	663
019019-43-3	Glycine, N-(carboxymethyl)-N-[2-[(carboxymethyl)amino]ethyl]-, trisodium salt		O(Na)C(=O)CNCCN(CC(=O)O(Na))CC(=O)O(Na)	-10.6		532.66	227.86	2.69e-11	3.586e-09	1000000		3.622e-20	59.7	1.776		300.16	days-weeks	hours-days	0.8027	0.6223	0.06751		0			3.162	0.5	2.802e+16	3.057e+17	0.09	1.75	0	1.85	3.66e-10	21.6	78.4	0.0822	0	14040	50960	53	65053	18.6	338636	1897	0	123	0	642
007601-54-9	TRISODIUM PHOSPHATE		O=P(O(Na))(O(Na))O(Na)	-7.64		480	90.27	2.94e-08	3.92e-06	1000000		7.69e-15	1.407	0.148		163.94	weeks	days-weeks	0.7009	0.8344	0		0			3.162	0.5	97480000000	1063000000000	0.09	1.75	0	1.85	1.41e-06	37.3	62.7	0.0704	0	37300	62700	70	100070	24.6	447727	1897	0	190	0	849
000077-86-1	1,3-Propanediol, 2-amino-2-(hydroxymethyl)-		OCC(N)(CO)CO	-1.56		290.94	80.75	2.28e-06	0.000304	1000000		8.667e-13	1	0		121.14	weeks	days	1.136	0.9825	0.3194		0			3.162	0.5	743300000	8108000000	0.09	1.75	0	1.85	2.24e-05	37.7	62.2	0.0706	0	37700	62200	71	99971	24.5	444697	1897	17	190	2	844
001120-21-4	Undecane		C(CCCCCCCCC)C	5.74		185.61	-32.36	0.629	83.86	0.2571	9.516	7.041	2644	3.422		156.31	days-weeks	days	0.89	0.9888	0.8541	0.8103	0			120.9	2.082	1.276	118.8	0.18	57.81	41.86	99.85	23.7	68.1	4.59	3.65	57612	44265	2984	2373	107233	3	54773	72540	1000000	7779	107233	3973
000057-13-6	Urea		O=C(N)N	-1.56	-2.11	158.06	28.99	0.208	27.73	425900		3.649e-10	3.154	0.499		60.06	weeks	days	0.719	0.8962	5.348		0			3.162	0.5	260800000	2845000000	0.09	1.75	0	1.85	3.94e-05	35.4	64.5	0.0696	0	35400	64500	70	99970	25.1	456818	1897	5	190	0	867
007732-18-5	Water		O	-1.38	-1.38	439.86	146.26	1.36e-07	1.813e-05	1000000		8.412e-09	13.22	1.121		18.02	weeks	days	0.739	0.9401	0		0			3.162	0.5	67220	67220	0.09	1.75	0	1.85	0.233	29.2	70.5	0.0697	0	29200	70500	70	99770	26.8	487121	1897	25	189	2	924
008042-47-5	White mineral oil (petroleum)		CCCCCCCC	4.27	5.18	119.87	-68.45	14.8	1973	1.152	3.376	3.01	436.8	2.64		114.23	days-weeks	days	0.91	0.9938	1.291	1.232	0			1216	3.085	1.091	101.5	0.15	51.46	48.33	99.94	31.8	66.1	1.27	0.867	117533	42965	826	564	161887	3.1	56061	621600	1000000	100629	161887	34847
001330-20-7	Benzene, dimethyl-		Cc1ccccc1C	3.09	3.12	148.29	-40.69	6.81	907.9	224.1	0.006144	0.006561	382.9	2.583		106.17	weeks	days-weeks	0.8063	0.9343	1.643	0.7807	0	16370		56.49	1.752	1.168	99.14	0.06	4.72	63.67	68.45	8.29	34.5	56.7	0.546	19415	34500	56700	546	111161	7.6	138636	33894	624000	3768	69365	4699
007440-66-6	ZINC		[Zn]	-0.47		482.98	192.01	7.99e-23	1.065e-20	343700		0.02446	13.22	1.121		67.41	weeks	days	0.7155	0.8861	0		0			3.162	0.5	0.8574	78.2	0.02	0.39	90.09	90.51	36.6	53.8	9.45	0.128	0	53800	9450	128	63378	7.8	142424	1897	203	120	13	270
003486-35-9	CARBONIC ACID, ZINC SALT (1:1)		O1C(=O)O[Zn]1	-2.02		389.54	131.37	1.28e-06	0.0001707	1000000			1.75	0.243		125.4	weeks	days-weeks	0.6878	0.7735	0		0			3.162	0.5	3104000000	33870000000	0.09	1.75	0	1.85	5.16e-06	36.9	63	0.0702	0	36900	63000	70	99970	24.7	449242	1897	6	190	1	852
007646-85-7	Zinc chloride (ZnCl2)		Cl[Zn]Cl	0.15		515.63	203.22	4.67e-10	6.226e-08	64660			21.73	1.337		136.3	weeks	days-weeks	0.6827	0.7452	0		0			3.162	0.5	527700000000	5757000000000	0.09	1.76	0	1.85	8.94e-07	26.2	73.8	0.0717	0	26200	73800	72	100072	28.3	513636	1897	848	190	85	974
001314-13-2	Zinc oxide (ZnO)		[Zn]=O	1.53		583.59	251.64	2.64e-12	3.52e-10	6431			13.22	1.121		81.39	weeks	days-weeks	0.7088	0.8645	0		0			4.741	0.676	12010000000000	131100000000000	0.09	1.89	0	1.98	1.8e-06	29	70.9	0.0692	0	29000	70900	69	99969	27.2	494697	2845	20331	284	2032	1407
013746-89-9	ZIRCONIUM NITRATE		O=N(=O)O[Zr]ON(=O)=O	-0.61		588.38	253.88	4.75e-13	6.333e-11	121300			21.73	1.337		215.23	weeks-months	days-weeks	0.6451	0.4881	14.86		0			3.162	0.5	774500000000000	8.45e+15	0.09	1.76	0	1.85	1.22e-07	28.4	71.5	0.0836	0	99400	250250	293	349943	53.3	969697	1897	147	664	52	1840
007699-43-6	Zirconium chloride oxide		[Zr](Cl)(Cl)=O	2.05		597.08	257.95	113	15070	999.5			31.82	1.503		178.13	weeks	days-weeks	0.6627	0.6176	0		0			10.45	1.019	1.391	127.1	0.03	0.66	90.49	91.17	55.2	42	2.65	0.132	0	42000	2650	132	44782	6.1	111364	6270	67321	281	3015	698
014644-61-2	Zirconium sulfate		[Zr]12(OS(=O)(=O)O1)OS(=O)(=O)O2	0.23		772.87	340.06	4.7e-19	6.266e-17	9773			10	1		283.34	weeks-months	days-weeks	0.6127	0.2661	0		0			3.162	0.5	5.497e+19	5.996e+20	0.09	1.76	0	1.85	3.12e-07	35	64.9	0.0835	0	122500	227150	292	349942	47.9	871212	1897	1019	664	357	1653
068909-34-2	Zirconium, acetate lactate oxo ammonium complexes		O=C(C(O[Zr]OC(C)=O)C)ON(H)(H)(H)H	-4.89		470.37	198.76	2.25e-09	3e-07	1000000			10	1		256.37	weeks-months	days-weeks	0.6255	0.3471	2.758		0		16.34	3.162	0.5	1235000000000	13470000000000	0.09	1.75	0	1.85	7.79e-08	35	64.9	0.0835	0	122500	227150	292	349942	47.9	871212	1897	0	664	0	1653
101033-44-7			OCCN(CCO)CCO[Zr](OCCN(CCO)CCO)(OCCN(CCO)CCO)OCCN(CCO)CCO	-12		925.05	349.84	5.64e-30	7.519e-28	1000000			663100	5.822		683.96	months	weeks-months	0.8707	0.0013	0.02009		0			3.162	0.5	3.017e+32	3.291e+33	0.09	1.75	0	1.85	1.21e-09	1.91	47.1	51	0	11460	282600	306000	600060	232.5	1000000	1897	0	1138	0	1897
[truncated: 20 more columns]

## Sheet: chemical space
in red, data calculated by the authors based on Episuite data
CAS #	Chemical name	Synonym	SMILES	Estimated Log Kow	HLC (atm-m3/mole); Bond Method (Based on Estimated Data)	Pa*m3/mol	KAW calculated Pa*m3/mol	Log KAW
064742-01-4	Residual oils (petroleum), solvent-refined		CCCCCCCC(CCCCCCC)CCCCCCCC(CCC)CCCC	14.93	1533	155331225	62725.1	4.79744
008002-05-9	Petroleum		CCCCCCCCCCCCCCCCCCCCCC	11.15	158.9	1.61005e+07	6501.64	3.81302
064742-80-9	Distillates (petroleum), hydrodesulfurized middle		CCCCCCCCCCCCCCCCCCCC	10.16	90.18	9.13749e+06	3689.86	3.56701
008002-74-2	Paraffin waxes and Hydrocarbon waxes		CCCCCCCCCCCCCCCCCCCC	10.16	90.18	9.13749e+06	3689.86	3.56701
068333-25-5	Distillates (petroleum), hydrodesulfurized light catalytic cracked		CCCCCCCCCCCCCCCCC	8.69	38.54	3.90507e+06	1576.92	3.19781
064741-43-1	Gas oils (petroleum), straight-run		CCCCCCCCCCCCCCCCC	8.69	38.54	3.90507e+06	1576.92	3.19781
064742-46-7	Distillates (petroleum), hydrotreated middle		CCCCCCCCCCCCCCC	7.71	21.87	2.21598e+06	894.846	2.95175
003452-07-1	1-Eicosene		C(=C)CCCCCCCCCCCCCCCCCC	10.03	18.94	1.9191e+06	774.96	2.88928
064742-52-5	Distillates (petroleum), hydrotreated heavy naphthenic		C1C(CC(CC)CCCCC)CC(CCCCCC)CC1	10.32	17.89	1.8127e+06	731.998	2.86451
068334-30-5	Fuels, diesel		CCCCCCCCCCCCCC	7.22	16.47	1.66882e+06	673.896	2.82859
000629-59-4	Tetradecane		C(CCCCCCCCCCCC)C	7.22	16.47	1.66882e+06	673.896	2.82859
064742-96-7	Solvent naphtha (petroleum), heavy aliph.		CCCCCCCCCCCCC	6.73	12.41	1.25744e+06	507.775	2.70567
000629-50-5	Tridecane		C(CCCCCCCCCCC)C	6.73	12.41	1.25744e+06	507.775	2.70567
068551-19-9	Alkanes, C12-14-iso-		CC(CCCCCCCCCC)C	6.65	12.41	1.25744e+06	507.775	2.70567
000112-88-9	1-Octadecene		C(=C)CCCCCCCCCCCCCCCC	9.04	10.75	1.08924e+06	439.853	2.64331
064742-47-8	Distillates (petroleum), hydrotreated light		CCCCCCCCCCCC	6.23	9.348	947186	382.488	2.58262
064741-77-1	Distillates (petroleum), light hydrocracked		CCCCCCCCCCCC	6.23	9.348	947186	382.488	2.58262
064741-86-2	Distillates (petroleum), sweetened middle		CCCCCCCCCCCC	6.23	9.348	947186	382.488	2.58262
000112-40-3	Dodecane		C(CCCCCCCCCC)C	6.23	9.348	947186	382.488	2.58262
008008-20-6	Kerosine (petroleum)		CCCCCCCCCCCC	6.23	9.348	947186	382.488	2.58262
064742-81-0	Kerosine (petroleum), hydrodesulfurized		CCCCCCCCCCCC	6.23	9.348	947186	382.488	2.58262
008012-95-1	Paraffin oils		CCCCCCCCCCCC	6.23	9.348	947186	382.488	2.58262
064741-44-2	Distillates (petroleum), straight-run middle		CCCCCCCCCCC	5.74	7.041	713429	288.094	2.45953
001120-21-4	Undecane		C(CCCCCCCCC)C	5.74	7.041	713429	288.094	2.45953
000629-73-2	1-Hexadecene		C(=C)CCCCCCCCCCCCCC	8.06	6.097	617779	249.468	2.39702
093924-07-3	Alkanes, C10-14		CCCCCCCCCC	5.25	5.304	537428	217.022	2.3365
064742-88-7	Solvent naphtha (petroleum), medium aliph.		CCCCCCCCCC	5.25	5.304	537428	217.022	2.3365
008052-41-3	Stoddard solvent		CCCCCCCCCC	5.25	5.304	537428	217.022	2.3365
064741-85-1	Raffinates (petroleum), sorption process		C1C(CCCCC)CC(CCCCC)CC1	7.94	4.338	439548	177.496	2.24919
064742-48-9	Naphtha (petroleum), hydrotreated heavy		CCCCCCCCC	4.76	3.995	404793	163.462	2.21342
001120-36-1	1-Tetradecene		C(=C)CCCCCCCCCCCC	7.08	3.46	350584	141.571	2.15098
068551-20-2	Alkanes, C13-16-iso-		C(C)(C)C(C)(C)C(C)(C)C(C)(C)C=C	6.67	3.46	350584	141.571	2.15098
008042-47-5	White mineral oil (petroleum)		CCCCCCCC	4.27	3.01	304988	123.159	2.09047
000142-82-5	Heptane		C(CCCCC)C	3.78	2.267	229704	92.7579	1.96735
000110-54-3	Hexane		C(CCCC)C	3.29	1.708	173063	69.8855	1.84439
000109-66-0	Pentane		C(CCC)C	2.8	1.286	130304	52.6187	1.72114
000078-78-4	Butane, 2-methyl-		C(CC)(C)C	2.72	1.286	130304	52.6187	1.72114
064743-02-8	Alkenes, C>10 .alpha.-		CCCCCCCCC=C	5.12	1.114	112876	45.5811	1.65878
000106-97-8	Butane		C(CC)C	2.31	0.969	98183.9	39.6482	1.59822
000075-28-5	Propane, 2-methyl-		C(C)(C)C	2.23	0.969	98183.9	39.6482	1.59822
068411-00-7	Alkenes, C>8		C=CCCCCCCC	4.62	0.839	85011.7	34.329	1.53566
007440-38-2	ARSENIC		[As]	0.68	0.7735	78374.9	31.649	1.50036
000074-98-6	Propane		C(C)C	1.81	0.7299	73957.1	29.865	1.47516
063148-62-9	Siloxanes and Silicones, di-Me		Si(C)(C)(C)OSi(C)(C)OSi(C)(C)OSi(C)(C)(C)	8.16	0.5738	58140.3	23.4779	1.37066
000074-84-0	Ethane		CC	1.32	0.5498	55708.5	22.4959	1.3521
000074-82-8	Methane		C	0.78	0.4142	41968.8	16.9476	1.22911
005989-27-5	Cyclohexene, 1-methyl-4-(1-methylethenyl)-, (R)-		C(=CCC(C(=C)C)C1)(C1)C	4.83	0.3798	38483.2	15.5401	1.19145
068647-72-3	Terpenes and Terpenoids, sweet orange-oil		C=C(C)C1CC=C(C)CC1	4.83	0.3798	38483.2	15.5401	1.19145
000108-87-2	Cyclohexane, methyl-		C(CCCC1)(C1)C	3.59	0.3387	34318.8	13.8584	1.14171
000110-82-7	Cyclohexane		C(CCCC1)C1	3.18	0.2551	25848	10.4378	1.01861
008000-27-9	Oils, cedarwood		CC1(C)C(CCC3C)C23CC1C(C)=CC2	5.74	0.1946	19717.8	7.96237	0.901042
000100-97-0	1,3,5,7-Tetraazatricyclo 3.3.1.13,7 decane		N(CN(CN1CN23)C3)(C1)C2	-4.15	0.1632	16536.2	6.67759	0.824619
000115-07-1	1-Propene		C(=C)C	1.68	0.1533	15533.1	6.27251	0.797441
068648-87-3	Benzene, C10-16-alkyl derivs.		CCCCCCCCCCCCc1ccccc1	7.94	0.1342	13597.8	5.49101	0.739652
000123-01-3	Benzene, dodecyl-		c(cccc1)(c1)CCCCCCCCCCCC	7.94	0.1342	13597.8	5.49101	0.739652
068951-67-7	Alcohols, C14-15, ethoxylated		CCCCCCCCCCCCCCOCC	6.94	0.04553	4613.33	1.86293	0.270197
078330-21-9	Alcohols, C11-14-iso-, C13-rich, ethoxylated		CC(C(CCCCCCCCC)OCC)C	6.3	0.03429	3474.43	1.40303	0.147067
066455-14-9	Alcohols, C12-13, ethoxylated		CCCCCCCCCCCCOCC	5.96	0.02583	2617.22	1.05688	0.0240237
068439-50-9	Alcohols, C12-14, ethoxylated		CCCCCCCCCCCCOCC	5.96	0.02583	2617.22	1.05688	0.0240237
068551-12-2	Alcohols, C12-16, ethoxylated		CCCCCCCCCCCCOCC	5.96	0.02583	2617.22	1.05688	0.0240237
068439-51-0	Alcohols, C12-14, ethoxylated propoxylated		CCCCCCCCCCCCOCC	5.96	0.02583	2617.22	1.05688	0.0240237
007439-92-1	LEAD		[Pb]	0.73	0.02446	2478.41	1.00082	0.000355777
007429-90-5	ALUMINUM		[Al]	0.33	0.02446	2478.41	1.00082	0.000355777
007440-66-6	ZINC		[Zn]	-0.47	0.02446	2478.41	1.00082	0.000355777
007439-89-6	Iron		[Fe]	-0.77	0.02446	2478.41	1.00082	0.000355777
007803-51-2	Phosphine		P	-0.27	0.02444	2476.38	1	5.26124e-07
000074-86-2	Ethyne		C#C	0.5	0.02401	2432.81	0.982407	-0.00770852
007727-37-9	Nitrogen		N#N	0.67	0.01943	1968.74	0.795009	-0.0996279
000124-38-9	Carbon dioxide		O=C=O	0.83	0.0152	1540.14	0.621932	-0.206257
066455-15-0	Alcohols, C10-14, ethoxylated		CCCCCCCCCCOCC	4.98	0.01466	1485.42	0.599837	-0.221967
078330-20-8	Alcohols, C9-11-iso-, C10-rich, ethoxylated		CC(C(CCCCCC)OCC)C	4.83	0.01466	1485.42	0.599837	-0.221967
025340-17-4	Benzene, diethyl-		CCc1ccc(cc1)CC	4.07	0.01156	1171.32	0.472996	-0.325143
000098-82-8	Benzene, (1-methylethyl)-		c(cccc1)(c1)C(C)C	3.45	0.01048	1061.89	0.428806	-0.367739
000611-14-3	Benzene, 1-ethyl-2-methyl-		c(c(ccc1)C)(c1)CC	3.58	0.008711	882.642	0.356424	-0.448033
068603-25-8	Alcohols, C8-10, ethoxylated propoxylated		CCCCCCCCOCC	4	0.008317	842.72	0.340303	-0.468134
000100-41-4	Benzene, ethyl-		c(cccc1)(c1)CC	3.03	0.007893	799.758	0.322955	-0.490859
016887-00-6	CHLORIDE ION		Cl	0.54	0.007735	783.749	0.31649	-0.49964
007647-01-0	Hydrochloric acid		Cl	0.54	0.007735	783.749	0.31649	-0.49964
000526-73-8	Benzene, 1,2,3-trimethyl-		c(c(c(cc1)C)C)(c1)C	3.63	0.007241	733.694	0.296277	-0.528302
000095-63-6	Benzene, 1,2,4-trimethyl-		c(ccc(c1C)C)(c1)C	3.63	0.007241	733.694	0.296277	-0.528302
000108-67-8	Benzene, 1,3,5-trimethyl-		c(cc(cc1C)C)(c1)C	3.63	0.007241	733.694	0.296277	-0.528302
025551-13-7	Benzene, trimethyl-		Cc1cc(cc(c1)C)C	3.63	0.007241	733.694	0.296277	-0.528302
000095-47-6	Benzene, 1,2-dimethyl-		c(c(ccc1)C)(c1)C	3.09	0.006561	664.793	0.268454	-0.571131
000106-42-3	Benzene, 1,4-dimethyl-		c(ccc(c1)C)(c1)C	3.09	0.006561	664.793	0.268454	-0.571131
001330-20-7	Benzene, dimethyl-		Cc1ccccc1C	3.09	0.006561	664.793	0.268454	-0.571131
000108-88-3	Benzene, methyl-		c(cccc1)(c1)C	2.54	0.005945	602.377	0.243249	-0.613949
000071-43-2	Benzene		c(cccc1)c1	1.99	0.005387	545.838	0.220418	-0.656754
067891-79-6	Distillates (petroleum), heavy arom.		c1ccccc1	1.99	0.005387	545.838	0.220418	-0.656754
000124-28-7	1-Octadecanamine, N,N-dimethyl-		N(CCCCCCCCCCCCCCCCCC)(C)C	8.39	0.004512	457.178	0.184616	-0.733732
000533-74-4	2H-1,3,5-Thiadiazine-2-thione, tetrahydro-3,5-dimethyl-		N(CSC(N1C)=S)(C1)C	0.94	0.002845	288.27	0.116408	-0.934018
000100-42-5	Benzene, ethenyl-		c(cccc1)(c1)C=C	2.89	0.002763	279.961	0.113053	-0.94672
063148-52-7	Siloxanes and Silicones, di-Me, Me Ph		Si(C)(C)(C)OSi(C)(c2ccccc2)OSi(C)(C)OSi(C)(c1ccccc1)(C)	10.59	0.002178	220.686	0.0891163	-1.05004
000100-44-7	Benzene, (chloromethyl)-		c(cccc1)(c1)CCl	2.79	0.002094	212.175	0.0856793	-1.06712
038640-62-9	Naphthalene, bis(1-methylethyl)-		CC(c1c2cc(ccc2ccc1)C(C)C)C	6.08	0.00199	201.637	0.081424	-1.08925
090438-79-2	Acetic acid, C6-8-branched alkyl esters		CC(=O)OCC(C)CC(C)CC	3.66	0.001274	129.088	0.0521277	-1.28293
000540-18-1	Butanoic acid, pentyl ester		O=C(OCCCCC)CCC	3.32	0.0009598	97.2517	0.0392717	-1.40592
061790-29-2	Nitriles, tallow, hydrogenated		CCCCCCCCCCCCCCCCCCN	7.71	0.0009361	94.8503	0.038302	-1.41678
061788-93-0	Amines, coco alkyldimethyl		CCCCCCCCCCCCN(C)C	5.44	0.0008243	83.5222	0.0337275	-1.47202
061790-33-8	Amines, tallow alkyl		CCCCCCCCC=CCCCCCCCCN	7.5	0.0008233	83.4209	0.0336866	-1.47254
008000-29-1	Oils, citronella		C(=O)CC(C)CCC=C(C)C	3.53	0.0006795	68.8503	0.0278028	-1.55591
000628-63-7	Acetic acid, pentyl ester		O=C(OCCCCC)C	2.34	0.0005446	55.1816	0.0222832	-1.65202
064741-59-9	Distillates (petroleum), light catalytic cracked		c12ccccc1cccc2	3.17	0.0005259	53.2868	0.021518	-1.6672
064742-91-2	Distillates (petroleum), steam-cracked		c12ccccc1cccc2	3.17	0.0005259	53.2868	0.021518	-1.6672
064741-68-0	Naphtha (petroleum), heavy catalytic reformed		c12ccccc1cccc2	3.17	0.0005259	53.2868	0.021518	-1.6672
000091-20-3	Naphthalene		c(c(ccc1)ccc2)(c1)c2	3.17	0.0005259	53.2868	0.021518	-1.6672
064742-94-5	Solvent naphtha (petroleum), heavy arom.		c12ccccc1cccc2	3.17	0.0005259	53.2868	0.021518	-1.6672
064742-95-6	Solvent naphtha (petroleum), light arom.		c12ccccc1cccc2	3.17	0.0005259	53.2868	0.021518	-1.6672
008001-26-1	Linseed oil		O=C(CCCCCCCC=CCC=CCC=CCC)OCC(OC(CCCCCCCC=CCC=CCCCCC)=O)COC(CCCCCCCC=CCC=CCC=CCC)=O	22.22	0.0005057	51.2401	0.0206915	-1.68421
001120-24-7	1-Decanamine, N,N-dimethyl-		N(CCCCCCCCCC)(C)C	4.46	0.0004677	47.3897	0.0191367	-1.71813
005392-40-5	2,6-Octadienal, 3,7-dimethyl-		O=CC=C(CCC=C(C)C)C	3.45	0.0003761	38.1083	0.0153887	-1.8128
008007-02-1	Oils, lemongrass		O=CC=C(C)CCC=C(C)C	3.45	0.0003761	38.1083	0.0153887	-1.8128
000108-32-7	1,3-Dioxolan-2-one, 4-methyl-		O=C(OCC1C)O1	0.08	0.0003631	36.7911	0.0148568	-1.82807
000104-46-1	Benzene, 1-methoxy-4-(1-propenyl)-		O(c(ccc(c1)C=CC)c1)C	3.39	0.0002562	25.9595	0.0104828	-1.97952
005444-75-7	Benzoic acid, 2-ethylhexyl ester		O=C(OCC(CCCC)CC)c(cccc1)c1	5.19	0.0002522	25.5542	0.0103192	-1.98636
000141-78-6	Acetic acid ethyl ester		O=C(OCC)C	0.86	0.0002328	23.5885	0.00952538	-2.02112
000614-45-9	Benzenecarboperoxoic acid, 1,1-dimethylethyl ester		O=C(OOC(C)(C)C)c(cccc1)c1	2.89	0.0002057	20.8426	0.00841654	-2.07487
000645-62-5	2-Hexenal, 2-ethyl-		O=CC(=CCCC)CC	2.62	0.0002055	20.8223	0.00840836	-2.07529
008000-48-4	Oils, eucalyptus		CC1(OC2(C)C)CCC2CC1	3.13	0.0002035	20.6196	0.00832652	-2.07954
000111-44-4	Ethane, 1,1'-oxybis 2-chloro-		O(CCCl)CCCl	1.56	0.0001885	19.0998	0.00771278	-2.11279
061788-46-3	Amines, coco alkyl		CCCCCCCCCCCCN	4.76	0.000171	17.3266	0.00699674	-2.1551
000075-56-9	Oxirane, methyl-		O(C1C)C1	0.37	0.0001596	16.1715	0.00653029	-2.18507
000112-70-9	1-Tridecanol		OCCCCCCCCCCCCC	5.26	0.0001279	12.9595	0.00523323	-2.28123
068526-86-3	Alcohols, C11-14-iso-, C13-rich		OCCCCCCCCCCC(C)C	5.19	0.0001279	12.9595	0.00523323	-2.28123
000075-21-8	Oxirane		O(C1)C1	-0.05	0.0001202	12.1793	0.00491817	-2.3082
000101-84-8	Benzene, 1,1'-oxybis-		O(c(cccc1)c1)c(cccc2)c2	4.05	0.0001178	11.9361	0.00481997	-2.31696
000108-10-1	2-Pentanone, 4-methyl-		O=C(CC(C)C)C	1.16	0.0001159	11.7436	0.00474223	-2.32402
000050-00-0	Formaldehyde		O=C	0.35	9.287e-05	9.41005	0.00379992	-2.42023
000138-22-7	Propanoic acid, 2-hydroxy-, butyl ester		O=C(OCCCC)C(O)C	0.8	8.495e-05	8.60756	0.00347586	-2.45894
000112-42-5	1-Undecanol		OCCCCCCCCCCC	4.28	7.257e-05	7.35316	0.00296932	-2.52734
000076-22-2	Bicyclo 2.2.1 heptan-2-one, 1,7,7-trimethyl-		O=C(C(C(C1C2)(C)C)(C2)C)C1	3.04	7e-05	7.09275	0.00286416	-2.543
000075-07-0	Acetaldehyde		O=CC	-0.17	6.784e-05	6.87389	0.00277578	-2.55661
000106-22-9	6-Octen-1-ol, 3,7-dimethyl-		OCCC(CCC=C(C)C)C	3.56	5.675e-05	5.75019	0.00232202	-2.63413
000106-89-8	Oxirane, (chloromethyl)-		O(C1CCl)C1	0.63	5.621e-05	5.69548	0.00229992	-2.63829
000123-73-9	2-Butenal, (E)-		O=CC=CC	0.6	5.606e-05	5.68028	0.00229378	-2.63945
068037-94-5	Amines, C8-18 and C18-unsatd. alkyl		CCCCCCCCN	2.8	5.506e-05	5.57895	0.00225287	-2.64726
000112-30-1	1-Decanol		OCCCCCCCCCC	3.79	5.466e-05	5.53842	0.0022365	-2.65043
000085-01-8	Phenanthrene		c(c(c(c(c1)ccc2)c2)ccc3)(c1)c3	4.35	5.134e-05	5.20203	0.00210066	-2.67764
064741-67-9	Residues (petroleum), catalytic reformer fractionator		c12ccccc1c3c(cccc3)cc2	4.35	5.134e-05	5.20203	0.00210066	-2.67764
000108-94-1	Cyclohexanone		O=C(CCCC1)C1	1.13	5.112e-05	5.17973	0.00209166	-2.67951
000067-64-1	2-Propanone		O=C(C)C	-0.24	4.955e-05	5.02065	0.00202742	-2.69306
000097-64-3	Propanoic acid, 2-hydroxy-, ethyl ester		O=C(OCC)C(O)C	-0.18	4.82e-05	4.88387	0.00197218	-2.70505
000093-89-0	Benzoic acid, ethyl ester		O=C(OCC)c(cccc1)c1	2.32	4.608e-05	4.66906	0.00188544	-2.72459
008052-48-0	Fatty acids, tallow, sodium salts		CCCCCCCCC=CCCCCCCCC(=O)O(Na)	3.92	4.502e-05	4.56165	0.00184206	-2.7347
061790-12-3	Fatty acids, tall-oil		CCCCCCCCC=CCCCCCCCC(=O)O	7.73	4.483e-05	4.5424	0.00183429	-2.73653
000112-80-1	9-Octadecenoic acid (Z)-		O=C(O)CCCCCCCC=CCCCCCCCC	7.73	4.483e-05	4.5424	0.00183429	-2.73653
008022-15-9	Oils, lavandin		C=CC(CCC=C(C)C)(C)O	3.38	4.229e-05	4.28503	0.00173036	-2.76186
000093-18-5	Naphthalene, 2-ethoxy-		O(c(ccc(c1ccc2)c2)c1)CC	3.74	4.13e-05	4.18472	0.00168985	-2.77215
000107-02-8	2-Propenal		O=CC=C	0.19	3.577e-05	3.6244	0.00146359	-2.83458
000108-24-7	Acetic acid, anhydride		O=C(OC(=O)C)C	-0.58	3.566e-05	3.61325	0.00145909	-2.83592
000111-87-5	1-Octanol		OCCCCCCCC	2.81	3.102e-05	3.1431	0.00126923	-2.89646
000104-76-7	1-Hexanol, 2-ethyl-		OCC(CCCC)CC	2.73	3.102e-05	3.1431	0.00126923	-2.89646
026952-21-6	Isooctanol		CC(C)CCCCCO	2.73	3.102e-05	3.1431	0.00126923	-2.89646
068412-60-2	Phosphoric acid, mixed decyl and Et and octyl esters		CCOP(=O)(OCCCCCCCC)OCCCCCCCCCC	7.75	3.079e-05	3.1198	0.00125982	-2.89969
000078-94-4	3-Buten-2-one		O=C(C=C)C	0.41	2.613e-05	2.64762	0.00106915	-2.97096
000111-27-3	1-Hexanol		OCCCCCC	1.82	1.76e-05	1.78332	0.000720132	-3.14259
000108-11-2	2-Pentanol, 4-methyl-		OC(CC(C)C)C	1.68	1.76e-05	1.78332	0.000720132	-3.14259
000075-91-2	Hydroperoxide, 1,1-dimethylethyl		O(O)C(C)(C)C	0.94	1.596e-05	1.61715	0.000653029	-3.18507
000098-55-5	3-Cyclohexene-1-methanol, .alpha.,.alpha.,4-trimethyl-		OC(C(CCC(=C1)C)C1)(C)C	3.33	1.579e-05	1.59992	0.000646073	-3.18972
008000-41-7	Terpineol		OC(C1CC=C(CC1)C)(C)C	3.33	1.579e-05	1.59992	0.000646073	-3.18972
003811-49-2	Salithion		c1ccc2COP(=S)(OC)Oc2c1	2.87	1.562e-05	1.5827	0.000639117	-3.19442
000098-01-1	2-Furancarboxaldehyde		O=CC(OC=C1)=C1	0.83	1.34e-05	1.35776	0.000548282	-3.261
000075-31-0	2-Propanamine		NC(C)C	0.27	1.335e-05	1.35269	0.000546236	-3.26262
000071-41-0	1-Pentanol		OCCCCC	1.33	1.326e-05	1.34357	0.000542554	-3.26556
000123-51-3	1-Butanol, 3-methyl-		OCCC(C)C	1.26	1.326e-05	1.34357	0.000542554	-3.26556
004511-42-6			O1C(=O)C(C)OC(=O)C1C	1.65	1.225e-05	1.24123	0.000501228	-3.29996
000117-81-7	1,2-Benzenedicarboxylic acid, bis(2-ethylhexyl) ester		O=C(OCC(CCCC)CC)c(c(ccc1)C(=O)OCC(CCCC)CC)c1	8.39	1.181e-05	1.19665	0.000483225	-3.31585
068391-11-7	Pyridine, alkyl derivs.		n1ccc(C)cc1CC	2.39	1.14e-05	1.1551	0.000466449	-3.3312
000096-29-7	2-Butanone, oxime		N(O)=C(CC)C	1.69	1.036e-05	1.04973	0.000423896	-3.37274
000071-36-3	1-Butanol		OCCCC	0.84	9.986e-06	1.01183	0.000408593	-3.38871
000078-83-1	1-Propanol, 2-methyl-		OCC(C)C	0.77	9.986e-06	1.01183	0.000408593	-3.38871
000098-86-2	Ethanone, 1-phenyl-		O=C(c(cccc1)c1)C	1.67	9.81e-06	0.993998	0.000401392	-3.39643
000109-97-7	1H-Pyrrole		C1=CC=CN1	0.88	9.073e-06	0.919322	0.000371236	-3.43035
000071-23-8	1-Propanol		OCCC	0.35	7.522e-06	0.762167	0.000307775	-3.51177
000067-63-0	2-Propanol		OC(C)C	0.28	7.522e-06	0.762167	0.000307775	-3.51177
068155-39-5	Amines, C14-18 and C16-18-unsatd. alkyl, ethoxylated		CCOCCCCCCC=CCCCCCCCCN	6.24	7.26e-06	0.735619	0.000297054	-3.52716
000091-64-5	2H-1-Benzopyran-2-one		c1cc2OC(=O)C=Cc2cc1	1.51	6.949e-06	0.704107	0.000284329	-3.54618
008050-09-7	Rosin		CC(C)C2=CC1=CCC(C(C)(C(O)=O)CCC3)C3(C)C1CC2	6.46	6.761e-06	0.685058	0.000276637	-3.55809
008000-25-7	Oils, rosemary		OC(C2)C1(C)C(C)(C)C2CC1	2.85	6.705e-06	0.679384	0.000274346	-3.5617
008002-09-3	Oils, pine		OC(C2)C1(C)C(C)(C)C2CC1	2.85	6.705e-06	0.679384	0.000274346	-3.5617
075673-43-7	Oxazolidine, 3,4,4-trimethyl-		CN1C(COC1)(C)C	0.13	6.628e-06	0.671582	0.000271195	-3.56672
000681-84-5	Silicic acid (H4SiO4), tetramethyl ester		CO[Si](OC)(OC)OC	-1.93	6.349e-06	0.643312	0.000259779	-3.5854
000085-44-9	1,3-Isobenzofurandione		O=C(OC(=O)c1cccc2)c12	2.07	6.345e-06	0.642907	0.000259616	-3.58567
000118-61-6	Benzoic acid, 2-hydroxy-, ethyl ester		O=C(OCC)c(c(O)ccc1)c1	3.09	6.036e-06	0.611598	0.000246972	-3.60735
000104-40-5	Phenol, 4-nonyl-		Oc(ccc(c1)CCCCCCCCC)c1	5.99	5.968e-06	0.604708	0.00024419	-3.61227
025154-52-3	Phenol, nonyl-		Oc1ccc(cc1)CCCCCCCCC	5.99	5.968e-06	0.604708	0.00024419	-3.61227
000123-91-1	1,4-Dioxane		O(CCOC1)C1	-0.32	5.907e-06	0.598527	0.000241694	-3.61673
000064-17-5	Ethanol		OCC	-0.14	5.666e-06	0.574107	0.000231833	-3.63482
000119-36-8	Benzoic acid, 2-hydroxy-, methyl ester		O=C(OC)c(c(O)ccc1)c1	2.6	4.547e-06	0.460725	0.000186048	-3.73038
002426-08-6	Oxirane, (butoxymethyl)-		O(C1COCCCC)C1	1.08	4.37e-06	0.44279	0.000178805	-3.74762
005877-42-9	1-Octyn-3-ol, 4-ethyl-		OC(C#C)C(CCCC)CC	2.87	4.27e-06	0.432658	0.000174714	-3.75767
000067-56-1	Methanol		OC	-0.63	4.268e-06	0.432455	0.000174632	-3.75788
000109-46-6	Thiourea, N,N -dibutyl-		N(C(=S)NCCCC)CCCC	2.57	4.167e-06	0.422221	0.000170499	-3.76828
031291-60-8	Phenol, bis(1-methylpropyl)-		Oc1cccc(c1C(CC)C)C(CC)C	5.41	3.737e-06	0.378652	0.000152905	-3.81558
007664-41-7	Ammonia		N(H)(H)H	0.23	3.451e-06	0.349673	0.000141203	-3.85016
000126-73-8	Phosphoric acid tributyl ester		O=P(OCCCC)(OCCCC)OCCCC	3.82	3.192e-06	0.323429	0.000130606	-3.88404
051200-87-4	Oxazolidine, 4,4-dimethyl-		O(CC(N1)(C)C)C1	-0.08	3.019e-06	0.3059	0.000123527	-3.90824
000289-95-2	Pyrimidine		n(cccn1)c1	-0.06	2.918e-06	0.295666	0.000119395	-3.92302
073138-27-9	Amines, C12-14-tert-alkyl, ethoxylated		CC(C(CCCCOCC)CCCN)(C)C	4.3	2.657e-06	0.269221	0.000108715	-3.96371
000062-53-3	Benzenamine		Nc(cccc1)c1	1.08	1.904e-06	0.192923	7.79052e-05	-4.10843
000104-55-2	2-Propenal, 3-phenyl-		O=CC=Cc(cccc1)c1	1.82	1.602e-06	0.162323	6.55484e-05	-4.18344
000079-21-0	Ethaneperoxoic acid		O=C(OO)C	-1.07	1.387e-06	0.140538	5.67513e-05	-4.24602
068015-67-8	ALPHA-(2,3,4,5-TETRAMETHYLNONYL)-OMEGA-HYDROXYP*		OCCOCC(C)C(C(C(CCCC)C)C)C	4.69	1.254e-06	0.127062	5.13094e-05	-4.2898
000122-91-8	Benzenemethanol, 4-methoxy-, formate		O=COCc(ccc(OC)c1)c1	1.61	1.146e-06	0.116118	4.68904e-05	-4.32892
000115-19-5	3-Butyn-2-ol, 2-methyl-		OC(C#C)(C)C	0.45	1.036e-06	0.104973	4.23896e-05	-4.37274
000627-93-0	Hexanedioic acid, dimethyl ester		O=C(OC)CCCCC(=O)OC	1.39	9.767e-07	0.0989641	3.99632e-05	-4.39834
000120-72-9	1H-Indole		c1ccc2ccnc2c1	2.05	8.858e-07	0.0897537	3.62439e-05	-4.44076
064742-65-0	Distillates (petroleum), solvent-dewaxed heavy paraffinic		c52c3c4c(cc5ccc1c2c(cc3)ccc1)cccc4	6.11	8.102e-07	0.0820935	3.31506e-05	-4.47951
064741-96-4	Distillates (petroleum), solvent-refined heavy naphthenic		c52c3c4c(cc5ccc1c2c(cc3)ccc1)cccc4	6.11	8.102e-07	0.0820935	3.31506e-05	-4.47951
000141-53-7	Formic acid, sodium salt		O(Na)C=O	-4.27	7.529e-07	0.0762876	3.08061e-05	-4.51136
000064-18-6	Formic acid		O=CO	-0.46	7.498e-07	0.0759735	3.06793e-05	-4.51316
001119-40-0	Pentanedioic acid, dimethyl ester		O=C(OC)CCCC(=O)OC	0.9	7.357e-07	0.0745448	3.01023e-05	-4.5214
002687-96-9	1-Lauryl-2-pyrrolidone		O=C1CCCN1CCCCCCCCCCCC	5.3	7.123e-07	0.0721738	2.91449e-05	-4.53544
000091-22-5	Quinoline		n(c(c(ccc1)cc2)c1)c2	2.14	6.884e-07	0.0697521	2.8167e-05	-4.55026
068439-57-6	Sulfonic acids, C14-16-alkane hydroxy and C14-16-alkene, sodium salts		CCCCCCCCCCCCCCCS(=O)(=O)O(Na)	2.35	6.677e-07	0.0676547	2.732e-05	-4.56352
000107-19-7	2-Propyn-1-ol		OCC#C	-0.42	5.876e-07	0.0595386	2.40426e-05	-4.61902
000078-40-0	Phosphoric acid, triethyl ester		O=P(OCC)(OCC)OCC	0.87	5.831e-07	0.0590826	2.38585e-05	-4.62236
000108-95-2	Phenol		Oc(cccc1)c1	1.51	5.606e-07	0.0568028	2.29378e-05	-4.63945
000106-65-0	Butanedioic acid, dimethyl ester		O=C(OC)CCC(=O)OC	0.4	5.542e-07	0.0561543	2.2676e-05	-4.64443
000127-09-3	Acetic acid, sodium salt		CC(O(Na))=O	-3.72	5.499e-07	0.0557186	2.25e-05	-4.64782
000126-96-5	Acetic acid, sodium salt (2:1)		O(Na)C(=O)C	-3.72	5.499e-07	0.0557186	2.25e-05	-4.64782
000064-19-7	Acetic acid		O=C(O)C	0.09	5.477e-07	0.0554957	2.241e-05	-4.64956
000107-41-5	2,4-Pentanediol, 2-methyl-		OC(CC(O)(C)C)C	0.58	4.06e-07	0.0411379	1.66121e-05	-4.77957
003252-43-5	Acetonitrile, dibromo-		N#CC(Br)Br	0.47	4.058e-07	0.0411177	1.66039e-05	-4.77979
000107-22-2	Ethanedial		O=CC=O	-1.66	3.697e-07	0.0374599	1.51269e-05	-4.82025
061789-85-3	Sulfonic acids, petroleum		OS(C1=C(CC(CCCCCC)CC2)C2=CC(C(C)CC(C)CC(C)CC(C)C)=C1)(=O)=O	9.33	3.247e-07	0.0329002	1.32856e-05	-4.87662
000079-10-7	2-Propenoic acid		O=C(O)C=C	0.44	2.888e-07	0.0292627	1.18167e-05	-4.9275
008002-26-4	Tall oil		CCCCCCCCCC=CCCCCCCC(OCC(OC=O)COC=O)=O	6.91	2.687e-07	0.027226	1.09943e-05	-4.95883
000098-00-0	2-Furanmethanol		C1=C(CO)OC=C1	0.45	2.169e-07	0.0219774	8.87481e-06	-5.05184
007632-00-0	Sodium nitrite		O(Na)N=O	-2.37	2.055e-07	0.0208223	8.40836e-06	-5.07529
003926-62-3	Acetic acid, chloro-, sodium salt		O(Na)C(=O)CCl	-3.47	1.937e-07	0.0196267	7.92554e-06	-5.10097
000151-21-3	Dodecyl sulfate, sodium salt		CCCCCCCCCCCCOS(=O)(=O)O(Na)	1.69	1.843e-07	0.0186742	7.54093e-06	-5.12258
068955-19-1	Sulfuric acid, mono-C12-18-alkyl esters, sodium salts		CCCCCCCCCCCCOS(=O)(=O)O(Na)	1.69	1.843e-07	0.0186742	7.54093e-06	-5.12258
002235-54-3	Sulfuric acid, monododecyl ester, ammonium salt		S(=O)(=O)(O)OCCCCCCCCCCCC	2.42	1.836e-07	0.0186033	7.51228e-06	-5.12423
000057-55-6	1,2-Propanediol		OCC(O)C	-0.78	1.735e-07	0.0175799	7.09903e-06	-5.1488
000062-56-6	Thiourea		NC(=S)N	-1.31	1.579e-07	0.0159992	6.46073e-06	-5.18972
000141-97-9	Butanoic acid, 3-oxo-, ethyl ester		O=C(OCC)CC(=O)C	-0.2	1.566e-07	0.0158675	6.40754e-06	-5.19331
000107-21-1	1,2-Ethanediol		OCCO	-1.2	1.307e-07	0.0132432	5.3478e-06	-5.27183
000060-24-2	Ethanol, 2-mercapto-		OCCS	-0.2	1.269e-07	0.0128581	5.19231e-06	-5.28464
009002-93-1	Octoxynol		CC(C)(C)CC(C)(C)c1ccc(OCCO)cc1	4.86	1.241e-07	0.0125744	5.07775e-06	-5.29433
000110-91-8	Morpholine		O(CCNC1)C1	-0.56	1.14e-07	0.0115511	4.66449e-06	-5.3312
010326-41-7	D-LACTIC ACID		O=C(C(O)C)O	-0.65	1.134e-07	0.0114903	4.63994e-06	-5.33349
000050-21-5	Propanoic acid, 2-hydroxy-		O=C(O)C(O)C	-0.65	1.134e-07	0.0114903	4.63994e-06	-5.33349
000079-33-4	Propanoic acid, 2-hydroxy-, (S)-		O=C(O)C(O)C	-0.65	1.134e-07	0.0114903	4.63994e-06	-5.33349
000111-30-8	Pentanedial		O=CCCCC=O	-0.18	1.101e-07	0.0111559	4.50492e-06	-5.34631
000532-32-1	Benzoic acid, sodium salt		O(Na)C(=O)c1ccccc1	-2.27	1.089e-07	0.0110343	4.45582e-06	-5.35107
000065-85-0	Benzoic acid		O=C(O)c(cccc1)c1	1.87	1.084e-07	0.0109836	4.43536e-06	-5.35307
000142-87-0	Sulfuric acid, monodecyl ester, sodium salt		S(=O)(=O)(O(Na))OCCCCCCCCCC	0.71	1.046e-07	0.0105986	4.27987e-06	-5.36857
000111-76-2	Ethanol, 2-butoxy-		O(CCCC)CCO	0.57	9.792e-08	0.00992174	4.00655e-06	-5.39723
005324-84-5	1-Octanesulfonic acid, sodium salt		CCCCCCCCS(O(Na))(=O)=O	-1.09	9.188e-08	0.00930974	3.75942e-06	-5.42488
068610-44-6	2-Propenoic acid, methyl ester, reaction products with 2-ethyl-1-hexanamine and sodium hydroxide		C=CC(=O)N(Na)CC(CC)CCCC	1.69	9.06e-08	0.00918005	3.70704e-06	-5.43097
002836-32-0	Acetic acid, hydroxy-, monosodium salt		OCC(=O)O(Na)	-5.19	8.578e-08	0.00869166	3.50982e-06	-5.45471
000079-14-1	Acetic acid, hydroxy-		O=C(O)CO	-1.07	8.543e-08	0.00865619	3.4955e-06	-5.45649
068608-68-4	#NAME?		CC(NCCCCCCCCCCCC)C(O(Na))=O	1.09	7.426e-08	0.00752439	3.03847e-06	-5.51735
000068-12-2	Formamide, N,N-dimethyl-		O=CN(C)C	-0.93	7.381e-08	0.0074788	3.02005e-06	-5.51999
027176-87-0	Benzenesulfonic acid, dodecyl-		O=S(=O)(c1ccc(cc1)CCCCCCCCCCCC)O	4.78	6.269e-08	0.00635206	2.56506e-06	-5.5909
026836-07-7	Benzenesulfonic acid, dodecyl-, compd. with 2-aminoethanol (1:1)		O=S(=O)(c1ccc(cc1)CCCCCCCCCCCC)O	4.78	6.269e-08	0.00635206	2.56506e-06	-5.5909
090218-35-2	Benzenesulfonic acid, dodecyl-, branched, compd. with 2-propanamine		OS(=O)(=O)c1ccc(cc1)C(C)CC(C)CC(C)CC(C)C	4.49	6.269e-08	0.00635206	2.56506e-06	-5.5909
000142-31-4	Sodium octyl sulfate		CCCCCCCCOS(O(Na))(=O)=O	-0.27	5.934e-08	0.00601263	2.42799e-06	-5.61475
000126-92-1	Sodium 2-ethylhexyl sulfate		CCCCC(CC)COS(O(Na))(=O)=O	-0.35	5.934e-08	0.00601263	2.42799e-06	-5.61475
000112-15-2	Ethanol, 2-(2-ethoxyethoxy)-, acetate		O=C(OCCOCCOCC)C	0.32	5.621e-08	0.00569548	2.29992e-06	-5.63829
000110-80-5	Ethanol, 2-ethoxy-		O(CCO)CC	-0.42	5.556e-08	0.00562962	2.27333e-06	-5.64334
000107-98-2	2-Propanol, 1-methoxy-		O(CC(O)C)C	-0.49	5.556e-08	0.00562962	2.27333e-06	-5.64334
002682-20-4	3(2H)-ISOTHIAZOLONE,2-METHYL-		S1N(C)C(=O)C=C1	-0.83	4.958e-08	0.00502369	2.02864e-06	-5.69279
000625-45-6	Acetic acid, methoxy-		O=C(O)COC	-0.68	4.539e-08	0.00459914	1.8572e-06	-5.73114
000109-86-4	Ethanol, 2-methoxy-		O(CCO)C	-0.91	4.185e-08	0.00424045	1.71236e-06	-5.76641
000089-65-6	D-erythro-Hex-2-enonic acid, .gamma.-lactone		OCC(O)C1C(O)=C(O)C(=O)O1	-1.88	4.073e-08	0.00412697	1.66653e-06	-5.77819
026172-55-4	3(2H)-Isothiazolone, 5-chloro-2-methyl-		S1N(C)C(=O)C=C1Cl	-0.34	3.567e-08	0.00361426	1.45949e-06	-5.8358
068584-22-5	Benzenesulfonic acid, C10-16-alkyl derivs.		O=S(=O)(c1ccc(cc1)CCCCCCCCCC)O	3.8	3.557e-08	0.00360413	1.4554e-06	-5.83702
000150-76-5	Phenol, 4-methoxy-		O(c(ccc(O)c1)c1)C	1.59	3.316e-08	0.00335994	1.35679e-06	-5.86749
000872-50-4	1-Methyl-2-pyrrolidone		O=C1CCCN1C	-0.11	3.156e-08	0.00319782	1.29133e-06	-5.88896
006317-18-6	Thiocyanic acid, methylene ester		C(#N)SCSC(#N)	0.62	2.61e-08	0.00264458	1.06792e-06	-5.97146
000650-51-1	TCA sodium salt		O=C(O(Na))C(Cl)(Cl)Cl	-2.37	2.404e-08	0.00243585	9.83635e-07	-6.00717
005284-66-2	1-Propanesulfonic acid		O=S(=O)(O)CCC	-1.4	2.219e-08	0.0022484	9.07939e-07	-6.04194
007722-84-1	Hydrogen peroxide		OO	-1.57	2.13e-08	0.00215822	8.71523e-07	-6.05972
000068-11-1	Acetic acid, mercapto-		O=C(O)CS	0.03	1.944e-08	0.00196976	7.95418e-07	-6.0994
051229-78-8	3,5,7-Triaza-1-azoniatricyclo[3.3.1.13,7]decane, 1-(3-chloro-2-propenyl)-, chloride, (Z)-		ClC=CCN12CN3CN(C1)CN(C3)C2	-5.92	1.762e-08	0.00178535	7.2095e-07	-6.14209
000075-12-7	Formamide		O=CN	-1.61	1.531e-08	0.00155129	6.26433e-07	-6.20313
000054-21-7	Benzoic acid, 2-hydroxy-, monosodium salt		Oc1ccccc1C(=O)O(Na)	-1.49	1.426e-08	0.00144489	5.8347e-07	-6.23398
010213-78-2	Ethanol, 2,2 -(octadecylimino)bis-		OCCN(CCCCCCCCCCCCCCCCCC)CCO	6.85	1.063e-08	0.00107708	4.34943e-07	-6.36157
000102-81-8	Ethanol, 2-(dibutylamino)-		OCCN(CCCC)CCCC	2.01	9.705e-09	0.000983359	3.97095e-07	-6.40111
061791-44-4	Ethanol, 2,2'-iminobis-, N-tallow alkyl derivs.		CCCCCCCCC=CCCCCCCCCN(CCO)CCO	6.63	9.352e-09	0.000947591	3.82652e-07	-6.4172
013127-82-7	Ethanol, 2,2 -(9-octadecenylimino)bis-, (Z)-		OCCN(CCCCCCCCC=CCCCCCCCC)CCO	6.63	9.352e-09	0.000947591	3.82652e-07	-6.4172
001313-59-3	Sodium oxide		[Na]O[Na]	-5.08	8.481e-09	0.000859337	3.47014e-07	-6.45965
001310-73-2	Sodium hydroxide		Na(O)	-3.88	8.447e-09	0.000855892	3.45622e-07	-6.4614
007789-20-0	Water-d2		O	-1.38	8.412e-09	0.000852346	3.4419e-07	-6.4632
007732-18-5	Water		O	-1.38	8.412e-09	0.000852346	3.4419e-07	-6.4632
002634-33-5	1,2-Benzisothiazol-3(2H)-one		O=C(NSc1cccc2)c12	0.64	6.917e-09	0.000700865	2.8302e-07	-6.54818
000056-81-5	1,2,3-Propanetriol		OCC(O)CO	-1.65	6.346e-09	0.000643008	2.59657e-07	-6.5856
000497-19-8	Sodium carbonate		O(Na)C(O(Na))=O	-6.19	6.103e-09	0.000618386	2.49714e-07	-6.60256
000533-96-0	SODIUM SESQUICARBONATE		O=C(O(Na))O(Na)	-6.19	6.103e-09	0.000618386	2.49714e-07	-6.60256
000144-55-8	Sodium bicarbonate		OC(O(Na))=O	-4.01	6.078e-09	0.000615853	2.48691e-07	-6.60434
000079-06-1	2-Propenamide		O=C(N)C=C	-0.81	5.898e-09	0.000597615	2.41326e-07	-6.6174
028348-53-0	Benzenesulfonic acid, (1-methylethyl)-, sodium salt		O(Na)S(=O)(=O)c1ccc(cc1)C(C)C	-1.5	4.915e-09	0.000498012	2.01105e-07	-6.69658
037953-05-2	Benzenesulfonic acid, (1-methylethyl)-		O=S(=O)(c1ccc(cc1)C(C)C)O	0.29	4.895e-09	0.000495986	2.00287e-07	-6.69835
000818-61-1	2-Propenoic acid, 2-hydroxyethyl ester		O=C(OCCO)C=C	-0.25	4.489e-09	0.000454848	1.83675e-07	-6.73595
005329-14-6	Sulfamic acid		NS(O)(=O)=O	-4.34	4.262e-09	0.000431847	1.74386e-07	-6.75849
025265-71-8	Propanol, oxybis-		CC(O)COCC(O)C	-0.64	3.58e-09	0.000362744	1.46481e-07	-6.83422
000124-09-4	1,6-Hexanediamine		NCCCCCCN	0.35	3.214e-09	0.000325659	1.31506e-07	-6.88105
026266-58-0	Sorbitan, tri-9-octadecenoate, (Z,Z,Z)-		OCC(C(C(C(COC(=O)CCCCCCCC=CCCCCCCCC)OC(=O)CCCCCCCC=CCCCCCCCC)OC(=O)CCCCCCCC=CCCCCCCCC)OC(=O)CCCCCCCC=CCCCCCCCC)OC(=O)CCCCCCCC=CCCCCCCCC	37.45	3.121e-09	0.000316235	1.27701e-07	-6.89381
001300-72-7	Benzenesulfonic acid, dimethyl-, sodium salt		O(Na)S(=O)(=O)c1ccc(cc1C)C	-1.86	3.077e-09	0.000311777	1.259e-07	-6.89997
000298-12-4	Acetic acid, oxo-		O=CC(=O)O	-1.4	2.985e-09	0.000302455	1.22136e-07	-6.91316
000098-11-3	Benzenesulfonic acid		O=S(=O)(O)c(cccc1)c1	-1.17	2.517e-09	0.000255035	1.02987e-07	-6.98722
061789-77-3	Quaternary ammonium compounds, dicoco alkyldimethyl, chlorides		CCCCCCCCCCCCN(Cl)(C)(C)CCCCCCCCCCCC	6.62	2.127e-09	0.000215518	8.70296e-08	-7.06033
000111-46-6	Ethanol, 2,2 -oxybis-		O(CCO)CCO	-1.47	2.032e-09	0.000205892	8.31425e-08	-7.08018
000108-01-0	Ethanol, 2-(dimethylamino)-		OCCN(C)C	-0.94	1.773e-09	0.000179649	7.25451e-08	-7.13939
000112-34-5	Ethanol, 2-(2-butoxyethoxy)-		O(CCOCCO)CCCC	0.29	1.522e-09	0.000154217	6.2275e-08	-7.20569
034590-94-8	Propanol, 1(or 2)-(2-methoxymethylethoxy)-		COC(C)COCC(C)O	-0.35	1.146e-09	0.000116118	4.68904e-08	-7.32892
000110-26-9	2-Propenamide, N,N -methylenebis-		O=C(NCNC(=O)C=C)C=C	-1.52	1.141e-09	0.000115612	4.66858e-08	-7.33082
000107-15-3	1,2-Ethanediamine		NCCN	-1.62	1.035e-09	0.000104871	4.23487e-08	-7.37316
028757-00-8	Naphthalenesulfonic acid, bis(1-methylethyl)-		O=S(=O)(c1ccc(c2c1ccc(c2)C(C)C)C(C)C)O	2.92	9.293e-10	9.41613e-05	3.80238e-08	-7.41994
000111-90-0	Ethanol, 2-(2-ethoxyethoxy)-		O(CCOCC)CCO	-0.69	8.634e-10	8.7484e-05	3.53274e-08	-7.45189
000109-83-1	Ethanol, 2-(methylamino)-		OCCNC	-1.15	8.075e-10	8.18199e-05	3.30401e-08	-7.48096
007173-51-5	1-Decanaminium, N-decyl-N,N-dimethyl-, chloride		N(Cl)(C)(C)(CCCCCCCCCC)CCCCCCCCCC	4.66	6.847e-10	6.93772e-05	2.80156e-08	-7.5526
000111-77-3	Ethanol, 2-(2-methoxyethoxy)-		O(CCOC)CCO	-1.18	6.504e-10	6.59018e-05	2.66121e-08	-7.57492
000124-68-5	1-Propanol, 2-amino-2-methyl-		OCC(N)(C)C	-0.74	6.482e-10	6.56789e-05	2.65221e-08	-7.57639
000077-93-0	1,2,3-Propanetricarboxylic acid, 2-hydroxy-, triethyl ester		O=C(OCC)C(O)(CC(=O)OCC)CC(=O)OCC	0.33	6.392e-10	6.47669e-05	2.61539e-08	-7.58246
034375-28-5	Ethanol, 2-(hydroxymethylamino)-		C(NCO)CO	-2.2	5.891e-10	5.96906e-05	2.4104e-08	-7.61791
000112-03-8	1-Octadecanaminium, N,N,N-trimethyl-, chloride		CCCCCCCCCCCCCCCCCCN(Cl)(C)(C)C	4.17	5.158e-10	5.22634e-05	2.11048e-08	-7.67562
000078-96-6	2-Propanol, 1-amino-		OC(CN)C	-1.19	4.883e-10	4.9477e-05	1.99796e-08	-7.69941
008030-78-2	Quaternary ammonium compounds, trimethyltallow alkyl, chlorides		CCCCCCCCC=CCCCCCCCCN(Cl)(C)(C)(C)	3.95	4.536e-10	4.5961e-05	1.85598e-08	-7.73143
035691-65-7	Pentanedinitrile, 2-bromo-2-(bromomethyl)-		C(#N)C(Br)(CCC(#N))CBr	1.63	3.939e-10	3.99119e-05	1.6117e-08	-7.79271
068424-95-3	Quaternary ammonium compounds, di-C8-10-alkyldimethyl, chlorides		CCCCCCCCN(Cl)(C)(C)CCCCCCCCCC	3.68	3.885e-10	3.93648e-05	1.58961e-08	-7.79871
000141-43-5	Ethanol, 2-amino-		OCCN	-1.61	3.678e-10	3.72673e-05	1.50491e-08	-7.82249
068140-01-2	Amides, coco, N-[3-(dimethylamino)propyl]		CCCCCCCCCCCC(=O)NCCCN(C)C	4.4	3.649e-10	3.69735e-05	1.49305e-08	-7.82593
000057-13-6	Urea		O=C(N)N	-1.56	3.649e-10	3.69735e-05	1.49305e-08	-7.82593
001613-17-8	1-Octadecanamine, N,N-dimethyl-, hydrochloride		CCCCCCCCCCCCCCCCCCN(Cl)(H)(C)C	5.62	2.847e-10	2.88472e-05	1.1649e-08	-7.93371
000057-09-0	1-Hexadecanaminium, N,N,N-trimethyl-, bromide		CCCCCCCCCCCCCCCCN(Br)(C)(C)C	3.18	2.325e-10	2.35581e-05	9.5131e-09	-8.02168
007631-90-5	SULFUROUS ACID MONOSODIUM SALT		O(Na)S(=O)O	-7.51	2.026e-10	2.05284e-05	8.2897e-09	-8.08146
064743-01-7	Petrolatum (petroleum), oxidized		c42c(c3c(cc4)ccc(C(=O)O)c3)ccc1c2cccc1	5.4	1.009e-10	1.02237e-05	4.12848e-09	-8.38421
007446-09-5	Sulfur dioxide		O=S=O	-2.2	9.738e-11	9.86703e-06	3.98446e-09	-8.39963
061789-18-2	Quaternary ammonium compounds, coco alkyltrimethyl, chlorides		CN(Cl)(C)(C)CCCCCCCCCCCC	1.22	9.422e-11	9.54684e-06	3.85516e-09	-8.41396
000105-59-9	Ethanol, 2,2 -(methylimino)bis-		OCCN(CCO)C	-1.5	8.606e-11	8.72003e-06	3.52128e-09	-8.4533
002673-22-5	Butanedioic acid, sulfo-, 1,4-ditridecyl ester, sodium salt		S(=O)(=O)(O(Na))C(C(=O)OCCCCCCCCCCCCC)CC(=O)OCCCCCCCCCCCCC	9.01	8.542e-11	8.65518e-06	3.49509e-09	-8.45654
000121-33-5	Benzaldehyde, 4-hydroxy-3-methoxy-		O=Cc(ccc(O)c1OC)c1	1.05	8.267e-11	8.37654e-06	3.38257e-09	-8.47075
070914-44-2	Pyridinium, 1-(phenylmethyl)-, C7-8-alkyl derivs., chlorides		ClN1(CC2=CC=CC=C2)=C(CCCCCCC)C=CC=C1	0.64	7.334e-11	7.43118e-06	3.00082e-09	-8.52276
013533-05-6	2-Propenoic acid, 2-(2-hydroxyethoxy)ethyl ester		O=C(OCCOCCO)C=C	-0.52	6.975e-11	7.06742e-06	2.85393e-09	-8.54456
000077-89-4	1,2,3-Propanetricarboxylic acid, 2-(acetyloxy)-, triethyl ester		O=C(OC(C(=O)OCC)(CC(=O)OCC)CC(=O)OCC)C	1.34	6.907e-11	6.99852e-06	2.82611e-09	-8.54881
061788-89-4	Fatty acids, C18-unsatd., dimers		O=C(C=CCCCCCCCCCCCCC=CC(=O)O)O	5.69	6.279e-11	6.3622e-06	2.56915e-09	-8.59021
000087-90-1	1,3,5-Triazine-2,4,6(1H,3H,5H)-trione, 1,3,5-trichloro-		O=C(N(C(=O)N(C1(=O))Cl)Cl)N1Cl	0.94	6.192e-11	6.27404e-06	2.53355e-09	-8.59627
000111-42-2	Ethanol, 2,2 -iminobis-		OCCNCCO	-1.71	3.92e-11	3.97194e-06	1.60393e-09	-8.79481
070592-80-2	Amines, C10-16-alkyldimethyl, N-oxides		CCCCCCCCCCN(=O)(C)C	3.69	3.753e-11	3.80273e-06	1.5356e-09	-8.81372
002605-79-0	1-Decanamine, N,N-dimethyl-, N-oxide		O=N(CCCCCCCCCC)(C)C	3.69	3.753e-11	3.80273e-06	1.5356e-09	-8.81372
010294-56-1	Phosphorous acid		O=P(O)(O)	-1.24	3.201e-11	3.24341e-06	1.30974e-09	-8.88282
000112-27-6	Ethanol, 2,2 -[1,2-ethanediylbis(oxy)]bis-		O(CCOCCO)CCO	-1.75	3.157e-11	3.19883e-06	1.29174e-09	-8.88883
007757-82-6	Disodium sulfate		O(Na)S(O(Na))(=O)=O	-4.38	2.561e-11	2.59493e-06	1.04787e-09	-8.97969
007681-38-1	SULFURIC ACID, MONOSODIUM SALT		O(Na)S(=O)(=O)O	-6.85	2.551e-11	2.5848e-06	1.04378e-09	-8.98139
014808-79-8	SULFATE		OS(=O)(=O)O	-2.2	2.54e-11	2.57366e-06	1.03928e-09	-8.98327
007664-93-9	Sulfuric acid		OS(O)(=O)=O	-2.2	2.54e-11	2.57366e-06	1.03928e-09	-8.98327
020324-33-8	2-Propanol, 1-[2-(2-methoxy-1-methylethoxy)-1-methylethoxy]-		O(CC(OCC(OCC(O)C)C)C)C	-0.2	2.365e-11	2.39634e-06	9.67677e-10	-9.01427
025498-49-1	Propanol, [2-(2-methoxymethylethoxy)methylethoxy]-		OCC(OC(COC(COC)C)C)C	-0.2	2.365e-11	2.39634e-06	9.67677e-10	-9.01427
000122-18-9	Benzenemethanaminium, N-hexadecyl-N,N-dimethyl-, chloride		CCCCCCCCCCCCCCCCN(Cl)(C)(C)Cc1ccccc1	4.89	2.362e-11	2.3933e-06	9.6645e-10	-9.01482
068909-18-2	Pyridinium, 1-(phenylmethyl)-, Et Me derivs., chlorides		CCC1=C(C)C=N(CC2=CC=CC=C2)(Cl)C=C1	-1.27	1.963e-11	1.98901e-06	8.03192e-10	-9.09518
001341-49-7	AMMONIUM DIFLUORIDE		FN(F)(H)(H)H	-4.37	1.943e-11	1.96874e-06	7.95009e-10	-9.09963
100765-57-9	Pyridinium, 1-(phenylmethyl)-, alkyl derivs., chlorides		c1ccccc1Cn2(Cl)c(C)ccc(C)c2	-1.76	1.479e-11	1.4986e-06	6.05156e-10	-9.21813
068424-85-1	Quaternary ammonium compounds, benzyl-C12-16-alkyldimethyl,chlorides		c1ccccc1CN(Cl)(CCCCCCCCCCCCCC)(C)(C)	3.91	1.34e-11	1.35775e-06	5.48282e-10	-9.261
068391-01-5	Quaternary ammonium compounds, benzyl-C12-18-alkyldimethyl,chlorides		c1ccccc1CN(Cl)(CCCCCCCCCCCCCC)(C)(C)	3.91	1.34e-11	1.35775e-06	5.48282e-10	-9.261
000139-08-2	Ammonium, benzyldimethyltetradecyl-, chloride		CCCCCCCCCCCCCCN(Cl)(C)(C)Cc1ccccc1	3.91	1.34e-11	1.35775e-06	5.48282e-10	-9.261
000052-51-7	1,3-Propanediol, 2-bromo-2-nitro-		N(=O)(=O)C(Br)(CO)CO	-0.64	1.144e-11	1.15916e-06	4.68086e-10	-9.32967
068155-20-4	Amides, tall-oil fatty, N,N-bis(hydroxyethyl)		CCCCCCCCC=CCCCCCCCC(=O)N(CCO)CCO	5.62	1.04e-11	1.05378e-06	4.25532e-10	-9.37107
000122-20-3	2-Propanol, 1,1 ,1 -nitrilotris-		OC(C)CN(CC(O)C)CC(O)C	-1.22	9.775e-12	9.90452e-07	3.9996e-10	-9.39798
000124-04-9	Hexanedioic acid		O=C(O)CCCCC(=O)O	0.23	9.53e-12	9.65627e-07	3.89935e-10	-9.40901
000080-05-7	Phenol, 4,4 -(1-methylethylidene)bis-		Oc(ccc(c1)C(c(ccc(O)c2)c2)(C)C)c1	3.64	9.159e-12	9.28036e-07	3.74755e-10	-9.42625
000139-07-1	Benzenemethanaminium, N-dodecyl-N,N-dimethyl-, chloride		c(ccc1CN(Cl)(C)(C)CCCCCCCCCCCC)cc1	2.93	7.606e-12	7.70678e-07	3.11212e-10	-9.50694
026062-79-3	2-PROPEN-1-AMINIUM, N,N-DIMETHYL-N-2-PROPENYL C		C=CCN(Cl)(CC=C)(C)C	-2.49	7.198e-12	7.29337e-07	2.94518e-10	-9.53089
007398-69-8	2-Propen-1-aminium, N,N-dimethyl-N-2-propenyl-, chloride		C=CCN(Cl)(C)(C)CC=C	-2.49	7.198e-12	7.29337e-07	2.94518e-10	-9.53089
021564-17-0	Thiocyanic acid, (2-benzothiazolylthio)methyl ester		c1ccc2N=C(SCSC(#N))Sc2c1	3.12	6.49e-12	6.57599e-07	2.65549e-10	-9.57586
008007-43-0	Sorbitan, (Z)-9-octadecenoate (2:3)		C1(OC(=O)CCCCCCCC=CCCCCCCCC)COC(C(OC(=O)CCCCCCCC=CCCCCCCC)CO)C1O	13.83	5.686e-12	5.76134e-07	2.32652e-10	-9.63329
000577-11-7	Butanedioic acid, sulfo-, 1,4-bis(2-ethylhexyl) ester, sodium salt		CCCCC(CC)COC(=O)CC(C(=O)OCC(CC)CCCC)S(=O)(=O)O(Na)	3.95	5.024e-12	5.09057e-07	2.05565e-10	-9.68705
000102-71-6	Ethanol, 2,2 ,2 -nitrilotris-		OCCN(CCO)CCO	-2.48	4.178e-12	4.23336e-07	1.70949e-10	-9.76713
000075-57-0	Methanaminium, N,N,N-trimethyl-, chloride		CN(Cl)(C)(C)C	-4.18	4.174e-12	4.22931e-07	1.70786e-10	-9.76755
002893-78-9	1,3,5-Triazine-2,4,6(1H,3H,5H)-trione, 1,3-dichloro-, sodiumsalt		ClN1C(=O)N(Na)C(=O)N(Cl)C1=O	-0.06	3.104e-12	3.14513e-07	1.27005e-10	-9.89618
001184-78-7	Methanamine, N,N-dimethyl-, N-oxide		O=N(C)(C)C	-0.73	2.931e-12	2.96984e-07	1.19926e-10	-9.92108
000593-81-7	Methanamine, N,N-dimethyl-, hydrochloride		CN(Cl)(H)(C)C	-2.73	2.304e-12	2.33453e-07	9.42718e-11	-10.0256
068603-42-9	Amides, coco, N,N-bis(hydroxyethyl)		CCCCCCCCCCCC(=O)N(CCO)CCO	2.89	2.16e-12	2.18862e-07	8.83798e-11	-10.0536
068002-97-1	Alcohols, C10-16, ethoxylated		CCCCCCCCCCOCCOCCOCCOCCO	2.69	2.012e-12	2.03866e-07	8.23242e-11	-10.0845
002373-38-8	Butanedioic acid, sulfo-, 1,4-bis(1,3-dimethylbutyl) ester, sodium salt		CC(C)CC(C)OC(=O)C(S(=O)(=O)O(Na))CC(=O)OC(C)CC(C)C	1.84	1.618e-12	1.63944e-07	6.6203e-11	-10.1791
001338-43-8	(Z)-Sorbitan, Mono-9-octadecenoate		O(CC1O)C(C1O)C(O)COC(=O)CCCCCCCC=CCCCCCCCC	5.89	1.416e-12	1.43476e-07	5.79379e-11	-10.237
018016-19-8	2-Butenedioic acid (Z)-, sodium salt		OC(=O)C=CC(=O)O(Na)	-3.17	1.357e-12	1.37498e-07	5.55238e-11	-10.2555
000110-17-8	2-Butenedioic acid (E)-		O=C(O)C=CC(=O)O	0.05	1.352e-12	1.36991e-07	5.53192e-11	-10.2571
068213-98-9	Ethanol, 2- 2-(2-hydroxyethoxy)ethyl methylamino -		O(CCN(CCO)C)CCO	-1.78	1.337e-12	1.35472e-07	5.47055e-11	-10.262
015619-48-4	Quinolinium, 1-(phenylmethyl)-, chloride		c(ccc1n(Cl)(c2)Cc(ccc3)cc3)cc1cc2	-1.52	1.185e-12	1.2007e-07	4.84861e-11	-10.3144
035674-56-7	Isoquinolinium, 2-(phenylmethyl)-, chloride		c(ccc1cn2(Cl)Cc(ccc3)cc3)cc1cc2	-1.52	1.185e-12	1.2007e-07	4.84861e-11	-10.3144
000137-20-2	Ethanesulfonic acid, 2-[methyl(1-oxo-9-octadecenyl)amino]-,sodium salt, (Z)-		CCCCCCCCC=CCCCCCCCC(=O)N(C)CCS(=O)(=O)O(Na)	2.29	1.006e-12	1.01933e-07	4.11621e-11	-10.3855
025446-78-0	Ethanol, 2-[2-[2-(tridecyloxy)ethoxy]ethoxy]-, hydrogen sulfate, sodium salt		S(=O)(=O)(O(Na))OCCOCCOCCOCCCCCCCCCCCCC	1.36	9.183e-13	9.30467e-08	3.75737e-11	-10.4251
000077-86-1	1,3-Propanediol, 2-amino-2-(hydroxymethyl)-		OCC(N)(CO)CO	-1.56	8.667e-13	8.78184e-08	3.54624e-11	-10.4502
062763-89-7	Quinoline, 2-methyl-, hydrochloride		n(H)(Cl)(c(cc1)C)c(ccc2)c1c2	-1.08	7.595e-13	7.69563e-08	3.10761e-11	-10.5076
000050-70-4	D-Glucitol		OCC(O)C(O)C(O)C(O)CO	-3.01	7.259e-13	7.35518e-08	2.97013e-11	-10.5272
068155-07-7	Amides, C8-18 and C18-unsatd., N,N-bis(hydroxyethyl)		CCCCCCCC(=O)N(CCO)CCO	0.92	6.955e-13	7.04715e-08	2.84575e-11	-10.5458
012125-01-8	AMMONIUM FLUORIDE		N(F)(H)(H)(H)(H)	-4.37	6.894e-13	6.98535e-08	2.82079e-11	-10.5496
061790-59-8	Amines, hydrogenated tallow alkyl, acetates		CCCCCCCCCCCCCCCCCCN(H)(H)(H)OC(=O)C	6.11	5.891e-13	5.96906e-08	2.4104e-11	-10.6179
004477-79-6	2-Naphthalenol, 1- 2,5-dimethyl-4- (2-methylphenyl)azo phenyl azo -		Oc(ccc(c1ccc2)c2)c1N=Nc(c(cc(N=Nc(c(ccc3)C)c3)c4C)C)c4	9.27	5.48e-13	5.55261e-08	2.24223e-11	-10.6493
061790-60-1	Amines, tallow alkyl, acetates		CCCCCCCCC=CCCCCCCCCN(H)(H)(H)OC(=O)C	5.89	5.182e-13	5.25066e-08	2.1203e-11	-10.6736
000112-60-7	Ethanol, 2,2 -[oxybis(2,1-ethanediyloxy)]bis-		O(CCOCCOCCO)CCO	-2.02	4.906e-13	4.971e-08	2.00737e-11	-10.6974
000527-07-1	D-Gluconic acid, monosodium salt		O(Na)C(=O)C(O)C(O)C(O)C(O)CO	-5.99	4.763e-13	4.82611e-08	1.94886e-11	-10.7102
000526-95-4	D-Gluconic acid		O=C(O)C(O)C(O)C(O)C(O)CO	-1.87	4.744e-13	4.80686e-08	1.94108e-11	-10.712
000133-42-6	Gluconic acid		O=C(O)C(O)C(O)C(O)C(O)CO	-1.87	4.744e-13	4.80686e-08	1.94108e-11	-10.712
012125-02-9	Ammonium chloride		N(Cl)(H)(H)(H)(H)	-4.37	3.877e-13	3.92837e-08	1.58634e-11	-10.7996
013598-36-2	Phosphonic acid		OP(O)O	1.15	3.266e-13	3.30927e-08	1.33634e-11	-10.8741
000111-40-0	1,2-Ethanediamine, N-(2-aminoethyl)-		N(CCN)CCN	-2.13	3.102e-13	3.1431e-08	1.26923e-11	-10.8965
009004-98-2	Poly(oxy-1,2-ethanediyl), α-9-octadecenyl- -hydroxy-, (Z)-		CCCCCCCCC=CCCCCCCCCOCCOCCOCCOCCOCCO	6.13	2.652e-13	2.68714e-08	1.08511e-11	-10.9645
000929-59-9	Ethanamine, 2,2'-[1,2-ethanediylbis(oxy)]bis-		NCCOCCOCCN	-2.17	2.499e-13	2.53211e-08	1.02251e-11	-10.9903
007775-27-1	SODIUM PERSULFATE		O(Na)S(=O)(=O)OOS(=O)(=O)O(Na)	-3.02	1.959e-13	1.98496e-08	8.01556e-12	-11.0961
070851-07-9	Amides, coco, N-[3-(dimethylamino)propyl], alkylation products with chloroacetic acid, sodium salts		CCCCCCCCCCCC(=O)N(CC(=O)O(Na))CCCN(C)C	0.56	1.194e-13	1.20982e-08	4.88544e-12	-11.3111
065322-65-8	Quinolinium, 1-(1-naphthalenylmethyl)-, chloride		C(n3(Cl)cccc4ccccc34)c1cccc2ccccc12	-0.34	1.157e-13	1.17233e-08	4.73405e-12	-11.3248
061790-57-6	Amines, coco alkyl, acetates		CCCCCCCCCCCCN(H)(H)(H)OC(=O)C	3.16	1.076e-13	1.09026e-08	4.40262e-12	-11.3563
009014-93-1	Poly(oxy-1,2-ethanediyl), α-(dinonylphenyl)- -hydroxy-		CCCCCCCCCc(cc1)cc(CCCCCCCCC)c1OCCOCCOCCOCCOCCO	8.95	1.023e-13	1.03655e-08	4.18577e-12	-11.3782
024938-91-8	Poly(oxy-1,2-ethanediyl), α-tridecyl- -hydroxy-		CCCCCCCCCCCCCOCCOCCOCCOCCOCCO	3.89	7.314e-14	7.41091e-09	2.99264e-12	-11.5239
009043-30-5	Poly(oxy-1,2-ethanediyl), α-isotridecyl- -hydroxy-		CC(CC(CC(CC(C)C)C)C)COCCOCCOCCOCCOCCO	3.59	7.314e-14	7.41091e-09	2.99264e-12	-11.5239
006381-77-7	D-erythro-Hex-2-enonic acid, Γ-lactone, monosodiumsalt		OCC(O)C1OC(=O)C(=C1O)O(Na)	-7.05	6.787e-14	6.87693e-09	2.77701e-12	-11.5564
010222-01-2	Acetamide, 2,2-dibromo-2-cyano-		O=C(N)C(C#N)(Br)Br	1.01	6.163e-14	6.24466e-09	2.52169e-12	-11.5983
068131-39-5	Alcohols, C12-15, ethoxylated		CCCCCCCCCCCCOCCOCCOCCOCCOCCO	3.4	5.509e-14	5.58199e-09	2.25409e-12	-11.647
009002-92-0	Poly(oxy-1,2-ethanediyl), α-dodecyl- -hydroxy-		CCCCCCCCCCCCOCCOCCOCCOCCOCCO	3.4	5.509e-14	5.58199e-09	2.25409e-12	-11.647
084133-50-6	Alcohols, C12-14-secondary, ethoxylated		CCCCCCCCCC(CC)OCCOCCOCCOCCOCCO	3.32	5.509e-14	5.58199e-09	2.25409e-12	-11.647
068607-29-4	Quaternary ammonium compounds, pentamethyltallow alkyltrimethylenedi-, dichlorides		CN(Cl)(C)(C)CCCN(Cl)(C)(C)CCCCCCCCC=CCCCCCCCC	-0.08	4.531e-14	4.59104e-09	1.85393e-12	-11.7319
068131-40-8	Alcohols, C11-15-secondary, ethoxylated		CCCCCCCCCC(OCCOCCOCCOCCOCCO)C	2.83	4.15e-14	4.20499e-09	1.69804e-12	-11.7701
009004-96-0	Poly(oxy-1,2-ethanediyl), α-(1-oxo-9-octadecenyl)- -hydroxy-, (Z)-		CCCCCCCCC=CCCCCCCCC(=O)OCCOCCOCCOCCOCCO	5.94	4.063e-14	4.11683e-09	1.66244e-12	-11.7793
065071-95-6	Tall oil, ethoxylated		CCCCCCCCC=CCCCCCCCC(=O)OCCOCCOCCOCCOCCO	5.94	4.063e-14	4.11683e-09	1.66244e-12	-11.7793
073003-80-2	Propanediamide, 2,2-dibromo-		O=C(N)C(Br)(Br)C(=O)N	0.37	3.576e-14	3.62338e-09	1.46318e-12	-11.8347
025322-69-4	Poly[oxy(methyl-1,2-ethanediyl)], α-hydro- -hydroxy-		OCC(C)OC(C)COCC(C)OC(C)COCC(C)O	-0.21	3.144e-14	3.18566e-09	1.28642e-12	-11.8906
068439-46-3	Alcohols, C9-11, ethoxylated		CCCCCCCCCCOCCOCCOCCOCCOCCO	2.42	3.126e-14	3.16742e-09	1.27905e-12	-11.8931
000080-08-0	Benzenamine, 4,4 -sulfonylbis-		O=S(=O)(c(ccc(N)c1)c1)c(ccc(N)c2)c2	0.77	3.113e-14	3.15425e-09	1.27373e-12	-11.8949
068410-62-8	Naphthenic acids, ethoxylated		c12ccccc1ccccc2C(=O)OCCOCCOCCO	1.78	3.087e-14	3.1279e-09	1.26309e-12	-11.8986
068439-45-2	Alcohols, C6-12, ethoxylated		CCCCCCCCOCCOCCOCCOCCOCCO	1.43	1.774e-14	1.79751e-09	7.2586e-13	-12.1391
078330-19-5	Alcohols, C7-9-iso-, C8-rich, ethoxylated		CC(C)CC(C)CCOCCOCCOCCOCCOCCO	1.29	1.774e-14	1.79751e-09	7.2586e-13	-12.1391
119345-04-9	Benzene, 1,1'-oxybis-, tetrapropylene derivs., sulfonated, sodium salts		O(Na)S(C1=C(C(C)CC(C)CC(C)CC(C)C)C=CC=C1OC2=C(S(O(Na))(=O)=O)C=C(C(CC(C)CC(C)CC(C)C)C)C=C2)(=O)=O	7.84	1.608e-14	1.62931e-09	6.57939e-13	-12.1818
119345-03-8	Benzene, 1,1'-oxybis-, tetrapropylene derivs., sulfonated		CC(CC(C)CC(C)CCC)CC1=C(S(O)(=O)=O)C=CC=C1OC2=CC=C(CC(C)CC(C)CC(C)CCC)C(S(=O)(O)=O)=C2	10.56	1.595e-14	1.61613e-09	6.52619e-13	-12.1853
003149-68-6	D-Glucopyranoside, methyl		O(C(C(O)C(O)C1O)CO)C1OC	-2.5	1.559e-14	1.57966e-09	6.37889e-13	-12.1953
000150-25-4	Glycine, N,N-bis(2-hydroxyethyl)-		O=C(O)CN(CCO)CCO	-3.27	1.277e-14	1.29392e-09	5.22505e-13	-12.2819
006484-52-2	NITRIC ACID, AMMONIUM SALT		N(H)(H)(H)(H)ON(=O)=O	-4.39	1.226e-14	1.24224e-09	5.01637e-13	-12.2996
031726-34-8	Poly(oxy-1,2-ethanediyl), α-hexyl- -hydroxy-		CCCCCCOCCOCCOCCOCCOCCO	0.45	1.006e-14	1.01933e-09	4.11621e-13	-12.3855
000050-99-7	D-Glucose		OCC1C(O)C(O)C(O)C(O)O1	-2.89	9.717e-15	9.84575e-10	3.97586e-13	-12.4006
009016-45-9	Poly(oxy-1,2-ethanediyl), α-(nonylphenyl)- -hydroxy-		CCCCCCCCCc(cc1)ccc1OCCOCCOCCOCCOCCO	4.48	9.606e-15	9.73328e-10	3.93045e-13	-12.4056
026027-38-3	Poly(oxy-1,2-ethanediyl), α-(4-nonylphenyl)- -hydroxy-		c1cc(CCCCCCCCC)ccc1OCCOCCOCCOCCOCCO	4.48	9.606e-15	9.73328e-10	3.93045e-13	-12.4056
127087-87-0	Poly(oxy-1,2-ethanediyl), α-(4-nonylphenyl)- -hydroxy-, branched		C(C)CC(C)CC(C)Cc1ccc(OCCOCCOCCOCCOCCO)cc1	4.33	9.606e-15	9.73328e-10	3.93045e-13	-12.4056
061791-29-5	Fatty acids, coco, ethoxylated		CCCCCCCCCCCC(=O)OCCOCCOCCOCCOCCO	3.21	8.44e-15	8.55183e-10	3.45336e-13	-12.4618
007632-05-5	Phosphoric acid, sodium salt		P(=O)(O(Na))(O(Na))O(Na)	-7.64	7.69e-15	7.79189e-10	3.14648e-13	-12.5022
007601-54-9	TRISODIUM PHOSPHATE		O=P(O(Na))(O(Na))O(Na)	-7.64	7.69e-15	7.79189e-10	3.14648e-13	-12.5022
025322-68-3	Poly(oxy-1,2-ethanediyl), α-hydro- -hydroxy-		OCCOCCOCCOCCOCCO	-2.3	7.624e-15	7.72502e-10	3.11948e-13	-12.5059
007664-38-2	Phosphoric acid		OP(O)(O)=O	-0.77	7.597e-15	7.69766e-10	3.10843e-13	-12.5075
009036-19-5	Poly(oxy-1,2-ethanediyl), α-[(1,1,3,3-tetramethylbutyl)phenyl]- -hydroxy-		CC(C)(C)CC(C)(C)C1=CC=C(OCCOCCOCCOCCOCCO)C=C1	3.77	7.236e-15	7.33188e-10	2.96072e-13	-12.5286
044992-01-0	Ethanaminium, N,N,N-trimethyl-2-[(1-oxo-2-propenyl)oxy]-, chloride		O=C(OCCN(Cl)(C)(C)C)C=C	-3.1	6.957e-15	7.04918e-10	2.84657e-13	-12.5457
061790-82-7	Amines, hydrogenated tallow alkyl, ethoxylated		CCCCCCCCCCCCCCCCCCNCCOCCOCCOCCOCCO	6.1	5.819e-15	5.8961e-10	2.38094e-13	-12.6233
009004-77-7	Poly(oxy-1,2-ethanediyl), α-butyl- -hydroxy-		CCCCOCCOCCOCCOCCOCCO	-0.53	5.711e-15	5.78667e-10	2.33675e-13	-12.6314
015214-89-8	1-Propanesulfonic acid, 2-methyl-2-[(1-oxo-2-propenyl)amino]-		O=C(NC(CS(=O)(=O)O)(C)C)C=C	-2.19	5.181e-15	5.24965e-10	2.11989e-13	-12.6737
061791-26-2	Amines, tallow alkyl, ethoxylated		CCCCCCCCC=CCCCCCCCCNCCOCCOCCOCCOCCO	5.89	5.118e-15	5.18581e-10	2.09411e-13	-12.679
001762-95-4	Thiocyanic acid, ammonium salt		N#CSN(H)(H)(H)H	-2.29	3.877e-15	3.92837e-10	1.58634e-13	-12.7996
000631-61-8	Acetic acid, ammonium salt		N(H)(H)(H)(H)OC(=O)C	-2.79	2.632e-15	2.66687e-10	1.07692e-13	-12.9678
007327-60-8	Acetonitrile, 2,2',2''-nitrilotris-		N#CCN(CC#N)CC#N	-1.39	2.608e-15	2.64256e-10	1.0671e-13	-12.9718
068607-28-3	Quaternary ammonium compounds, (oxydi-2,1-ethanediyl)bis[coco alkyldimethyl, dichlorides		CCCCCCCCCCCCN(Cl)(C)(C)CCOCCN(Cl)(C)(C)CCCCCCCCCCCC	3.08	2.487e-15	2.51995e-10	1.0176e-13	-12.9924
010604-69-0	AMMONIUM ACRYLATE		N(H)(H)(H)(H)OC(=O)C=C	-2.43	1.388e-15	1.40639e-10	5.67922e-14	-13.2457
255043-08-4	Dodecylbenzenesulfonic acid, cyclohexylamine salt		CCCCCCCCCCCCC1=CC=C(S(ON(H)(H)(H)C2CCCCC2)(=O)=O)C=C1	7.54	9.921e-16	1.00525e-10	4.05933e-14	-13.3915
068424-94-2	Betaines, coco alkyldimethyl		CCCCCCCCCCCCN(H)(C)(C)CC(=O)O	2.47	8.821e-16	8.93788e-11	3.60925e-14	-13.4426
009004-57-3	Azo Dye N5		C(#N)c1cc(N(=O)(=O))cc(C(#N))c1N=Nc2ccc(N(CCCC)CCOC(=O)C)cc2C	5.83	7.028e-16	7.12112e-11	2.87562e-14	-13.5413
028519-02-0	Benzenesulfonic acid, dodecyl(sulfophenoxy)-, disodium salt		c1cc(S(=O)(=O)O(Na))cc(c1)Oc2cc(S(=O)(=O)O(Na))cc(CCCCCCCCCCCC)c2	3.31	6.456e-16	6.54154e-11	2.64157e-14	-13.5781
000078-21-7	Morpholinium, 4-ethyl-4-hexadecyl-, ethyl sulfate		N1(CCCCCCCCCCCCCCCC)(CC)(OS(=O)(=O)OCC)CCOCC1	6.17	3.563e-16	3.61021e-11	1.45786e-14	-13.8363
068187-17-7	Sulfuric acid, mono-C6-10-alkyl esters, ammonium salts		CCCCCCCCOS(=O)(=O)ON(H)(H)(H)(H)	1.46	2.84e-16	2.87763e-11	1.16203e-14	-13.9348
000067-48-1	Choline chloride		CN(Cl)(C)(C)CCO	-5.16	2.026e-16	2.05284e-11	8.2897e-15	-14.0815
068604-35-3	Fatty acids, C8-18 and C18-unsatd., compds. with diethanolamine		O=C(ON(H)(H)CCO)CCC(CC(CC(CC(C)CC)C)C)C	3.37	1.937e-16	1.96267e-11	7.92554e-15	-14.101
068188-40-9	Fatty acids, tall-oil, reaction products with acetophenone,formaldehyde and thiourea, hydrochlorides		CCCCCCCCC=CCCCCCCCC(=O)OC(C)(c1ccccc1)OCNC(=S)N(H)(H)(H)(Cl)	6.98	1.568e-16	1.58878e-11	6.41572e-15	-14.1928
061791-47-7	Ethanol, 2,2'-iminobis-, N-coco alkyl derivs., N-oxides		CCCCCCCCCCCCN(=O)(CCO)CCO	3.13	1.559e-16	1.57966e-11	6.37889e-15	-14.1953
005064-31-3	Glycine, N,N-bis(carboxymethyl)-, trisodium salt		O(Na)C(=O)CN(CC(O(Na))=O)CC(O(Na))=O	-10.08	1.208e-16	1.22401e-11	4.94272e-15	-14.306
018662-53-8	Trsodium nitrilotriacetate monohydrate		O(Na)C(=O)CN(CC(O(Na))=O)CC(O(Na))=O	-10.08	1.208e-16	1.22401e-11	4.94272e-15	-14.306
000139-13-9	Glycine, N,N-bis(carboxymethyl)-		O=C(O)CN(CC(=O)O)CC(=O)O	-3.81	1.193e-16	1.20881e-11	4.88135e-15	-14.3115
005421-46-5	Acetic acid, mercapto-, monoammonium salt		SCC(=O)ON(H)(H)(H)H	-2.85	9.34e-17	9.46375e-12	3.82161e-15	-14.4178
000112-24-3	1,2-Ethanediamine, N,N -bis(2-aminoethyl)-		N(CCNCCN)CCN	-2.65	9.303e-17	9.42626e-12	3.80647e-15	-14.4195
001336-21-6	Ammonium hydroxide		N(H)(H)(H)(H)O	-2.66	4.043e-17	4.09657e-12	1.65426e-15	-14.7814
000135-37-5	Glycine, N-(carboxymethyl)-N-(2-hydroxyethyl)-, disodium salt		O(Na)C(=O)CN(CCO)CC(=O)O(Na)	-8.27	3.936e-17	3.98815e-12	1.61048e-15	-14.793
002002-24-6	Ethanol ammonium chloride		OCCN(H)(H)(H)Cl	-4.8	3.409e-17	3.45417e-12	1.39485e-15	-14.8555
001066-33-7	AMMONIUM BICARBONATE		N(H)(H)(H)(H)OC(=O)O	-3.08	2.909e-17	2.94754e-12	1.19026e-15	-14.9244
006055-52-3	1,6-Hexanediamine, dihydrochloride		HN(H)(H)(Cl)CCCCCCN(H)(H)(H)Cl	-1.42	2.761e-17	2.79758e-12	1.12971e-15	-14.947
037475-88-0	Benzenesulfonic acid, (1-methylethyl)-, ammonium salt		CC(C)c1ccc(S(=O)(=O)ON(H)(H)(H)H)cc1	0.23	2.352e-17	2.38316e-12	9.62358e-16	-15.0167
061789-68-2	Quaternary ammonium compounds, benzylcoco alkylbis(hydroxyethyl), chlorides		CCCCCCCCCCCCN(Cl)(Cc1ccccc1)(CCO)CCO	1.39	1.792e-17	1.81574e-12	7.33225e-16	-15.1348
068425-61-6	Naphthalenesulfonic acid, bis(1-methylethyl)-, compd. with cyclohexanamine (1:1)		C(C)(C)c1cc(C(C)C)c2cccc(S(=O)(=O)ON(H)(H)(H)C3CCCCC3)c2c1	5.68	1.471e-17	1.49049e-12	6.01883e-16	-15.2205
000068-04-2	1,2,3-Propanetricarboxylic acid, 2-hydroxy-, trisodium salt		O(Na)C(=O)CC(O)(C(=O)O(Na))CC(=O)O(Na)	-0.28	8.43e-18	8.5417e-13	3.44927e-16	-15.4623
000077-92-9	1,2,3-Propanetricarboxylic acid, 2-hydroxy-		O=C(O)C(O)(CC(=O)O)CC(=O)O	-1.67	8.327e-18	8.43733e-13	3.40712e-16	-15.4676
012068-08-5	Benzenesulfonic acid, dodecyl-, compd. with morpholine (1:1)		O(CCN(H)(H)(OS(=O)(=O)c2ccc(CCCCCCCCCCCC)cc2)C1)C1	5.44	6.773e-18	6.86274e-13	2.77128e-16	-15.5573
009002-89-5	Ethenol, homopolymer		CC(O)CC(O)CC(O)CC(O)CC(O)CC(O)CC(O)CC(O)CC(O)CC(O)CCO	-5.3	4.417e-18	4.47553e-13	1.80729e-16	-15.743
068909-77-3	Ethanol, 2,2'-oxybis-, reaction products with ammonia, morpholine derivs. residues		C1COCCN1CCOCCNCCOCCN	-2.39	2.475e-18	2.50779e-13	1.01269e-16	-15.9945
018472-87-2	Spiro[isobenzofuran-1(3H),9'-[9H]xanthen]-3-one, 2',4',5',7'-tetrabromo-4,5,6,7-tetrachloro-3',6'-dihydroxy-, disodium		O(Na)c1c(Br)c2Oc3c(Br)c(O(Na))c(Br)cc3C(OC(=O)c4c(Cl)c5Cl)(c4c(Cl)c5Cl)c2cc1Br	5.47	2.152e-18	2.18051e-13	8.80525e-17	-16.0553
068092-28-4	Tall oil, compd. with diethanolamine		CCCCCCCCC=CCCCCCCCC(=O)ON(CCO)(CCO)(H)(H)	4.41	1.666e-18	1.68807e-13	6.8167e-17	-16.1664
004862-18-4	Acetamide, 2,2',2''-nitrilotris-		O=C(N)CN(CC(=O)N)CC(=O)N	-4.75	1.611e-18	1.63235e-13	6.59166e-17	-16.181
010192-30-0	AMMONIUM BISULFITE		N(H)(H)(H)(H)OS(=O)O	-5.78	9.698e-19	9.8265e-14	3.96809e-17	-16.4014
068649-44-5	Ethanol, 2-amino-, reaction products with ammonia, by-products from, phosphonomethylated		O=P(O)(O)CN1CCNCC1	-2.42	7.99e-19	8.09587e-14	3.26923e-17	-16.4856
000063-42-3	D-Glucose, 4-O-.beta.-D-galactopyranosyl-		O=CC(O)C(O)C(OC(OC(C(O)C1O)CO)C1O)C(O)CO	-5.03	3.402e-19	3.44708e-14	1.39198e-17	-16.8564
143106-84-7	2-Butanone, 4-[[[1,2,3,4,4a,9,10,10a-octahydro-1,4a-dimethyl-7-(1-methylethyl)-1-phenant		O=C(c4ccccc4)CCN(H)(Cl)(CCC(=O)C)CC1(C2(C(c3ccc(cc3CC2)C(C)C)(CCC1)C)H)C	4.95	1.57e-19	1.5908e-14	6.4239e-18	-17.1922
007803-63-6	AMMONIUM BISULFATE		N(H)(H)(H)(H)OS(=O)(=O)O	-5.12	1.221e-19	1.23718e-14	4.99591e-18	-17.3014
009046-10-0	Poly[oxy(methyl-1,2-ethanediyl)], α-(2-aminomethylethyl)- -(2-aminomethylethoxy)-		NC(C)COC(C)COC(C)COC(C)COC(C)COC(C)COC(C)CN	-0.34	1.059e-19	1.07303e-14	4.33307e-18	-17.3632
009046-01-9	Poly(oxy-1,2-ethanediyl), α-tridecyl- -hydroxy-, phosphate		CCCCCCCCCCCCCOCCOCCOCCOCCOCCOP(O)(O)=O	3.81	6.605e-20	6.69252e-15	2.70254e-18	-17.5682
068155-09-9	Amides, coco, N-[3-(dimethylamino)propyl], N-oxides		CCCCCCCCCCCC(=O)NCCCN(O)(C)C	1.34	3.806e-20	3.85643e-15	1.55729e-18	-17.8076
009005-70-3	Sorbitan, tri-9-octadecenoate, poly(oxy-1,2-ethanediyl) derivs., (Z,Z,Z)-		CCCCCCCCC=CCCCCCCCC(OC1C(OC(CCCCCCCC=CCCCCCCCC)=O)C(C(OCCOCCOCCOCCOCCO)COC(CCCCCCCC=CCCCCCCCC)=O)OC1)=O	20.34	3.646e-20	3.69431e-15	1.49182e-18	-17.8263
019019-43-3	Glycine, N-(carboxymethyl)-N-[2-[(carboxymethyl)amino]ethyl]-, trisodium salt		O(Na)C(=O)CNCCN(CC(=O)O(Na))CC(=O)O(Na)	-10.6	3.622e-20	3.66999e-15	1.482e-18	-17.8292
042504-46-1	ISOPROPANOLAMINE DODECYLBENZEN*		N(H)(H)(H)(CC(O)C)OS(=O)(=O)c1cccc(c1)CCCCCCCCCCCC	4.72	3.517e-20	3.5636e-15	1.43904e-18	-17.8419
000112-57-2	1,2-Ethanediamine, N-(2-aminoethyl)-N -[2-[(2-aminoethyl)amino]ethyl]-		N(CCNCCNCCN)CCN	-3.16	2.789e-20	2.82595e-15	1.14116e-18	-17.9427
019277-88-4	1-Propanaminium, N,N,N-trimethyl-3-[(1-oxooctadecyl)amino]-,methyl sulfate		CCCCCCCCCCCCCCCCCC(=O)NCCCN(OS(=O)(=O)OC)(C)(C)(C)	5.52	2.302e-20	2.3325e-15	9.419e-19	-18.026
061790-69-0	Fatty acids, tall-oil, reaction products with diethylenetriamine		CCCCCCCCC=CCCCCCCCC(=O)ON(H)(H)(H)CCNCCN	3.91	1.598e-20	1.61917e-15	6.53847e-19	-18.1845
007758-16-9	DISODIUM PYROPHOSPHATE		O(Na)P(=O)(OP(=O)(O(Na))O)O	-6.77	6.917e-21	7.00865e-16	2.8302e-19	-18.5482
061789-39-7	1-Propanaminium, 3-amino-N-(carboxymethyl)-N,N-dimethyl-, N-coco acyl derivs., chlorides, sodium salts		CCCCCCCCCCCC(=O)NCCCN(C)(C)(Cl)CC(=O)O(Na)	-3.12	6.214e-21	6.29634e-16	2.54256e-19	-18.5947
061789-40-0	1-Propanaminium, 3-amino-N-(carboxymethyl)-N,N-dimethyl-, N-coco acyl derivs., hydroxides, inner salts		CCCCCCCCCCCC(=O)NCCCN(C)(C)CC(=O)O	0.69	6.189e-21	6.271e-16	2.53233e-19	-18.5965
068308-48-5	Amines, tallow alkyl, ethoxylated, phosphates		CCCCCCCCCCCCCCCCCCNCCOCCOCCOCCOCCOP(=O)(O)O	6.02	5.255e-21	5.32463e-16	2.15017e-19	-18.6675
027776-21-2	1H-Imidazole, 2,2'-[azobis(1-methylethylidene)]bis[4,5-dihydro-, dihydrochloride		N1(Cl)(H)(H)C(C(C)CN=NCC(C)C2=NCCN2(Cl)(H))=NCC1	2.69	5.083e-21	5.15035e-16	2.07979e-19	-18.682
006410-41-9	2-Naphthalenecarboxamide, N-(5-chloro-2,4-dimethoxyphenyl)-4- 5- (diethylamino)sulfonyl -2-methoxyphenyl azo -3-hydro		O=C(Nc(c(OC)cc(OC)c1Cl)c1)c(c(O)c(N=Nc(c(OC)ccc2S(=O)(=O)N(CC)CC)c2)c(c3ccc4)c4)c3	7.65	4.355e-21	4.4127e-16	1.78192e-19	-18.7491
000081-88-9	Rhodamine B		CCN(CC)c4ccc3c(c1ccccc1C(O)=O)c2ccc(cc2oc3c4)=N(Cl)(CC)CC	1.85	2.21e-21	2.23928e-16	9.04256e-20	-19.0437
013197-76-7	1-Dodecanaminium, N-(2-hydroxy-3-sulfopropyl)-N,N-dimethyl-, hydroxide, inner salt-		O=S(=O)(O)CC(O)CN(CCCCCCCCCCCC)(C)C	-1.3	1.038e-21	1.05175e-16	4.24714e-20	-19.3719
068647-57-4	Fatty acids, C18-unsatd., dimers, compds. with diethylenetriamine-tall-oil fatty acid reaction products		OC(CCCCCCCC=CC1C(C(CCCCCC)C=CC1CCCCCCCC(N(H)(H)CCNCCNC(CCCCCCCC=CCCCCCCCC)=O)=O)CCCCCC)=O	18.17	9.432e-22	9.55697e-17	3.85925e-20	-19.4135
007783-20-2	AMMONIUM SULFATE		N(H)(H)(H)(H)OS(=O)(=O)ON(H)(H)(H)(H)	0.48	5.868e-22	5.94575e-17	2.40098e-20	-19.6196
000057-50-1	.alpha.-D-Glucopyranoside, .beta.-D-fructofuranosyl		O(C(C(O)C(O)C1O)CO)C1OC(OC(C2O)CO)(C2O)CO	-4.27	4.468e-22	4.5272e-17	1.82815e-20	-19.738
008002-43-5	Lecithins		O=C(CCCCCCCC=CCC=CCCCCC)OC(COP(O)(OCCN(H)(C)(C)C)=O)COC(CCCCCCCC=CCC=CCCCCCC)=O	13.41	2.541e-22	2.57467e-17	1.03969e-20	-19.9831
002997-92-4	Propanimidamide, 2,2 -azobis[2-methyl-, dihydrochloride		N(Cl)(H)(H)=C(N)C(C)(C)N=NC(C)(C)C(N)=N(Cl)(H)H	-6.58	7.1e-23	7.19408e-18	2.90508e-21	-20.5368
007722-76-1	MONOAMMONIUM PHOSPHATE		N(H)(H)(H)(H)OP(=O)(O)O	-4.11	3.651e-23	3.69938e-18	1.49386e-21	-20.8257
055566-30-8	Phosphonium, tetrakis(hydroxymethyl)-, sulfate (2:1) (salt)		OCP(CO)(CO)(CO)OS(=O)(=O)OP(CO)(CO)(CO)CO	-20.39	1.701e-23	1.72354e-18	6.95991e-22	-21.1574
000064-02-8	Glycine, N,N -1,2-ethanediylbis[N-(carboxymethyl)-, tetrasodium salt		O(Na)C(=O)CN(CCN(CC(O(Na))=O)CC(O(Na))=O)CC(O(Na))=O	-13.17	1.185e-23	1.2007e-18	4.84861e-22	-21.3144
000150-38-9	Edetate trisodium		OC(=O)CN(CCN(CC(O(Na))=O)CC(O(Na))=O)CC(O(Na))=O	-13.15	1.18e-23	1.19564e-18	4.82816e-22	-21.3162
006381-92-6	DISODIUM DIHYDRATE EDTA		O=C(O)CN(CC(O)=O)CCN(CC(O(Na))=O)CC(O(Na))=O	-10.7	1.175e-23	1.19057e-18	4.8077e-22	-21.3181
000139-33-3	Edetate disodium		OC(=O)CN(CCN(CC(O)=O)CC(O(Na))=O)CC(O(Na))=O	-11.7	1.175e-23	1.19057e-18	4.8077e-22	-21.3181
000060-00-4	Glycine, N,N -1,2-ethanediylbis[N-(carboxymethyl)-		O=C(O)CN(CCN(CC(=O)O)CC(=O)O)CC(=O)O	-3.86	1.166e-23	1.18145e-18	4.77087e-22	-21.3214
004067-16-7	3,6,9,12-Tetraazatetradecane-1,14-diamine		N(CCNCCNCCNCCN)CCN	-3.67	8.364e-24	8.47482e-19	3.42226e-22	-21.4657
003794-83-0	Phosphonic acid, (1-hydroxyethylidene)bis-, tetrasodium salt		O(Na)P(O(Na))OC(O)COP(O(Na))O(Na)	-12.28	7.324e-24	7.42104e-19	2.99673e-22	-21.5234
000139-89-9	Glycine, N-[2-[bis(carboxymethyl)amino]ethyl]-N-(2-hydroxyethyl)-, trisodium salt		O(Na)C(=O)CN(CCO)CCN(CC(=O)O(Na))CC(=O)O(Na)	-11.36	3.86e-24	3.91115e-19	1.57938e-22	-21.8015
068551-33-7	Amines, tallow alkyl, ethoxylated, acetates (salts)		CCCCCCCCC=CCCCCCCCCN(H)(H)(OC(=O)C)CCOCCOCCOCCOCCO	4.37	2.657e-24	2.69221e-19	1.08715e-22	-21.9637
029712-30-9	Phosphonic acid, (dimethylamino)methylene bis-		O=P(O)(O)C(N(C)C)P(=O)(O)O	-1.9	1e-24	1.01325e-19	4.09166e-23	-22.3881
008061-51-6	Lignosulfonic acid, sodium salt		S(=O)(=O)(CC(Oc2c(cc(cc2)CCCS(=O)(=O)O(Na))OC)Cc1cccc(c1O)OC)O	-3.45	9.426e-25	9.55089e-20	3.8568e-23	-22.4138
008062-15-5	Lignosulfonic acid		S(=O)(=O)(CC(Oc2c(cc(cc2)CCCS(=O)(=O)O)OC)Cc1cccc(c1O)OC)O	0.91	9.388e-25	9.51239e-20	3.84125e-23	-22.4155
007783-28-0	PHOSPHORIC ACID, DIAMMONIUM SALT		N(H)(H)(H)(H)OP(=O)(O)ON(H)(H)(H)(H)	-2.85	1.755e-25	1.77825e-20	7.18086e-24	-23.1438
007632-50-0	1,2,3-Propanetricarboxylic acid, 2-hydroxy-, ammonium salt		O=C(C(CC(=O)O)(CC(=O)ON(H)(H)(H)H)O)O	-4.85	4.002e-26	4.05503e-21	1.63748e-24	-23.7858
037971-36-1	1,2,4-Butanetricarboxylic acid, 2-phosphono-		O=C(O)C(P(=O)(O)O)(CC(=O)O)CCC(=O)O	-1.66	1.173e-26	1.18854e-21	4.79951e-25	-24.3188
007758-29-4	PENTASODIUM TRIPOLYPHOSPHATE		O(Na)P(=O)(OP(=O)(O(Na))O(Na))OP(=O)(O(Na))O(Na)	-13.26	6.323e-27	6.40678e-22	2.58716e-25	-24.5872
003012-65-5	1,2,3-Propanetricarboxylic acid, 2-hydroxy-, diammonium salt		OC(=O)C(O)(CC(ON(H)(H)(H)H)=O)CC(ON(H)(H)(H)H)=O	-2.84	1.923e-28	1.94848e-23	7.86826e-27	-26.1041
003734-67-6	2,7-Naphthalenedisulfonic acid, 5-(acetylamino)-4-hydroxy-3-(phenylazo)-, disodium salt		c1ccccc1N=Nc2c(O)c3c(NC(=O)C)cc(S(=O)(=O)O(Na))cc3cc2S(=O)(=O)O(Na)	-2.07	3.764e-29	3.81387e-24	1.5401e-27	-26.8125
061791-08-0	Fatty acids, coco, reaction products with ethanolamine, ethoxylated		CCCCCCCCCCCC(=O)ON(CCO)(CCO)(CCOCCOCCOCCOCCOCCO)(H)	-0.12	2.758e-29	2.79454e-24	1.12848e-27	-26.9475
000915-67-3	2,7-Naphthalenedisulfonic acid, 3-hydroxy-4-[(4-sulfo-1-naphthalenyl)azo]-, trisodium salt		O(Na)c4c(N=Nc1ccc(c2ccccc12)S(O(Na))(=O)=O)c3ccc(cc3cc4S(O(Na))(=O)=O)S(O(Na))(=O)=O	-5.13	2.683e-30	2.71855e-25	1.09779e-28	-27.9595
006625-46-3	2,7-Naphthalenedisulfonic acid, 5-(acetylamino)-4-hydroxy-3-[(2-methoxyphenyl)azo]-, disodium salt		c12c(O)c(N=Nc3c(OC)cccc3)c(S(=O)(=O)O(Na))cc1cc(S(=O)(=O)O(Na))cc2NC(=O)C	-1.99	2.227e-30	2.25651e-25	9.11212e-29	-28.0404
002235-43-0	(NITRILOTRIS(METHYLENE))TRISPHOSPHONIC ACID, PE*		O(Na)P(=O)(OCN(COP(=O)(O(Na))O(Na))COP(=O)(O(Na))O)O(Na)	-13.51	1.066e-32	1.08012e-27	4.36171e-31	-30.3603
068915-31-1	Polyphosphoric acids, sodium salts		OP(=O)(O)OP(=O)(O)OP(=O)(O)OP(=O)(O(Na))O	-6.87	5.618e-33	5.69244e-28	2.29869e-31	-30.6385
008061-53-8	Lignosulfonic acid, ammonium salt		S(=O)(=O)(CC(Oc2c(cc(cc2)CCCS(=O)(=O)ON(H)(H)(H)H)OC)Cc1cccc(c1O)OC)O	-0.59	4.512e-33	4.57178e-28	1.84616e-31	-30.7337
067762-90-7	Siloxanes and Silicones, di-Me, reaction products with silica		Si(C)(C)(C)OSi(C)(C)OSi(C)(C)OSi(C)(C)OSi(O)(O)OSi(O)(O)OSi(O)(O)OSi(O)(O)O	-3.22	3.498e-33	3.54435e-28	1.43126e-31	-30.8443
006419-19-8	Phosphonic acid, nitrilotris(methylene) tris-		O=P(O)(O)CN(CP(=O)(O)O)CP(=O)(O)O	-5.45	1.655e-34	1.67693e-29	6.77169e-33	-32.1693
003844-45-9	Benzenemethanaminium, N-ethyl-N-[4-[[4-[ethyl[(3-sulfophenyl)methyl]amino]phenyl](2-sulfophenyl)methylene]-2,5-cyclohex		OS(=O)(=O)c1ccccc1C(=C2C=CC(=N(CC)Cc3cccc(S(=O)(=O)O(Na))c3)C=C2)c4ccc(N(CC)Cc5cccc(S(=O)(=O)O(Na))c5)cc4	-4.94	2.273e-35	2.30312e-30	9.30034e-34	-33.0315
068171-29-9	Ethanol, 2,2',2''-nitrilotris-, tris(dihydrogen phosphate) (ester), sodium salt		O=P(OCCN(CCOP(=O)(O)O)CCOP(=O)(O)O(Na))(O)O	-6.32	3.09e-36	3.13094e-31	1.26432e-34	-33.8981
009005-67-8	Sorbitan, monooctadecanoate, poly(oxy-1,2-ethanediyl) derivs.		OCCOCCOCCOCCOCCOC(COC(CCCCCCCCCCCCCCCCC)=O)C1C(OCCOCCOCCOCCOCCO)C(OCCOCCOCCOCCOCCO)CO1	0.92	1.199e-39	1.21489e-34	4.9059e-38	-37.3093
009005-65-6	Sorbitan, mono-9-octadecenoate, poly(oxy-1,2-ethanediyl) derivs., (Z)-		OCCOCCOCCOCCOCCOC(COC(CCCCCCCC=CCCCCCCCC)=O)C1C(OCCOCCOCCOCCOCCO)C(OCCOCCOCCOCCOCCO)CO1	0.7	1.054e-39	1.06797e-34	4.31261e-38	-37.3653
009005-64-5	Sorbitan, monododecanoate, poly(oxy-1,2-ethanediyl) derivs.		OCCOCCOCCOCCOCCOC1C(OCCOCCOCCOCCOCCO)COC1C(OCCOCCOCCOCCOCCO)COC(CCCCCCCCCCC)=O	-2.03	2.19e-40	2.21902e-35	8.96073e-39	-38.0477
007782-44-7	Oxygen		O=O	0.65		0	0
007727-43-7	BARIUM SULFATE		O1S(=O)(=O)O[Ba]1	0.63		0	0
014464-46-1	Cristobalite (SiO2)		[Si](=O)=O	0.53		0	0
023519-77-9	Zirconium(IV) propoxide		[Zr](OCCC)(OCCC)(OCCC)OCCC	0.52		0	0
007681-65-4	Copper iodide		I[Cu]	0.24		0	0
007789-41-5	Calcium bromide (CaBr2)		Br[Ca]Br	0.23		0	0
007664-39-3	Hydrofluoric acid		HF	0.23		0	0
007705-08-0	Ferric chloride		[Fe](Cl)(Cl)Cl	0.16		0	0
010043-52-4	Calcium chloride (CaCl2)		Cl[Ca]Cl	0.05		0	0
007447-39-4	Copper chloride (CuCl2)		Cl[Cu]Cl	0.05		0	0
010125-13-0	Copper Chloride dihyrdate		[Cu](Cl)Cl	0.05		0	0
007786-30-3	Magnesium chloride (MgCl2)		Cl[Mg]Cl	0.05		0	0
007778-18-9	CALCIUM SULFATE		O1S(=O)(=O)O[Ca]1	-0.17		0	0
007758-98-7	COPPER(2+) SULFATE		O1S(=O)(=O)O[Cu]1	-0.17		0	0
013397-24-5	GYPSM		[Ca]1OS(=O)(=O)O1	-0.17		0	0
007786-81-4	NICKEL SULFATE		O1S(=O)(=O)O[Ni]1	-0.17		0	0
010043-35-3	Boric acid		OB(O)O	-0.22		0	0
001303-86-2	Boron oxide (B2O3)		OB(O)O	-0.22		0	0
007758-89-6	Cuprous chloride		[Cu]Cl	-0.26		0	0
007720-78-7	SULFURIC ACID, IRON (2+) SALT (1:1)		O1S(=O)(=O)O[Fe]1	-0.37		0	0
007782-63-0	IRON SULFATE HEPTAHYDRATE		[Fe]1OS(=O)(=O)O1	-0.37		0	0
001305-78-8	Calcium oxide (CaO)		[Ca]=O	-0.57		0	0
007440-50-8	Copper		[Cu]	-0.57		0	0
007789-75-5	Calcium fluoride		[Ca](F)F	-0.58		0	0
000071-48-7	Acetic acid, cobalt(2+) salt		[Co](OC(=O)C)OC(=O)C	-0.58		0	0
010377-60-3	MAGNESIUM NITRATE		O=N(=O)O[Mg]ON(=O)=O	-0.61		0	0
001344-28-1	Aluminum oxide (Al2O3)		O=[Al]O[Al]=O	-0.83		0	0
001302-74-5	ALUMINUM OXIDE		O=[Al]O[Al]=O	-0.83		0	0
001305-62-0	Calcium hydroxide		[Ca](O)O	-0.87		0	0
001309-42-8	Magnesium hydroxide		O[Mg]O	-0.87		0	0
010028-15-6	Ozone		O=O=O	-0.87		0	0
001066-30-4	Chromium acetate		CC(=O)O[Cr](OC(=O)C)OC(=O)C	-0.98		0	0
001305-79-9	CALCIUM PEROXIDE		[Ca]1OO1	-1.17		0	0
014452-57-4	Magnesium peroxide (Mg(O2))		[Mg](O1)O1	-1.17		0	0
026264-06-2	Benzenesulfonic acid, dodecyl-, calcium salt		CCCCCCCCCCCCc1ccc(S(=O)(=O)O[Ca]OS(=O)(=O)c2ccc(CCCCCCCCCCCC)cc2)cc1	14.13		0	0
001309-64-4	Antimony oxide (Sb2O3)		O=[Sb]O[Sb]=O	6.23		0	0
000143-18-0	9-Octadecenoic acid (Z)-, potassium salt		O(K)C(=O)CCCCCCCC=CCCCCCCCC	3.92		0	0
068584-27-0	Benzenesulfonic acid, C10-16-alkyl derivs., potassium salts		c1c(CCCCCCCCCCCC)ccc(S(=O)(=O)O(K))c1	3		0	0
012030-49-8	Iridium oxide (IrO2)		[Ir](=O)=O	2.23		0	0
013463-67-7	Titanium dioxide		O=[Ti]=O	2.23		0	0
007699-43-6	Zirconium chloride oxide		[Zr](Cl)(Cl)=O	2.05		0	0
010025-91-9	Antimony trichloride		[Sb](Cl)(Cl)Cl	1.66		0	0
001314-13-2	Zinc oxide (ZnO)		[Zn]=O	1.53		0	0
001309-48-4	Magnesium oxide (MgO)		[Mg]=O	1.43		0	0
007446-70-0	Aluminum chloride (AlCl3)		Cl[Al](Cl)Cl	1.26		0	0
001317-60-8	HEMATITE		O=[Fe]O[Fe]=O	0.97		0	0
001309-37-1	Iron oxide (Fe2O3)		O=[Fe]O[Fe]=O	0.97		0	0
000555-31-7	Aluminum isopropoxide		[Al](OC(C)C)(OC(C)C)OC(C)C	0.93		0	0
007782-50-5	Chlorine		ClCl	0.85		0	0
010476-85-4	Strontium chloride		[Sr](Cl)Cl	0.85		0	0
014808-60-7	Quartz (SiO2)		[Si](=O)=O	0.53		0	0
007631-86-9	Silica		O=[Si]=O	0.53		0	0
014644-61-2	Zirconium sulfate		[Zr]12(OS(=O)(=O)O1)OS(=O)(=O)O2	0.23		0	0
007646-85-7	Zinc chloride (ZnCl2)		Cl[Zn]Cl	0.15		0	0
007681-11-0	Potassium iodide		[K]I	0.04		0	0
007681-82-5	Sodium iodide		[Na]I	0.04		0	0
007647-15-6	Sodium bromide		Br[Na]	-0.37		0	0
007447-40-7	Potassium chloide		[K]Cl	-0.46		0	0
007647-14-5	Sodium chloride		[Na]Cl	-0.46		0	0
002492-26-4	2(3H)-Benzothiazolethione, sodium salt		c12N=C(S(Na))Sc1cccc2	-0.48		0	0
013746-89-9	ZIRCONIUM NITRATE		O=N(=O)O[Zr]ON(=O)=O	-0.61		0	0
007631-99-4	Sodium nitrate		O(Na)N(=O)=O	-0.79		0	0
014807-96-6	Talc (Mg3H2(SiO3)4)		O=[Si](O)O	-1.5		0	0
000121-43-7	Trimethyl borate		COB(OC)OC	-1.9		0	0
003486-35-9	CARBONIC ACID, ZINC SALT (1:1)		O1C(=O)O[Zn]1	-2.02		0	0
000471-34-1	CALCIUM CARBONATE		O1C(=O)O[Ca]1	-2.12		0	0
000546-93-0	MAGNESIUM CARBONATE		O1C(=O)O[Mg]1	-2.12		0	0
007772-99-8	Tin dichloride		Cl[Sn]Cl	-2.15		0	0
024634-61-5	2,4-Hexadienoic acid, potassium salt, (E,E)-		O(K)C(=O)C=CC=CC	-2.19		0	0
007778-54-3	CALCIUM HYPOCHLORITE		[Ca](OCl)OCl	-2.46		0	0
000540-72-7	Sodium thiocyanate		S(Na)C#N	-2.52		0	0
067953-76-8	Phosphonic acid, (1-hydroxyethylidene)bis-, potassium salt		CC(O)(P(=O)(O)O)P(=O)(O)O(K)	-2.9		0	0
007727-21-1	PEROXYDISULFURIC ACID, DIPOTASSIUM SALT		O(K)S(=O)(=O)OOS(=O)(=O)O(K)	-3.02		0	0
010049-04-4	Chlorine dioxide		O=Cl=O	-3.22		0	0
007681-52-9	SODIUM HYPOCHLORITE		O(Na)Cl	-3.42		0	0
007778-50-9	POTASSIUM DICHROMATE		[K]O[Cr](=O)(=O)O[Cr](=O)(=O)O[K]	-3.59		0	0
001302-42-7	Aluminum sodium oxide (NaAlO2)		[Al](=O)O[Na]	-3.63		0	0
000127-08-2	Acetic acid, potassium salt		O(K)C(=O)C	-3.72		0	0
007775-19-1	BORIC ACID, SODIUM SALT		O(Na)B=O	-3.73		0	0
007632-04-4	SODIUM PERBORATE		O=B(=O)O(Na)	-3.73		0	0
001310-58-3	Potassium hydroxide		[K]O	-3.88		0	0
000590-29-4	Formic acid, potassium salt		C(=O)O(K)	-4.27		0	0
007778-80-5	SULFURIC ACID DIPOTASSIUM SALT		O(K)S(=O)(=O)O(K)	-4.38		0	0
007772-98-7	Thiosulfuric acid, disodium salt		S(=S)(=O)(O(Na))O(Na)	-4.53		0	0
036673-16-2	Titanium, bis[[2,2 ,2 -nitrilotris[ethanolato]](1-)-N,o]bis(2-propanolato)-		OCCN(CCO)CCO[Ti](OC(C)C)(OC(C)C)OCCN(CCO)CCO	-4.88		0	0
068909-34-2	Zirconium, acetate lactate oxo ammonium complexes		O=C(C(O[Zr]OC(C)=O)C)ON(H)(H)(H)H	-4.89		0	0
012136-45-7	Potash (potassium oxide)		[K]O[K]	-5.08		0	0
093858-78-7	1,2,4-Butanetricarboxylic acid, 2-phosphono-, potassium salt		OC(=O)CC(C(=O)O)(P(=O)(O)O)CCC(=O)O(K)	-5.47		0	0
006834-92-0	SODIUM METASILICATE		[Na]O[Si](=O)O[Na]	-5.65		0	0
034690-00-1	Phosphonic acid, [[(phosphonomethyl)imino]bis[6,1-hexanediylnitrilobis(methylene)]]tetrakis-		O=P(O)(O)CN(CCCCCCN(CCCCCCN(CP(=O)(O)O)CP(=O)(O)O)CP(=O)(O)O)CP(=O)(O)O	-5.79		0	0
007758-11-4	DIPOTASSIUM PHOSPHATE		O(K)P(=O)(O(K))O	-5.8		0	0
000584-08-7	POTASSIUM CARBONATE		O(K)C(=O)O(K)	-6.19		0	0
007789-38-0	SODIUM BROMATE		O(Na)Br(=O)=O	-7.18		0	0
007775-09-9	SODIUM CHLORATE		O=Cl(=O)O(Na)	-7.18		0	0
007758-19-2	SODIUM CHLORITE		O(Na)Cl=O	-7.18		0	0
007681-57-4	DISULFUROUS ACID, DISODIUM SALT		O(Na)S(=O)(=O)S(=O)O(Na)	-7.35		0	0
007757-83-7	SODIUM SULFITE (2:1)		O(Na)S([Na])(=O)=O	-7.78		0	0
015827-60-8	Phosphonic acid, [[(phosphonomethyl)imino]bis[2,1-ethanediylnitrilobis(methylene)]]tetrakis-		O=P(O)(O)CN(CCN(CP(=O)(O)O)CP(=O)(O)O)CCN(CP(=O)(O)O)CP(=O)(O)O	-9.72		0	0
129828-36-0	Phosphonic acid, [[[2-[(2-hydroxyethyl)(phosphonomethyl)amino]ethyl]imino]bis(methylene)]bis-, compd. with 2-aminoethan		OCCN(CP(=O)(O)O)CCN(CP(=O)(O)O)CP(=O)(O)ON(H)(H)(H)CCO	-9.79		0	0
101033-44-7			OCCN(CCO)CCO[Zr](OCCN(CCO)CCO)(OCCN(CCO)CCO)OCCN(CCO)CCO	-12		0	0
070714-66-8	Phosphonic acid, [[(phosphonomethyl)imino]bis[2,1-ethanediylnitrilobis(methylene)]]tetrakis-, ammonium salt		O=P(CN(CCN(CP(=O)(O)O)CCN(CP(=O)(O)ON(H)(H)(H)H)CP(=O)(O)O)CP(=O)(O)O)(O)O	-12.76		0	0
022042-96-2	Phosphonic acid, [[(phosphonomethyl)imino]bis[2,1-ethanediylnitrilobis(methylene)]]tetrakis-, sodium salt		O=P(CN(CCN(CP(=O)(O)O(Na))CCN(CP(=O)(O)O(Na))CP(=O)(O)O(Na))CP(=O)(O)O)(O(Na))O(Na)	-19.07		0	0

## Sheet: Usetox_soil
Usetox results_ emission to soil
CAS	Name	Synonym				emission compartment		UUID	ecotoxicity	human tox can	Human tox non can
000050-00-0	formaldehyde	Methanal	Mass	kg	Emissions	Emissions to soil	Emissions to agricultural soil	08a91e70-3ddc-11dd-9419-0050c2490048	84	2.88e-07	1.48e-07
000050-00-0	formaldehyde	Methanal	Mass	kg	Emissions	Emissions to soil	Emissions to non-agricultural soil	08a91e70-3ddc-11dd-9422-0050c2490048	84	2.76e-07	9.96e-08
000050-00-0	formaldehyde	Methanal	Mass	kg	Emissions	Emissions to soil	Emissions to soil unspecified	08a91e70-3ddc-11dd-941a-0050c2490048	84	2.76e-07	9.96e-08
000052-51-7	bronopol	1 3-propanediol 2-bromo-2-nitro-	Mass	kg	Emissions	Emissions to soil	Emissions to agricultural soil	295624f7-1bbf-4edc-96ee-5fe914c73eb3	808
000052-51-7	bronopol	1 3-propanediol 2-bromo-2-nitro-	Mass	kg	Emissions	Emissions to soil	Emissions to non-agricultural soil	6adc83cd-2acd-4f53-b627-fb3e44e10d1d	808
000052-51-7	bronopol	1 3-propanediol 2-bromo-2-nitro-	Mass	kg	Emissions	Emissions to soil	Emissions to soil unspecified	5c534433-3a86-42d1-86de-2efab439bf80	808
000054-21-7	sodium salicylate		Mass	kg	Emissions	Emissions to soil	Emissions to agricultural soil	2e502c75-804b-4c69-869d-c643e9f04ce8	1.92
000054-21-7	sodium salicylate		Mass	kg	Emissions	Emissions to soil	Emissions to non-agricultural soil	67fa8b2a-2924-469b-9d86-a5b67290f8e7	1.92
000054-21-7	sodium salicylate		Mass	kg	Emissions	Emissions to soil	Emissions to soil unspecified	4440f366-4c88-432d-8fd3-91d4fe06beef	1.92
000056-81-5	glycerin	1 2 3-propanetriol	Mass	kg	Emissions	Emissions to soil	Emissions to agricultural soil	08a91e70-3ddc-11dd-950e-0050c2490048	0.0542
000056-81-5	glycerin	1 2 3-propanetriol	Mass	kg	Emissions	Emissions to soil	Emissions to non-agricultural soil	08a91e70-3ddc-11dd-9954-0050c2490048	0.0542
000056-81-5	glycerin	1 2 3-propanetriol	Mass	kg	Emissions	Emissions to soil	Emissions to soil unspecified	08a91e70-3ddc-11dd-950f-0050c2490048	0.0542
000057-09-0	cetrimonium bromide		Mass	kg	Emissions	Emissions to soil	Emissions to agricultural soil	d1c28d15-89e4-40cd-b74b-95a21a0fb239	12.5
000057-09-0	cetrimonium bromide		Mass	kg	Emissions	Emissions to soil	Emissions to non-agricultural soil	e11f9b44-23c2-473d-ab3f-df9ae7281a2e	12.5
000057-09-0	cetrimonium bromide		Mass	kg	Emissions	Emissions to soil	Emissions to soil unspecified	ae970a54-83e1-403f-81aa-4ac689524916	12.5
000057-13-6	urea		Mass	kg	Emissions	Emissions to soil	Emissions to agricultural soil	3f67d56a-6c6a-41e8-a1fd-e368f35b9ff6	3.05
000057-13-6	urea		Mass	kg	Emissions	Emissions to soil	Emissions to non-agricultural soil	4922553d-d1ea-4940-b810-bc3a571a2dbf	3.05
000057-13-6	urea		Mass	kg	Emissions	Emissions to soil	Emissions to soil unspecified	1f0c7ab4-4ae6-40c1-a6fb-e34297421fbd	3.05
000057-55-6	propylene glycol	1 2-propanediol	Mass	kg	Emissions	Emissions to soil	Emissions to agricultural soil	08a91e70-3ddc-11dd-9839-0050c2490048	0.22
000057-55-6	propylene glycol	1 2-propanediol	Mass	kg	Emissions	Emissions to soil	Emissions to non-agricultural soil	08a91e70-3ddc-11dd-9842-0050c2490048	0.22
000057-55-6	propylene glycol	1 2-propanediol	Mass	kg	Emissions	Emissions to soil	Emissions to soil unspecified	08a91e70-3ddc-11dd-983a-0050c2490048	0.22
000060-00-4	EDTA	Ethylenediaminetetraacetic acid	Mass	kg	Emissions	Emissions to soil	Emissions to agricultural soil	08a91e70-3ddc-11dd-9dd8-0050c2490048	0.881
000060-00-4	EDTA	Ethylenediaminetetraacetic acid	Mass	kg	Emissions	Emissions to soil	Emissions to non-agricultural soil	08a91e70-3ddc-11dd-939c-0050c2490048	0.881
000060-00-4	EDTA	Ethylenediaminetetraacetic acid	Mass	kg	Emissions	Emissions to soil	Emissions to soil unspecified	08a91e70-3ddc-11dd-9dd9-0050c2490048	0.881
000060-24-2	2-mercaptoethanol	ethanol 2-mercapto-	Mass	kg	Emissions	Emissions to soil	Emissions to agricultural soil	9da17389-7329-45c3-a0b6-c3a5edab64b8	146
000060-24-2	2-mercaptoethanol	ethanol 2-mercapto-	Mass	kg	Emissions	Emissions to soil	Emissions to non-agricultural soil	74100ae0-fea3-4c9b-ab00-87bbfc396b3d	146
000060-24-2	2-mercaptoethanol	ethanol 2-mercapto-	Mass	kg	Emissions	Emissions to soil	Emissions to soil unspecified	dcff9ac6-3710-47f6-b928-e30af2fc8a28	146
000062-53-3	aniline	Benzamine	Mass	kg	Emissions	Emissions to soil	Emissions to agricultural soil	08a91e70-3ddc-11dd-9c18-0050c2490048	66.8	1.21e-08	5.97e-07
000062-53-3	aniline	Benzamine	Mass	kg	Emissions	Emissions to soil	Emissions to non-agricultural soil	08a91e70-3ddc-11dd-9bfa-0050c2490048	66.8	7.41e-09	3.66e-07
000062-53-3	aniline	Benzamine	Mass	kg	Emissions	Emissions to soil	Emissions to soil unspecified	08a91e70-3ddc-11dd-9c19-0050c2490048	66.8	7.41e-09	3.66e-07
000062-56-6	thiourea		Mass	kg	Emissions	Emissions to soil	Emissions to agricultural soil	fe0acd60-3ddc-11dd-a33c-0050c2490048	56.4	1.87e-07
000062-56-6	thiourea		Mass	kg	Emissions	Emissions to soil	Emissions to non-agricultural soil	08a91e70-3ddc-11dd-910f-0050c2490048	56.4	1.26e-07
000062-56-6	thiourea		Mass	kg	Emissions	Emissions to soil	Emissions to soil unspecified	fe0acd60-3ddc-11dd-a33d-0050c2490048	56.4	1.26e-07
000064-02-8	tetrasodium ethylenediaminetetraacetate	edta sodium salt	Mass	kg	Emissions	Emissions to soil	Emissions to agricultural soil	61702180-c6aa-4c5b-abf3-46fc693f7474	0.932
000064-02-8	tetrasodium ethylenediaminetetraacetate	edta sodium salt	Mass	kg	Emissions	Emissions to soil	Emissions to non-agricultural soil	fa986ee5-6d9a-4c38-9a8b-bc4a655590fe	0.932
000064-02-8	tetrasodium ethylenediaminetetraacetate	edta sodium salt	Mass	kg	Emissions	Emissions to soil	Emissions to soil unspecified	142201ca-a943-41b1-97b4-8d94acbbe46e	0.932
000064-17-5	ethanol	Ethyl alcohol	Mass	kg	Emissions	Emissions to soil	Emissions to agricultural soil	08a91e70-3ddc-11dd-9347-0050c2490048	0.604	1.06e-09
000064-17-5	ethanol	Ethyl alcohol	Mass	kg	Emissions	Emissions to soil	Emissions to non-agricultural soil	fe0acd60-3ddc-11dd-a3f4-0050c2490048	0.604	6.35e-10
000064-17-5	ethanol	Ethyl alcohol	Mass	kg	Emissions	Emissions to soil	Emissions to soil unspecified	08a91e70-3ddc-11dd-9348-0050c2490048	0.604	6.35e-10
000064-18-6	formic acid	Methanoic acid	Mass	kg	Emissions	Emissions to soil	Emissions to agricultural soil	d86c88e8-6555-11dd-ad8b-0800200c9a66	11.2
000064-18-6	formic acid	Methanoic acid	Mass	kg	Emissions	Emissions to soil	Emissions to non-agricultural soil	d86c88eb-6555-11dd-ad8b-0800200c9a66	11.2
000064-18-6	formic acid	Methanoic acid	Mass	kg	Emissions	Emissions to soil	Emissions to soil unspecified	d86c88ed-6555-11dd-ad8b-0800200c9a66	11.2
000064-19-7	acetic acid	Ethanoic Acid	Mass	kg	Emissions	Emissions to soil	Emissions to agricultural soil	08a91e70-3ddc-11dd-92c1-0050c2490048	12.6
000064-19-7	acetic acid	Ethanoic Acid	Mass	kg	Emissions	Emissions to soil	Emissions to non-agricultural soil	08a91e70-3ddc-11dd-951c-0050c2490048	12.6
000064-19-7	acetic acid	Ethanoic Acid	Mass	kg	Emissions	Emissions to soil	Emissions to soil unspecified	08a91e70-3ddc-11dd-92c2-0050c2490048	12.6
000065-85-0	benzoic acid		Mass	kg	Emissions	Emissions to soil	Emissions to agricultural soil	d423e478-b36a-4489-87e6-23f2cf7e6925	41.6		9.84e-08
000065-85-0	benzoic acid		Mass	kg	Emissions	Emissions to soil	Emissions to non-agricultural soil	72057e40-9620-4bbe-974f-319fa6abe7f2	41.6		4.36e-08
000065-85-0	benzoic acid		Mass	kg	Emissions	Emissions to soil	Emissions to soil unspecified	16677ece-ec07-46d1-9007-acb7a510e479	41.6		4.36e-08
000067-48-1	choline chloride		Mass	kg	Emissions	Emissions to soil	Emissions to agricultural soil	4c97ead3-db45-422d-ab51-66601b9b1ee0	4.73
000067-48-1	choline chloride		Mass	kg	Emissions	Emissions to soil	Emissions to non-agricultural soil	7e7c58d5-302a-462b-8f34-e5844ad46613	4.73
000067-48-1	choline chloride		Mass	kg	Emissions	Emissions to soil	Emissions to soil unspecified	8be52933-a75e-44e1-a094-d8944b570229	4.73
000067-56-1	methanol	Methyl alcohol	Mass	kg	Emissions	Emissions to soil	Emissions to agricultural soil	fe0acd60-3ddc-11dd-a933-0050c2490048	0.511		4.53e-09
000067-56-1	methanol	Methyl alcohol	Mass	kg	Emissions	Emissions to soil	Emissions to non-agricultural soil	fe0acd60-3ddc-11dd-a93c-0050c2490048	0.511		2.93e-09
000067-56-1	methanol	Methyl alcohol	Mass	kg	Emissions	Emissions to soil	Emissions to soil unspecified	fe0acd60-3ddc-11dd-a934-0050c2490048	0.511		2.93e-09
000067-63-0	isopropanol	2-hydroxypropane	Mass	kg	Emissions	Emissions to soil	Emissions to agricultural soil	fe0acd60-3ddc-11dd-a841-0050c2490048	0.563
000067-63-0	isopropanol	2-hydroxypropane	Mass	kg	Emissions	Emissions to soil	Emissions to non-agricultural soil	fe0acd60-3ddc-11dd-a84a-0050c2490048	0.563
000067-63-0	isopropanol	2-hydroxypropane	Mass	kg	Emissions	Emissions to soil	Emissions to soil unspecified	fe0acd60-3ddc-11dd-a842-0050c2490048	0.563
000067-64-1	acetone	2-propanone	Mass	kg	Emissions	Emissions to soil	Emissions to agricultural soil	08a91e70-3ddc-11dd-951e-0050c2490048	0.257		3.19e-09
000067-64-1	acetone	2-propanone	Mass	kg	Emissions	Emissions to soil	Emissions to non-agricultural soil	08a91e70-3ddc-11dd-91a0-0050c2490048	0.257		2.2e-09
000067-64-1	acetone	2-propanone	Mass	kg	Emissions	Emissions to soil	Emissions to soil unspecified	08a91e70-3ddc-11dd-951f-0050c2490048	0.257		2.2e-09
000068-04-2	trisodium citrate	sodium citrate	Mass	kg	Emissions	Emissions to soil	Emissions to agricultural soil	02c42fbb-2892-4f35-a7cc-6f9055e9fae0	0.446
000068-04-2	trisodium citrate	sodium citrate	Mass	kg	Emissions	Emissions to soil	Emissions to non-agricultural soil	03ed0ef3-820f-45ee-8d3d-2b5605ccf31a	0.446
000068-04-2	trisodium citrate	sodium citrate	Mass	kg	Emissions	Emissions to soil	Emissions to soil unspecified	842ce49d-5583-4ec6-b45a-eb9150a92394	0.446
000068-11-1	mercaptoacetic acid		Mass	kg	Emissions	Emissions to soil	Emissions to agricultural soil	25f7af53-32a7-4fb1-9ced-ffe52ccde172	95.5
000068-11-1	mercaptoacetic acid		Mass	kg	Emissions	Emissions to soil	Emissions to non-agricultural soil	b933794d-75f6-491d-adca-90d5945dffbb	95.5
000068-11-1	mercaptoacetic acid		Mass	kg	Emissions	Emissions to soil	Emissions to soil unspecified	1d7d4e1d-a95d-4ce8-b67a-cdad5d79c33e	95.5
000068-12-2	dimethyl formamide	N N-dimethyl formamide	Mass	kg	Emissions	Emissions to soil	Emissions to agricultural soil	fe0acd60-3ddc-11dd-acd9-0050c2490048	0.962		1.54e-06
000068-12-2	dimethyl formamide	N N-dimethyl formamide	Mass	kg	Emissions	Emissions to soil	Emissions to non-agricultural soil	4d9a8790-3ddd-11dd-92d5-0050c2490048	0.962		1.06e-06
000068-12-2	dimethyl formamide	N N-dimethyl formamide	Mass	kg	Emissions	Emissions to soil	Emissions to soil unspecified	fe0acd60-3ddc-11dd-acda-0050c2490048	0.962		1.06e-06
000071-23-8	n-propanol	Propyl Alcohol	Mass	kg	Emissions	Emissions to soil	Emissions to agricultural soil	d86cafd5-6555-11dd-ad8b-0800200c9a66	0.649
000071-23-8	n-propanol	Propyl Alcohol	Mass	kg	Emissions	Emissions to soil	Emissions to non-agricultural soil	d86cafd8-6555-11dd-ad8b-0800200c9a66	0.649
000071-23-8	n-propanol	Propyl Alcohol	Mass	kg	Emissions	Emissions to soil	Emissions to soil unspecified	d86cafda-6555-11dd-ad8b-0800200c9a66	0.649
000071-36-3	butanol		Mass	kg	Emissions	Emissions to soil	Emissions to agricultural soil	d86b9e6b-6555-11dd-ad8b-0800200c9a66
000071-36-3	butanol		Mass	kg	Emissions	Emissions to soil	Emissions to non-agricultural soil	d86bec8f-6555-11dd-ad8b-0800200c9a66
000071-36-3	butanol		Mass	kg	Emissions	Emissions to soil	Emissions to soil unspecified	d86c13b4-6555-11dd-ad8b-0800200c9a66
000071-36-3	n-butanol	Butyl alcohol	Mass	kg	Emissions	Emissions to soil	Emissions to agricultural soil	4d9a8790-3ddd-11dd-94cd-0050c2490048	0.943		1.49e-08
000071-36-3	n-butanol	Butyl alcohol	Mass	kg	Emissions	Emissions to soil	Emissions to non-agricultural soil	4d9a8790-3ddd-11dd-94d6-0050c2490048	0.943		7.62e-09
000071-36-3	n-butanol	Butyl alcohol	Mass	kg	Emissions	Emissions to soil	Emissions to soil unspecified	4d9a8790-3ddd-11dd-94ce-0050c2490048	0.943		7.62e-09
000071-41-0	pentan-1-ol	1-pentanol	Mass	kg	Emissions	Emissions to soil	Emissions to agricultural soil	d2a8dbb6-1fc1-41c5-97e2-9166ce995d89	2.4
000071-41-0	pentan-1-ol	1-pentanol	Mass	kg	Emissions	Emissions to soil	Emissions to non-agricultural soil	c3cf8f15-7308-4c24-b1eb-3133a47ffb2e	2.4
000071-41-0	pentan-1-ol	1-pentanol	Mass	kg	Emissions	Emissions to soil	Emissions to soil unspecified	096aaf1f-5724-4832-a6dc-f8aa268afc92	2.4
000071-43-2	benzene		Mass	kg	Emissions	Emissions to soil	Emissions to agricultural soil	08a91e70-3ddc-11dd-9200-0050c2490048	2.05	1.29e-07	3.28e-08
000071-43-2	benzene		Mass	kg	Emissions	Emissions to soil	Emissions to non-agricultural soil	4d9a8790-3ddd-11dd-9cca-0050c2490048	2.05	1.08e-07	2.74e-08
000071-43-2	benzene		Mass	kg	Emissions	Emissions to soil	Emissions to soil unspecified	08a91e70-3ddc-11dd-9201-0050c2490048	2.05	1.08e-07	2.74e-08
000074-82-8	methane		Mass	kg	Emissions	Emissions to soil	Emissions to agricultural soil	d86cafeb-6555-11dd-ad8b-0800200c9a66
000074-82-8	methane		Mass	kg	Emissions	Emissions to soil	Emissions to non-agricultural soil	d86caff1-6555-11dd-ad8b-0800200c9a66
000074-82-8	methane		Mass	kg	Emissions	Emissions to soil	Emissions to soil unspecified	d86caff7-6555-11dd-ad8b-0800200c9a66
000074-82-8	methane (biogenic)	CH4 (biogenic)	Mass	kg	Emissions	Emissions to soil	Emissions to agricultural soil	d86cafec-6555-11dd-ad8b-0800200c9a66
000074-82-8	methane (biogenic)	CH4 (biogenic)	Mass	kg	Emissions	Emissions to soil	Emissions to non-agricultural soil	d86caff2-6555-11dd-ad8b-0800200c9a66
000074-82-8	methane (biogenic)	CH4 (biogenic)	Mass	kg	Emissions	Emissions to soil	Emissions to soil unspecified	d86caff8-6555-11dd-ad8b-0800200c9a66
000074-82-8	methane (fossil)	CH4 (fossil)	Mass	kg	Emissions	Emissions to soil	Emissions to agricultural soil	d86cafed-6555-11dd-ad8b-0800200c9a66
000074-82-8	methane (fossil)	CH4 (fossil)	Mass	kg	Emissions	Emissions to soil	Emissions to non-agricultural soil	d86caff3-6555-11dd-ad8b-0800200c9a66
000074-82-8	methane (fossil)	CH4 (fossil)	Mass	kg	Emissions	Emissions to soil	Emissions to soil unspecified	d86caff9-6555-11dd-ad8b-0800200c9a66
000074-84-0	ethane		Mass	kg	Emissions	Emissions to soil	Emissions to agricultural soil	d86cb001-6555-11dd-ad8b-0800200c9a66
000074-84-0	ethane		Mass	kg	Emissions	Emissions to soil	Emissions to non-agricultural soil	d86cb004-6555-11dd-ad8b-0800200c9a66
000074-84-0	ethane		Mass	kg	Emissions	Emissions to soil	Emissions to soil unspecified	d86cb006-6555-11dd-ad8b-0800200c9a66
000074-86-2	acetylene	Ethyne	Mass	kg	Emissions	Emissions to soil	Emissions to agricultural soil	08a91e70-3ddc-11dd-9fe1-0050c2490048
000074-86-2	acetylene	Ethyne	Mass	kg	Emissions	Emissions to soil	Emissions to non-agricultural soil	08a91e70-3ddc-11dd-9fe6-0050c2490048
000074-86-2	acetylene	Ethyne	Mass	kg	Emissions	Emissions to soil	Emissions to soil unspecified	08a91e70-3ddc-11dd-9fe2-0050c2490048
000074-98-6	propane		Mass	kg	Emissions	Emissions to soil	Emissions to agricultural soil	fe0acd60-3ddc-11dd-a0c3-0050c2490048
000074-98-6	propane		Mass	kg	Emissions	Emissions to soil	Emissions to non-agricultural soil	fe0acd60-3ddc-11dd-a0c8-0050c2490048
000074-98-6	propane		Mass	kg	Emissions	Emissions to soil	Emissions to soil unspecified	fe0acd60-3ddc-11dd-a0c4-0050c2490048
000075-07-0	acetaldehyde	Ethyl aldehyde	Mass	kg	Emissions	Emissions to soil	Emissions to agricultural soil	4d9a8790-3ddd-11dd-97d9-0050c2490048	8.41	4.43e-08	2.27e-07
000075-07-0	acetaldehyde	Ethyl aldehyde	Mass	kg	Emissions	Emissions to soil	Emissions to non-agricultural soil	fe0acd60-3ddc-11dd-a7ac-0050c2490048	8.41	1.97e-08	1.01e-07
000075-07-0	acetaldehyde	Ethyl aldehyde	Mass	kg	Emissions	Emissions to soil	Emissions to soil unspecified	4d9a8790-3ddd-11dd-97da-0050c2490048	8.41	1.97e-08	1.01e-07
000075-12-7	formamide		Mass	kg	Emissions	Emissions to soil	Emissions to agricultural soil	b94a00e3-5836-4e82-8909-53d7fbae7982	2.28
000075-12-7	formamide		Mass	kg	Emissions	Emissions to soil	Emissions to non-agricultural soil	c5e113fc-7411-4b30-96c7-07ef4f907e6f	2.28
000075-12-7	formamide		Mass	kg	Emissions	Emissions to soil	Emissions to soil unspecified	1e522baf-fc3e-46be-9a29-90ea80ff347c	2.28
000075-21-8	ethylene oxide	1 2-epoxyethane	Mass	kg	Emissions	Emissions to soil	Emissions to agricultural soil	fe0acd60-3ddc-11dd-a486-0050c2490048	3.77	8.69e-07
000075-21-8	ethylene oxide	1 2-epoxyethane	Mass	kg	Emissions	Emissions to soil	Emissions to non-agricultural soil	08a91e70-3ddc-11dd-9391-0050c2490048	3.77	4.73e-07
000075-21-8	ethylene oxide	1 2-epoxyethane	Mass	kg	Emissions	Emissions to soil	Emissions to soil unspecified	fe0acd60-3ddc-11dd-a487-0050c2490048	3.77	4.73e-07
000075-28-5	isobutane	2-methylpropane	Mass	kg	Emissions	Emissions to soil	Emissions to agricultural soil	e2fa6891-6555-11dd-ad8b-0800200c9a66
000075-28-5	isobutane	2-methylpropane	Mass	kg	Emissions	Emissions to soil	Emissions to non-agricultural soil	e2fa6894-6555-11dd-ad8b-0800200c9a66
000075-28-5	isobutane	2-methylpropane	Mass	kg	Emissions	Emissions to soil	Emissions to soil unspecified	e2fa6896-6555-11dd-ad8b-0800200c9a66
000075-31-0	isopropylamine		Mass	kg	Emissions	Emissions to soil	Emissions to agricultural soil	13305562-dda5-4904-bdf4-cec35303a6bc	7.38
000075-31-0	isopropylamine		Mass	kg	Emissions	Emissions to soil	Emissions to non-agricultural soil	706f88ac-f061-4fc3-a1db-533a4c46dc6c	7.38
000075-31-0	isopropylamine		Mass	kg	Emissions	Emissions to soil	Emissions to soil unspecified	1b5e43a6-f067-4ad4-9461-0306ffdaafbe	7.38
000075-56-9	propylene oxide	1 2-epoxypropane	Mass	kg	Emissions	Emissions to soil	Emissions to agricultural soil	08a91e70-3ddc-11dd-989d-0050c2490048	5.01	2.02e-07	2.24e-06
000075-56-9	propylene oxide	1 2-epoxypropane	Mass	kg	Emissions	Emissions to soil	Emissions to non-agricultural soil	fe0acd60-3ddc-11dd-ab6c-0050c2490048	5.01	1.17e-07	1.57e-06
000075-56-9	propylene oxide	1 2-epoxypropane	Mass	kg	Emissions	Emissions to soil	Emissions to soil unspecified	08a91e70-3ddc-11dd-989e-0050c2490048	5.01	1.17e-07	1.57e-06
000075-57-0	tetramethylammonium chloride	N N N-trimethylmethanaminium chloride	Mass	kg	Emissions	Emissions to soil	Emissions to agricultural soil	71702c3f-18c6-4d9d-bf77-8fc1a715393f	10.2
000075-57-0	tetramethylammonium chloride	N N N-trimethylmethanaminium chloride	Mass	kg	Emissions	Emissions to soil	Emissions to non-agricultural soil	b254ab3d-b271-4747-8485-b5efd20fe541	10.2
000075-57-0	tetramethylammonium chloride	N N N-trimethylmethanaminium chloride	Mass	kg	Emissions	Emissions to soil	Emissions to soil unspecified	35121099-7763-412e-bc5f-2fad00e42f0d	10.2
000075-91-2	tert-butyl hydroperoxide	tert-butylhydroperoxide	Mass	kg	Emissions	Emissions to soil	Emissions to agricultural soil	6d9bee0a-5ebd-4a97-ab19-1ae7466c2d35	25.2
000075-91-2	tert-butyl hydroperoxide	tert-butylhydroperoxide	Mass	kg	Emissions	Emissions to soil	Emissions to non-agricultural soil	4d1f39ee-fb9d-485d-826b-ab7fdb678fac	25.2
000075-91-2	tert-butyl hydroperoxide	tert-butylhydroperoxide	Mass	kg	Emissions	Emissions to soil	Emissions to soil unspecified	46dd5aaa-772d-4c9f-be04-f3013a9238be	25.2
000077-92-9	citric acid		Mass	kg	Emissions	Emissions to soil	Emissions to agricultural soil	53af8d53-ea35-4498-a4be-0c91ef449013	3.78
000077-92-9	citric acid		Mass	kg	Emissions	Emissions to soil	Emissions to non-agricultural soil	6520f621-4678-4a0d-976d-b7280169a485	3.78
000077-92-9	citric acid		Mass	kg	Emissions	Emissions to soil	Emissions to soil unspecified	78d0d625-a3b6-4e31-9443-936f9f3bb885	3.78
000078-40-0	triethyl phosphate		Mass	kg	Emissions	Emissions to soil	Emissions to agricultural soil	769266b4-144c-4ac4-92a9-e612debdd3f3	1.52
000078-40-0	triethyl phosphate		Mass	kg	Emissions	Emissions to soil	Emissions to non-agricultural soil	0f7723c0-4fcf-464c-bf5c-95f44df5a96a	1.52
000078-40-0	triethyl phosphate		Mass	kg	Emissions	Emissions to soil	Emissions to soil unspecified	5edefede-fb1b-4cc2-a668-f03acf6c6a12	1.52
000078-78-4	isopentane	2-methylbutane	Mass	kg	Emissions	Emissions to soil	Emissions to agricultural soil	e2faddb1-6555-11dd-ad8b-0800200c9a66
000078-78-4	isopentane	2-methylbutane	Mass	kg	Emissions	Emissions to soil	Emissions to non-agricultural soil	e2faddb4-6555-11dd-ad8b-0800200c9a66
000078-78-4	isopentane	2-methylbutane	Mass	kg	Emissions	Emissions to soil	Emissions to soil unspecified	e2faddb6-6555-11dd-ad8b-0800200c9a66
000078-83-1	isobutanol	2-methyl-1-propanol	Mass	kg	Emissions	Emissions to soil	Emissions to agricultural soil	08a91e70-3ddc-11dd-95a2-0050c2490048	1.84		8.51e-09
000078-83-1	isobutanol	2-methyl-1-propanol	Mass	kg	Emissions	Emissions to soil	Emissions to non-agricultural soil	fe0acd60-3ddc-11dd-a437-0050c2490048	1.84		4.99e-09
000078-83-1	isobutanol	2-methyl-1-propanol	Mass	kg	Emissions	Emissions to soil	Emissions to soil unspecified	08a91e70-3ddc-11dd-95a3-0050c2490048	1.84		4.99e-09
000078-94-4	methylvinyl ketone	1-buten-3-one	Mass	kg	Emissions	Emissions to soil	Emissions to agricultural soil	e2fb04b3-6555-11dd-ad8b-0800200c9a66	8890
000078-94-4	methylvinyl ketone	1-buten-3-one	Mass	kg	Emissions	Emissions to soil	Emissions to non-agricultural soil	e2fb04b6-6555-11dd-ad8b-0800200c9a66	8890
000078-94-4	methylvinyl ketone	1-buten-3-one	Mass	kg	Emissions	Emissions to soil	Emissions to soil unspecified	e2fb04b8-6555-11dd-ad8b-0800200c9a66	8890
000078-96-6	1-aminopropan-2-ol	1-amino-2-propanol	Mass	kg	Emissions	Emissions to soil	Emissions to agricultural soil	853a04cd-bc70-44e3-bc73-b2d2146a265c	19
000078-96-6	1-aminopropan-2-ol	1-amino-2-propanol	Mass	kg	Emissions	Emissions to soil	Emissions to non-agricultural soil	70274d33-cf47-4acb-a94d-abfcecb03d69	19
000078-96-6	1-aminopropan-2-ol	1-amino-2-propanol	Mass	kg	Emissions	Emissions to soil	Emissions to soil unspecified	f600eb98-2208-49d2-90e5-af8c8a376465	19
000079-06-1	acrylamide	2-propenamide	Mass	kg	Emissions	Emissions to soil	Emissions to agricultural soil	4d9a8790-3ddd-11dd-9531-0050c2490048	32.4	4.94e-06	2.05e-05
000079-06-1	acrylamide	2-propenamide	Mass	kg	Emissions	Emissions to soil	Emissions to non-agricultural soil	08a91e70-3ddc-11dd-90f4-0050c2490048	32.4	3.26e-06	1.35e-05
000079-06-1	acrylamide	2-propenamide	Mass	kg	Emissions	Emissions to soil	Emissions to soil unspecified	4d9a8790-3ddd-11dd-9532-0050c2490048	32.4	3.26e-06	1.35e-05
000079-10-7	acrylic acid	2-propenoic acid	Mass	kg	Emissions	Emissions to soil	Emissions to agricultural soil	fe0acd60-3ddc-11dd-a72a-0050c2490048	44.2		8.3e-07
000079-10-7	acrylic acid	2-propenoic acid	Mass	kg	Emissions	Emissions to soil	Emissions to non-agricultural soil	08a91e70-3ddc-11dd-91aa-0050c2490048	44.2		8.2e-07
000079-10-7	acrylic acid	2-propenoic acid	Mass	kg	Emissions	Emissions to soil	Emissions to soil unspecified	fe0acd60-3ddc-11dd-a72b-0050c2490048	44.2		8.2e-07
000079-21-0	peracetic acid		Mass	kg	Emissions	Emissions to soil	Emissions to agricultural soil	f13f66fb-0a02-40ad-b7e4-5b03f2fb65f4	280
000079-21-0	peracetic acid		Mass	kg	Emissions	Emissions to soil	Emissions to non-agricultural soil	520a46f7-6e09-40f2-a168-806117da7d0a	280
000079-21-0	peracetic acid		Mass	kg	Emissions	Emissions to soil	Emissions to soil unspecified	f4327e2e-3f91-43fc-a62f-cf04f99beef7	280
000079-33-4	l-(+)-lactic acid	l-lactic acid	Mass	kg	Emissions	Emissions to soil	Emissions to agricultural soil	329be069-49c9-4186-bf7b-7e2af3708f0d	7.25
000079-33-4	l-(+)-lactic acid	l-lactic acid	Mass	kg	Emissions	Emissions to soil	Emissions to non-agricultural soil	240da15e-6d8e-43ed-853f-e9f6d322bc9d	7.25
000079-33-4	l-(+)-lactic acid	l-lactic acid	Mass	kg	Emissions	Emissions to soil	Emissions to soil unspecified	b57cfe57-14a0-4196-bb20-94ab40a9973f	7.25
000080-05-7	Bisphenol A	4 4 -(1-methylethylidene)bisphenol	Mass	kg	Emissions	Emissions to soil	Emissions to agricultural soil	4d9a8790-3ddd-11dd-8edb-0050c2490048	3.19		1.94e-09
000080-05-7	Bisphenol A	4 4 -(1-methylethylidene)bisphenol	Mass	kg	Emissions	Emissions to soil	Emissions to non-agricultural soil	4d9a8790-3ddd-11dd-8ee4-0050c2490048	3.19		4.32e-10
000080-05-7	Bisphenol A	4 4 -(1-methylethylidene)bisphenol	Mass	kg	Emissions	Emissions to soil	Emissions to soil unspecified	4d9a8790-3ddd-11dd-8edc-0050c2490048	3.19		4.32e-10
000080-08-0	dapsone	di(p-aminophenyl)sulfone	Mass	kg	Emissions	Emissions to soil	Emissions to agricultural soil	a03e5dc8-b3c6-4e4a-951b-a02f3721912e		4.61e-07
000080-08-0	dapsone	di(p-aminophenyl)sulfone	Mass	kg	Emissions	Emissions to soil	Emissions to non-agricultural soil	7d523848-30ba-41f5-b021-ca1704da2fbf		2.74e-07
000080-08-0	dapsone	di(p-aminophenyl)sulfone	Mass	kg	Emissions	Emissions to soil	Emissions to soil unspecified	19d2d2cd-3d57-4edf-bbfc-bcd010e9bada		2.74e-07
000081-88-9	9-(2-carboxyphenyl)-3 6-bis(diethylamino)xanthylium chloride	rhodamine b	Mass	kg	Emissions	Emissions to soil	Emissions to agricultural soil	b0fa8e53-ca1f-4616-ab7a-b5d353c8e0be	0.00032
000081-88-9	9-(2-carboxyphenyl)-3 6-bis(diethylamino)xanthylium chloride	rhodamine b	Mass	kg	Emissions	Emissions to soil	Emissions to non-agricultural soil	92ebed2a-4c24-4c19-8aed-b9013e4de744	0.00032
000081-88-9	9-(2-carboxyphenyl)-3 6-bis(diethylamino)xanthylium chloride	rhodamine b	Mass	kg	Emissions	Emissions to soil	Emissions to soil unspecified	5e8259e8-6865-466e-b278-9d958126f48b	0.00032
000085-01-8	phenanthrene	Phenanthracene	Mass	kg	Emissions	Emissions to soil	Emissions to agricultural soil	fe0acd60-3ddc-11dd-9fda-0050c2490048	31.4
000085-01-8	phenanthrene	Phenanthracene	Mass	kg	Emissions	Emissions to soil	Emissions to non-agricultural soil	fe0acd60-3ddc-11dd-9f02-0050c2490048	31.4
000085-01-8	phenanthrene	Phenanthracene	Mass	kg	Emissions	Emissions to soil	Emissions to soil unspecified	fe0acd60-3ddc-11dd-9fdb-0050c2490048	31.4
000085-44-9	phthalic anhydride	1 2-benzenedicarboxylic acid anhydride	Mass	kg	Emissions	Emissions to soil	Emissions to agricultural soil	08a91e70-3ddc-11dd-97a5-0050c2490048	76.8		1.23e-08
000085-44-9	phthalic anhydride	1 2-benzenedicarboxylic acid anhydride	Mass	kg	Emissions	Emissions to soil	Emissions to non-agricultural soil	fe0acd60-3ddc-11dd-aa85-0050c2490048	76.8		5.76e-09
000085-44-9	phthalic anhydride	1 2-benzenedicarboxylic acid anhydride	Mass	kg	Emissions	Emissions to soil	Emissions to soil unspecified	08a91e70-3ddc-11dd-97a6-0050c2490048	76.8		5.76e-09
000091-20-3	naphthalene	Camphor tar	Mass	kg	Emissions	Emissions to soil	Emissions to agricultural soil	fe0acd60-3ddc-11dd-a680-0050c2490048	25.8	2.09e-07	7.06e-08
000091-20-3	naphthalene	Camphor tar	Mass	kg	Emissions	Emissions to soil	Emissions to non-agricultural soil	fe0acd60-3ddc-11dd-a9e4-0050c2490048	25.8	3.22e-08	2.67e-08
000091-20-3	naphthalene	Camphor tar	Mass	kg	Emissions	Emissions to soil	Emissions to soil unspecified	fe0acd60-3ddc-11dd-a681-0050c2490048	25.8	3.22e-08	2.67e-08
000091-22-5	aldicarb		Mass	kg	Emissions	Emissions to soil	Emissions to agricultural soil	630a3356-937e-477a-95eb-3fca7e905ca5	1.99	6.43e-07
000091-22-5	aldicarb		Mass	kg	Emissions	Emissions to soil	Emissions to non-agricultural soil	91accd7d-037e-4a9d-895d-acfe75d772cc	1.99	3.51e-07
000091-22-5	aldicarb		Mass	kg	Emissions	Emissions to soil	Emissions to soil unspecified	06acf621-dbb3-43a0-9b27-caf658a56615	1.99	3.51e-07
000091-64-5	Coumarin	1 2-benzopyrone	Mass	kg	Emissions	Emissions to soil	Emissions to agricultural soil	4d9a8790-3ddd-11dd-8cb8-0050c2490048	47.9	1.23e-07
000091-64-5	Coumarin	1 2-benzopyrone	Mass	kg	Emissions	Emissions to soil	Emissions to non-agricultural soil	4d9a8790-3ddd-11dd-8cc1-0050c2490048	47.9	6.6e-08
000091-64-5	Coumarin	1 2-benzopyrone	Mass	kg	Emissions	Emissions to soil	Emissions to soil unspecified	4d9a8790-3ddd-11dd-8cb9-0050c2490048	47.9	6.6e-08
000093-89-0	ethyl benzoate		Mass	kg	Emissions	Emissions to soil	Emissions to agricultural soil	3830536f-f4b1-438b-8896-32dfcf59867b	12.9
000093-89-0	ethyl benzoate		Mass	kg	Emissions	Emissions to soil	Emissions to non-agricultural soil	fd7a8314-9955-46ff-8cae-784e7cc8463e	12.9
000093-89-0	ethyl benzoate		Mass	kg	Emissions	Emissions to soil	Emissions to soil unspecified	247b681f-ad9c-42dc-a531-944cfedfe177	12.9
000095-47-6	o-xylene	1 2-dimethylbenzene	Mass	kg	Emissions	Emissions to soil	Emissions to agricultural soil	08a91e70-3ddc-11dd-974a-0050c2490048	2.44
000095-47-6	o-xylene	1 2-dimethylbenzene	Mass	kg	Emissions	Emissions to soil	Emissions to non-agricultural soil	08a91e70-3ddc-11dd-9754-0050c2490048	2.44
000095-47-6	o-xylene	1 2-dimethylbenzene	Mass	kg	Emissions	Emissions to soil	Emissions to soil unspecified	08a91e70-3ddc-11dd-974b-0050c2490048	2.44
000095-63-6	1 2 4-trimethylbenzene		Mass	kg	Emissions	Emissions to soil	Emissions to agricultural soil	fe0acd60-3ddc-11dd-b02e-0050c2490048	6.34	1.18e-09
000095-63-6	1 2 4-trimethylbenzene		Mass	kg	Emissions	Emissions to soil	Emissions to non-agricultural soil	fe0acd60-3ddc-11dd-b033-0050c2490048	6.34	1.61e-10
000095-63-6	1 2 4-trimethylbenzene		Mass	kg	Emissions	Emissions to soil	Emissions to soil unspecified	fe0acd60-3ddc-11dd-b02f-0050c2490048	6.34	1.61e-10
000096-29-7	butanone oxime	2-butanone oxime	Mass	kg	Emissions	Emissions to soil	Emissions to agricultural soil	02b9b907-abc4-4ba3-b5c1-8810870ea480	2.38	6.06e-08
000096-29-7	butanone oxime	2-butanone oxime	Mass	kg	Emissions	Emissions to soil	Emissions to non-agricultural soil	8aae608b-7738-4c47-980e-dec8735ed4b4	2.38	4.37e-08
000096-29-7	butanone oxime	2-butanone oxime	Mass	kg	Emissions	Emissions to soil	Emissions to soil unspecified	4debec6c-94f7-4491-a642-0dd9cf5c8184	2.38	4.37e-08
000097-64-3	ethyl lactate		Mass	kg	Emissions	Emissions to soil	Emissions to agricultural soil	b12308e4-a02f-4127-aed4-b8d6128de62f	6.16
000097-64-3	ethyl lactate		Mass	kg	Emissions	Emissions to soil	Emissions to non-agricultural soil	7143082a-bc43-4038-b7f9-7f6b06027cd6	6.16
000097-64-3	ethyl lactate		Mass	kg	Emissions	Emissions to soil	Emissions to soil unspecified	22570139-975e-4933-bc63-d52df4cc6f67	6.16
000098-00-0	furfuryl alcohol	Furfuryl mercaptan	Mass	kg	Emissions	Emissions to soil	Emissions to agricultural soil	e2fb7a10-6555-11dd-ad8b-0800200c9a66	6.48	1.61e-06
000098-00-0	furfuryl alcohol	Furfuryl mercaptan	Mass	kg	Emissions	Emissions to soil	Emissions to non-agricultural soil	e2fb7a13-6555-11dd-ad8b-0800200c9a66	6.48	1.01e-06
000098-00-0	furfuryl alcohol	Furfuryl mercaptan	Mass	kg	Emissions	Emissions to soil	Emissions to soil unspecified	e2fb7a15-6555-11dd-ad8b-0800200c9a66	6.48	1.01e-06
000098-01-1	furfural	2-Formyl furan	Mass	kg	Emissions	Emissions to soil	Emissions to agricultural soil	08a91e70-3ddc-11dd-96fc-0050c2490048	77.9	1.08e-07	1.36e-06
000098-01-1	furfural	2-Formyl furan	Mass	kg	Emissions	Emissions to soil	Emissions to non-agricultural soil	4d9a8790-3ddd-11dd-9196-0050c2490048	77.9	6.64e-08	8.45e-07
000098-01-1	furfural	2-Formyl furan	Mass	kg	Emissions	Emissions to soil	Emissions to soil unspecified	4d9a8790-3ddd-11dd-918e-0050c2490048	77.9	6.64e-08	8.45e-07
000098-11-3	benzenesulphonic acid	benzenesulfonic acid	Mass	kg	Emissions	Emissions to soil	Emissions to agricultural soil	3cad756f-08b2-48cc-8817-0c24ad153f74	0.29
000098-11-3	benzenesulphonic acid	benzenesulfonic acid	Mass	kg	Emissions	Emissions to soil	Emissions to non-agricultural soil	0c3cfc10-3896-4e70-87eb-eba4a892b593	0.29
000098-11-3	benzenesulphonic acid	benzenesulfonic acid	Mass	kg	Emissions	Emissions to soil	Emissions to soil unspecified	c2c490a4-88e4-4d8f-a911-f90c69820d21	0.29
000098-82-8	cumene	2-phenylpropane	Mass	kg	Emissions	Emissions to soil	Emissions to agricultural soil	08a91e70-3ddc-11dd-a2a0-0050c2490048	2.47		5.35e-09
000098-82-8	cumene	2-phenylpropane	Mass	kg	Emissions	Emissions to soil	Emissions to non-agricultural soil	4d9a8790-3ddd-11dd-988e-0050c2490048	2.47		1.45e-09
000098-82-8	cumene	2-phenylpropane	Mass	kg	Emissions	Emissions to soil	Emissions to soil unspecified	08a91e70-3ddc-11dd-a2a1-0050c2490048	2.47		1.45e-09
000098-86-2	acetophenone	1-phenyl-ethanone	Mass	kg	Emissions	Emissions to soil	Emissions to agricultural soil	4d9a8790-3ddd-11dd-9be9-0050c2490048	5.84		3.22e-09
000098-86-2	acetophenone	1-phenyl-ethanone	Mass	kg	Emissions	Emissions to soil	Emissions to non-agricultural soil	08a91e70-3ddc-11dd-9a6a-0050c2490048	5.84		1.89e-09
000098-86-2	acetophenone	1-phenyl-ethanone	Mass	kg	Emissions	Emissions to soil	Emissions to soil unspecified	4d9a8790-3ddd-11dd-9bea-0050c2490048	5.84		1.89e-09
000100-41-4	ethyl benzene		Mass	kg	Emissions	Emissions to soil	Emissions to agricultural soil	fe0acd60-3ddc-11dd-a2e9-0050c2490048	1.7	4.35e-08	6.08e-09
000100-41-4	ethyl benzene		Mass	kg	Emissions	Emissions to soil	Emissions to non-agricultural soil	08a91e70-3ddc-11dd-a2f7-0050c2490048	1.7	4.3e-08	1.08e-09
000100-41-4	ethyl benzene		Mass	kg	Emissions	Emissions to soil	Emissions to soil unspecified	fe0acd60-3ddc-11dd-a2ea-0050c2490048	1.7	4.3e-08	1.08e-09
000100-42-5	styrene	Ethenylbenzene	Mass	kg	Emissions	Emissions to soil	Emissions to agricultural soil	08a91e70-3ddc-11dd-990e-0050c2490048	0.836	7.95e-09	1.91e-09
000100-42-5	styrene	Ethenylbenzene	Mass	kg	Emissions	Emissions to soil	Emissions to non-agricultural soil	08a91e70-3ddc-11dd-9918-0050c2490048	0.836	7.95e-09	1.61e-09
000100-42-5	styrene	Ethenylbenzene	Mass	kg	Emissions	Emissions to soil	Emissions to soil unspecified	08a91e70-3ddc-11dd-990f-0050c2490048	0.836	7.95e-09	1.61e-09
000100-44-7	benzylchloride	alpha-chlorotoluene	Mass	kg	Emissions	Emissions to soil	Emissions to agricultural soil	4d9a8790-3ddd-11dd-9d82-0050c2490048	10.8	7.82e-08
000100-44-7	benzylchloride	alpha-chlorotoluene	Mass	kg	Emissions	Emissions to soil	Emissions to non-agricultural soil	4d9a8790-3ddd-11dd-9d87-0050c2490048	10.8	5.59e-08
000100-44-7	benzylchloride	alpha-chlorotoluene	Mass	kg	Emissions	Emissions to soil	Emissions to soil unspecified	4d9a8790-3ddd-11dd-9d83-0050c2490048	10.8	5.59e-08
000100-97-0	methenamine	hexamethylenetetramine	Mass	kg	Emissions	Emissions to soil	Emissions to agricultural soil	c421a99c-93db-4cd1-8dfe-38b21b07ecc4	0.385
000100-97-0	methenamine	hexamethylenetetramine	Mass	kg	Emissions	Emissions to soil	Emissions to non-agricultural soil	753e4ecc-9a3c-41af-90af-f836d188e0c1	0.385
000100-97-0	methenamine	hexamethylenetetramine	Mass	kg	Emissions	Emissions to soil	Emissions to soil unspecified	51879641-e4f9-42cb-804a-bbf9fefef6aa	0.385
000101-84-8	diphenyl ether		Mass	kg	Emissions	Emissions to soil	Emissions to agricultural soil	d7324a4a-e9d2-4f6a-97cb-8552b72ba281	12.1
000101-84-8	diphenyl ether		Mass	kg	Emissions	Emissions to soil	Emissions to non-agricultural soil	470d6080-870b-4962-b52c-cb51409361dd	12.1
000101-84-8	diphenyl ether		Mass	kg	Emissions	Emissions to soil	Emissions to soil unspecified	ca51d745-2605-4492-95f1-d9fedf4d13c5	12.1
000102-71-6	triethanolamine	2 2 2 -trihydroxytriethylamine	Mass	kg	Emissions	Emissions to soil	Emissions to agricultural soil	4d9a8790-3ddd-11dd-8ebe-0050c2490048	3.35	2.88e-07
000102-71-6	triethanolamine	2 2 2 -trihydroxytriethylamine	Mass	kg	Emissions	Emissions to soil	Emissions to non-agricultural soil	4d9a8790-3ddd-11dd-9838-0050c2490048	3.35	1.95e-07
000102-71-6	triethanolamine	2 2 2 -trihydroxytriethylamine	Mass	kg	Emissions	Emissions to soil	Emissions to soil unspecified	4d9a8790-3ddd-11dd-8ebf-0050c2490048	3.35	1.95e-07
000102-81-8	2-dibutylaminoethanol		Mass	kg	Emissions	Emissions to soil	Emissions to agricultural soil	13be9f91-4d5d-456c-bcbf-1b73cf5c3318	6.16
000102-81-8	2-dibutylaminoethanol		Mass	kg	Emissions	Emissions to soil	Emissions to non-agricultural soil	5fe197ec-3a8f-445c-886e-7d40b85ff401	6.16
000102-81-8	2-dibutylaminoethanol		Mass	kg	Emissions	Emissions to soil	Emissions to soil unspecified	b0748e2a-0481-4099-bbed-7b27b05cfc15	6.16
000104-40-5	p-nonylphenol		Mass	kg	Emissions	Emissions to soil	Emissions to agricultural soil	4b957b8e-8c29-4ff6-a6fc-43b02c8ffc19	16.1
000104-40-5	p-nonylphenol		Mass	kg	Emissions	Emissions to soil	Emissions to non-agricultural soil	a8968f7a-292d-46a7-8867-4c3953a45f43	16.1
000104-40-5	p-nonylphenol		Mass	kg	Emissions	Emissions to soil	Emissions to soil unspecified	5e19b263-c8e9-49c6-a62d-f46b029b38f5	16.1
000104-76-7	2-ethyl-1-hexanol		Mass	kg	Emissions	Emissions to soil	Emissions to agricultural soil	fe0acd60-3ddc-11dd-a921-0050c2490048	18.7	1.08e-08
000104-76-7	2-ethyl-1-hexanol		Mass	kg	Emissions	Emissions to soil	Emissions to non-agricultural soil	08a91e70-3ddc-11dd-9a82-0050c2490048	18.7	2.22e-09
000104-76-7	2-ethyl-1-hexanol		Mass	kg	Emissions	Emissions to soil	Emissions to soil unspecified	fe0acd60-3ddc-11dd-a922-0050c2490048	18.7	2.22e-09
000105-59-9	2 2 -methyliminodiethanol	N-methyldiethanolamine	Mass	kg	Emissions	Emissions to soil	Emissions to agricultural soil	7741b4c9-8929-4407-8c83-4097d69442ec	15.9
000105-59-9	2 2 -methyliminodiethanol	N-methyldiethanolamine	Mass	kg	Emissions	Emissions to soil	Emissions to non-agricultural soil	6eacd9c6-3c6e-42fa-ba7a-818066b59811	15.9
000105-59-9	2 2 -methyliminodiethanol	N-methyldiethanolamine	Mass	kg	Emissions	Emissions to soil	Emissions to soil unspecified	67b523d4-6485-45df-9bbe-287747dd9d1f	15.9
000106-42-3	p-xylene	1 4-dimethylbenzene	Mass	kg	Emissions	Emissions to soil	Emissions to agricultural soil	fe0acd60-3ddc-11dd-ab79-0050c2490048	2.13
000106-42-3	p-xylene	1 4-dimethylbenzene	Mass	kg	Emissions	Emissions to soil	Emissions to non-agricultural soil	08a91e70-3ddc-11dd-9ee6-0050c2490048	2.13
000106-42-3	p-xylene	1 4-dimethylbenzene	Mass	kg	Emissions	Emissions to soil	Emissions to soil unspecified	fe0acd60-3ddc-11dd-ab7a-0050c2490048	2.13
000106-65-0	dimethyl succinate	Dimethyl butanedioate	Mass	kg	Emissions	Emissions to soil	Emissions to agricultural soil	f21438f0-6555-11dd-ad8b-0800200c9a66
000106-65-0	dimethyl succinate	Dimethyl butanedioate	Mass	kg	Emissions	Emissions to soil	Emissions to non-agricultural soil	f21438f3-6555-11dd-ad8b-0800200c9a66
000106-65-0	dimethyl succinate	Dimethyl butanedioate	Mass	kg	Emissions	Emissions to soil	Emissions to soil unspecified	f21438f5-6555-11dd-ad8b-0800200c9a66
000106-89-8	epichlorohydrin	1 2-epoxy-3-chloropropane	Mass	kg	Emissions	Emissions to soil	Emissions to agricultural soil	fe0acd60-3ddc-11dd-b0b5-0050c2490048	58.9	2.4e-06	4.52e-06
000106-89-8	epichlorohydrin	1 2-epoxy-3-chloropropane	Mass	kg	Emissions	Emissions to soil	Emissions to non-agricultural soil	fe0acd60-3ddc-11dd-b0be-0050c2490048	58.9	1.21e-06	3.1e-06
000106-89-8	epichlorohydrin	1 2-epoxy-3-chloropropane	Mass	kg	Emissions	Emissions to soil	Emissions to soil unspecified	fe0acd60-3ddc-11dd-b0b6-0050c2490048	58.9	1.21e-06	3.1e-06
000106-97-8	n-butane	Butane	Mass	kg	Emissions	Emissions to soil	Emissions to agricultural soil	08a91e70-3ddc-11dd-9d56-0050c2490048
000106-97-8	n-butane	Butane	Mass	kg	Emissions	Emissions to soil	Emissions to non-agricultural soil	08a91e70-3ddc-11dd-9d5b-0050c2490048
000106-97-8	n-butane	Butane	Mass	kg	Emissions	Emissions to soil	Emissions to soil unspecified	08a91e70-3ddc-11dd-9d57-0050c2490048
000107-02-8	acrolein	2-propen-1-one	Mass	kg	Emissions	Emissions to soil	Emissions to agricultural soil	fe0acd60-3ddc-11dd-abd3-0050c2490048	5440		4.64e-05
000107-02-8	acrolein	2-propen-1-one	Mass	kg	Emissions	Emissions to soil	Emissions to non-agricultural soil	fe0acd60-3ddc-11dd-a728-0050c2490048	5440		3.87e-05
000107-02-8	acrolein	2-propen-1-one	Mass	kg	Emissions	Emissions to soil	Emissions to soil unspecified	08a91e70-3ddc-11dd-91a3-0050c2490048	5440		3.87e-05
000107-15-3	ethylenediamine	1 2-diaminoethane	Mass	kg	Emissions	Emissions to soil	Emissions to agricultural soil	08a91e70-3ddc-11dd-939a-0050c2490048	81.3
000107-15-3	ethylenediamine	1 2-diaminoethane	Mass	kg	Emissions	Emissions to soil	Emissions to non-agricultural soil	08a91e70-3ddc-11dd-9dd6-0050c2490048	81.3
000107-15-3	ethylenediamine	1 2-diaminoethane	Mass	kg	Emissions	Emissions to soil	Emissions to soil unspecified	4d9a8790-3ddd-11dd-97e6-0050c2490048	81.3
000107-19-7	1-propyne-3-ol	Propargyl alcohol	Mass	kg	Emissions	Emissions to soil	Emissions to agricultural soil	4d9a8790-3ddd-11dd-99c1-0050c2490048	1130		7.19e-07
000107-19-7	1-propyne-3-ol	Propargyl alcohol	Mass	kg	Emissions	Emissions to soil	Emissions to non-agricultural soil	fe0acd60-3ddc-11dd-a138-0050c2490048	1130		4.91e-07
000107-19-7	1-propyne-3-ol	Propargyl alcohol	Mass	kg	Emissions	Emissions to soil	Emissions to soil unspecified	4d9a8790-3ddd-11dd-99c2-0050c2490048	1130		4.91e-07
000107-21-1	ethylene glycol	1 2-dihydroxyethane	Mass	kg	Emissions	Emissions to soil	Emissions to agricultural soil	08a91e70-3ddc-11dd-9388-0050c2490048	0.348		6.97e-09
000107-21-1	ethylene glycol	1 2-dihydroxyethane	Mass	kg	Emissions	Emissions to soil	Emissions to non-agricultural soil	fe0acd60-3ddc-11dd-a484-0050c2490048	0.348		4.08e-09
000107-21-1	ethylene glycol	1 2-dihydroxyethane	Mass	kg	Emissions	Emissions to soil	Emissions to soil unspecified	08a91e70-3ddc-11dd-9389-0050c2490048	0.348		4.08e-09
000107-22-2	glyoxal	1 2-ethanedione	Mass	kg	Emissions	Emissions to soil	Emissions to agricultural soil	f2146003-6555-11dd-ad8b-0800200c9a66	11.4
000107-22-2	glyoxal	1 2-ethanedione	Mass	kg	Emissions	Emissions to soil	Emissions to non-agricultural soil	f2146006-6555-11dd-ad8b-0800200c9a66	11.4
000107-22-2	glyoxal	1 2-ethanedione	Mass	kg	Emissions	Emissions to soil	Emissions to soil unspecified	f2146008-6555-11dd-ad8b-0800200c9a66	11.4
000107-41-5	2-methylpentane-2 4-diol	2-methyl-2 4-pentanediol	Mass	kg	Emissions	Emissions to soil	Emissions to agricultural soil	708b05cf-be80-4a11-b47d-3e93cb306f20	0.72
000107-41-5	2-methylpentane-2 4-diol	2-methyl-2 4-pentanediol	Mass	kg	Emissions	Emissions to soil	Emissions to non-agricultural soil	dd6c3c37-b942-4ad9-8ca3-e6f398c68731	0.72
000107-41-5	2-methylpentane-2 4-diol	2-methyl-2 4-pentanediol	Mass	kg	Emissions	Emissions to soil	Emissions to soil unspecified	82cc9cec-d5b7-448b-a930-a610a10e17fa	0.72
000107-98-2	propylene glycol monomethyl ether	1-methoxy-2-hydroxypropane	Mass	kg	Emissions	Emissions to soil	Emissions to agricultural soil	08a91e70-3ddc-11dd-9892-0050c2490048	1.19		7.46e-09
000107-98-2	propylene glycol monomethyl ether	1-methoxy-2-hydroxypropane	Mass	kg	Emissions	Emissions to soil	Emissions to non-agricultural soil	08a91e70-3ddc-11dd-989b-0050c2490048	1.19		5.06e-09
000107-98-2	propylene glycol monomethyl ether	1-methoxy-2-hydroxypropane	Mass	kg	Emissions	Emissions to soil	Emissions to soil unspecified	08a91e70-3ddc-11dd-9893-0050c2490048	1.19		5.06e-09
000108-01-0	2-dimethylaminoethanol		Mass	kg	Emissions	Emissions to soil	Emissions to agricultural soil	1b43aba9-0d5e-4b5c-a661-3da535ccce73	73.5
000108-01-0	2-dimethylaminoethanol		Mass	kg	Emissions	Emissions to soil	Emissions to non-agricultural soil	ac731469-ef61-4037-82e1-3aaca3c9fe78	73.5
000108-01-0	2-dimethylaminoethanol		Mass	kg	Emissions	Emissions to soil	Emissions to soil unspecified	54d412f1-df22-48c8-acb0-131817459a2f	73.5
000108-10-1	methyl isobutyl ketone	2-methyl-4-pentanone	Mass	kg	Emissions	Emissions to soil	Emissions to agricultural soil	fe0acd60-3ddc-11dd-a990-0050c2490048	0.703		7.98e-10
000108-10-1	methyl isobutyl ketone	2-methyl-4-pentanone	Mass	kg	Emissions	Emissions to soil	Emissions to non-agricultural soil	fe0acd60-3ddc-11dd-a999-0050c2490048	0.703		3.25e-10
000108-10-1	methyl isobutyl ketone	2-methyl-4-pentanone	Mass	kg	Emissions	Emissions to soil	Emissions to soil unspecified	fe0acd60-3ddc-11dd-a991-0050c2490048	0.703		3.25e-10
000108-11-2	4-methylpentan-2-ol	4-methyl-2-pentanol	Mass	kg	Emissions	Emissions to soil	Emissions to agricultural soil	a15c7ff9-0982-43a2-826a-fe1c27b8bbb8	2.32
000108-11-2	4-methylpentan-2-ol	4-methyl-2-pentanol	Mass	kg	Emissions	Emissions to soil	Emissions to non-agricultural soil	86c0088c-4067-4b5f-b87d-1a8df416ff20	2.32
000108-11-2	4-methylpentan-2-ol	4-methyl-2-pentanol	Mass	kg	Emissions	Emissions to soil	Emissions to soil unspecified	66be69ee-de95-4f05-b28d-a2ffbfcbef9d	2.32
000108-24-7	acetic anhydride		Mass	kg	Emissions	Emissions to soil	Emissions to agricultural soil	c7e9c9fd-de85-4644-a6c1-cc325424c03d	9.84
000108-24-7	acetic anhydride		Mass	kg	Emissions	Emissions to soil	Emissions to non-agricultural soil	9dc449fb-aa51-4fbe-a7aa-f6d70b0e6137	9.84
000108-24-7	acetic anhydride		Mass	kg	Emissions	Emissions to soil	Emissions to soil unspecified	f04fe3b8-ec91-43b3-808e-13d7cdea1340	9.84
000108-32-7	propylene carbonate	1 2-propanediol cyclic carbonate	Mass	kg	Emissions	Emissions to soil	Emissions to agricultural soil	f2148735-6555-11dd-ad8b-0800200c9a66	5.16
000108-32-7	propylene carbonate	1 2-propanediol cyclic carbonate	Mass	kg	Emissions	Emissions to soil	Emissions to non-agricultural soil	f2148738-6555-11dd-ad8b-0800200c9a66	5.16
000108-32-7	propylene carbonate	1 2-propanediol cyclic carbonate	Mass	kg	Emissions	Emissions to soil	Emissions to soil unspecified	f214ae10-6555-11dd-ad8b-0800200c9a66	5.16
000108-67-8	1 3 5-trimethylbenzene		Mass	kg	Emissions	Emissions to soil	Emissions to agricultural soil	f214ae21-6555-11dd-ad8b-0800200c9a66	2.22
000108-67-8	1 3 5-trimethylbenzene		Mass	kg	Emissions	Emissions to soil	Emissions to non-agricultural soil	f214ae24-6555-11dd-ad8b-0800200c9a66	2.22
000108-67-8	1 3 5-trimethylbenzene		Mass	kg	Emissions	Emissions to soil	Emissions to soil unspecified	f214ae26-6555-11dd-ad8b-0800200c9a66	2.22
000108-87-2	methyl cyclohexane	Cyclohexylmethane	Mass	kg	Emissions	Emissions to soil	Emissions to agricultural soil	f214ae2c-6555-11dd-ad8b-0800200c9a66	0.11
000108-87-2	methyl cyclohexane	Cyclohexylmethane	Mass	kg	Emissions	Emissions to soil	Emissions to non-agricultural soil	f214ae2f-6555-11dd-ad8b-0800200c9a66	0.11
000108-87-2	methyl cyclohexane	Cyclohexylmethane	Mass	kg	Emissions	Emissions to soil	Emissions to soil unspecified	f214ae31-6555-11dd-ad8b-0800200c9a66	0.11
000108-88-3	toluene	Methylbenzene	Mass	kg	Emissions	Emissions to soil	Emissions to agricultural soil	4d9a8790-3ddd-11dd-9bb3-0050c2490048	0.696	5.21e-10	9.41e-09
000108-88-3	toluene	Methylbenzene	Mass	kg	Emissions	Emissions to soil	Emissions to non-agricultural soil	08a91e70-3ddc-11dd-998b-0050c2490048	0.696	4.28e-11	7.96e-09
000108-88-3	toluene	Methylbenzene	Mass	kg	Emissions	Emissions to soil	Emissions to soil unspecified	4d9a8790-3ddd-11dd-9bb4-0050c2490048	0.696	4.28e-11	7.96e-09
000108-94-1	cyclohexanone		Mass	kg	Emissions	Emissions to soil	Emissions to agricultural soil	fe0acd60-3ddc-11dd-ae4a-0050c2490048	9.92		2.14e-09
000108-94-1	cyclohexanone		Mass	kg	Emissions	Emissions to soil	Emissions to non-agricultural soil	fe0acd60-3ddc-11dd-ae4c-0050c2490048	9.92		1.29e-09
000108-94-1	cyclohexanone		Mass	kg	Emissions	Emissions to soil	Emissions to soil unspecified	fe0acd60-3ddc-11dd-ae4b-0050c2490048	9.92		1.29e-09
000108-95-2	phenol	Carbolic acid	Mass	kg	Emissions	Emissions to soil	Emissions to agricultural soil	fe0acd60-3ddc-11dd-aa3f-0050c2490048	68.9		1.92e-08
000108-95-2	phenol	Carbolic acid	Mass	kg	Emissions	Emissions to soil	Emissions to non-agricultural soil	08a91e70-3ddc-11dd-975e-0050c2490048	68.9		1.13e-08
000108-95-2	phenol	Carbolic acid	Mass	kg	Emissions	Emissions to soil	Emissions to soil unspecified	fe0acd60-3ddc-11dd-aa40-0050c2490048	68.9		1.13e-08
000109-46-6	1 3-dibutyl-2-thiourea	N N-dibutylthiourea	Mass	kg	Emissions	Emissions to soil	Emissions to agricultural soil	81e3436f-f69c-483c-9587-5fe7bc53cc02	15.2
000109-46-6	1 3-dibutyl-2-thiourea	N N-dibutylthiourea	Mass	kg	Emissions	Emissions to soil	Emissions to non-agricultural soil	0dcdbead-5a4d-472d-8341-f5862a9103f4	15.2
000109-46-6	1 3-dibutyl-2-thiourea	N N-dibutylthiourea	Mass	kg	Emissions	Emissions to soil	Emissions to soil unspecified	9e782a09-edab-4e00-abe8-c18d3f889f2d	15.2
000109-66-0	pentane		Mass	kg	Emissions	Emissions to soil	Emissions to agricultural soil	4d9a8790-3ddd-11dd-9647-0050c2490048	1.78
000109-66-0	pentane		Mass	kg	Emissions	Emissions to soil	Emissions to non-agricultural soil	4d9a8790-3ddd-11dd-964c-0050c2490048	1.78
000109-66-0	pentane		Mass	kg	Emissions	Emissions to soil	Emissions to soil unspecified	4d9a8790-3ddd-11dd-9648-0050c2490048	1.78
000109-83-1	2-methylaminoethanol	2-(methylamino)ethanol	Mass	kg	Emissions	Emissions to soil	Emissions to agricultural soil	ef1c1f14-52c3-4d83-b215-dd8b90d47da0	109
000109-83-1	2-methylaminoethanol	2-(methylamino)ethanol	Mass	kg	Emissions	Emissions to soil	Emissions to non-agricultural soil	8e404273-235b-42fb-93b4-752332a53ded	109
000109-83-1	2-methylaminoethanol	2-(methylamino)ethanol	Mass	kg	Emissions	Emissions to soil	Emissions to soil unspecified	ca0a297b-5a61-48ee-a127-df86e881cd76	109
000109-86-4	2-methoxyethanol		Mass	kg	Emissions	Emissions to soil	Emissions to agricultural soil	4d9a8790-3ddd-11dd-8fea-0050c2490048	0.323		3.27e-07
000109-86-4	2-methoxyethanol		Mass	kg	Emissions	Emissions to soil	Emissions to non-agricultural soil	08a91e70-3ddc-11dd-9f7d-0050c2490048	0.323		2.28e-07
000109-86-4	2-methoxyethanol		Mass	kg	Emissions	Emissions to soil	Emissions to soil unspecified	4d9a8790-3ddd-11dd-8feb-0050c2490048	0.323		2.28e-07
000109-97-7	pyrrole		Mass	kg	Emissions	Emissions to soil	Emissions to agricultural soil	0c287c48-8160-4589-b45a-c5f398134009	2.62
000109-97-7	pyrrole		Mass	kg	Emissions	Emissions to soil	Emissions to non-agricultural soil	c920cd51-d879-40f3-8624-8da1b690239e	2.62
000109-97-7	pyrrole		Mass	kg	Emissions	Emissions to soil	Emissions to soil unspecified	2e769adf-daa5-4cf9-ae4f-5484d5804c35	2.62
000110-17-8	fumaric acid		Mass	kg	Emissions	Emissions to soil	Emissions to agricultural soil	ae02f0a3-7d57-48a4-a039-c4cdfefd324b	18.2
000110-17-8	fumaric acid		Mass	kg	Emissions	Emissions to soil	Emissions to non-agricultural soil	1e204d81-9e0c-4632-8030-fd39d0e3b445	18.2
000110-17-8	fumaric acid		Mass	kg	Emissions	Emissions to soil	Emissions to soil unspecified	d960ac53-382e-4ad4-a473-25924df4d9bb	18.2
000110-54-3	hexane		Mass	kg	Emissions	Emissions to soil	Emissions to agricultural soil	08a91e70-3ddc-11dd-947b-0050c2490048	0.0244	2.04e-10	2.78e-08
000110-54-3	hexane		Mass	kg	Emissions	Emissions to soil	Emissions to non-agricultural soil	fe0acd60-3ddc-11dd-a697-0050c2490048	0.0244	1.87e-10	2.54e-08
000110-54-3	hexane		Mass	kg	Emissions	Emissions to soil	Emissions to soil unspecified	08a91e70-3ddc-11dd-947c-0050c2490048	0.0244	1.87e-10	2.54e-08
000110-80-5	2-ethoxyethanol		Mass	kg	Emissions	Emissions to soil	Emissions to agricultural soil	4d9a8790-3ddd-11dd-900e-0050c2490048	9.2		7.87e-08
000110-80-5	2-ethoxyethanol		Mass	kg	Emissions	Emissions to soil	Emissions to non-agricultural soil	fe0acd60-3ddc-11dd-aafa-0050c2490048	9.2		5.4e-08
000110-80-5	2-ethoxyethanol		Mass	kg	Emissions	Emissions to soil	Emissions to soil unspecified	4d9a8790-3ddd-11dd-900f-0050c2490048	9.2		5.4e-08
000110-82-7	cyclohexane		Mass	kg	Emissions	Emissions to soil	Emissions to agricultural soil	f214fc4c-6555-11dd-ad8b-0800200c9a66	0.125		2.46e-09
000110-82-7	cyclohexane		Mass	kg	Emissions	Emissions to soil	Emissions to non-agricultural soil	f214fc4e-6555-11dd-ad8b-0800200c9a66	0.125		1.78e-09
000110-82-7	cyclohexane		Mass	kg	Emissions	Emissions to soil	Emissions to soil unspecified	f214fc4f-6555-11dd-ad8b-0800200c9a66	0.125		1.78e-09
000110-91-8	morpholine	diethylenimide oxide	Mass	kg	Emissions	Emissions to soil	Emissions to agricultural soil	fe0acd60-3ddc-11dd-a9d8-0050c2490048	23.8
000110-91-8	morpholine	diethylenimide oxide	Mass	kg	Emissions	Emissions to soil	Emissions to non-agricultural soil	fe0acd60-3ddc-11dd-a9e1-0050c2490048	23.8
000110-91-8	morpholine	diethylenimide oxide	Mass	kg	Emissions	Emissions to soil	Emissions to soil unspecified	fe0acd60-3ddc-11dd-a9d9-0050c2490048	23.8
000111-27-3	hexan-1-ol	1-hexanol	Mass	kg	Emissions	Emissions to soil	Emissions to agricultural soil	82448136-5716-497a-b04f-f434080ae3aa	4.76
000111-27-3	hexan-1-ol	1-hexanol	Mass	kg	Emissions	Emissions to soil	Emissions to non-agricultural soil	5b7813a1-8528-44bf-aa8d-ed2c3c170da7	4.76
000111-27-3	hexan-1-ol	1-hexanol	Mass	kg	Emissions	Emissions to soil	Emissions to soil unspecified	3ace88d9-7784-4748-9647-a01e89438856	4.76
000111-30-8	glutaraldehyde	1 3-diformylpropane	Mass	kg	Emissions	Emissions to soil	Emissions to agricultural soil	08a91e70-3ddc-11dd-a15e-0050c2490048	761
000111-30-8	glutaraldehyde	1 3-diformylpropane	Mass	kg	Emissions	Emissions to soil	Emissions to non-agricultural soil	08a91e70-3ddc-11dd-a164-0050c2490048	761
000111-30-8	glutaraldehyde	1 3-diformylpropane	Mass	kg	Emissions	Emissions to soil	Emissions to soil unspecified	08a91e70-3ddc-11dd-a15f-0050c2490048	761
000111-40-0	2 2 -iminodi(ethylamine)	diethylenetriamine	Mass	kg	Emissions	Emissions to soil	Emissions to agricultural soil	2534f73e-6696-4124-b2be-40f4e73c25a7	13.3
000111-40-0	2 2 -iminodi(ethylamine)	diethylenetriamine	Mass	kg	Emissions	Emissions to soil	Emissions to non-agricultural soil	543ba58b-0cd6-4b4f-9b12-226c70f1d40f	13.3
000111-40-0	2 2 -iminodi(ethylamine)	diethylenetriamine	Mass	kg	Emissions	Emissions to soil	Emissions to soil unspecified	ece99da5-7e3d-4c45-b858-fa01683c5ece	13.3
000111-42-2	diethanolamine	2 2 -dihydroxydiethylamine	Mass	kg	Emissions	Emissions to soil	Emissions to agricultural soil	4d9a8790-3ddd-11dd-8cee-0050c2490048	12.2
000111-42-2	diethanolamine	2 2 -dihydroxydiethylamine	Mass	kg	Emissions	Emissions to soil	Emissions to non-agricultural soil	fe0acd60-3ddc-11dd-a40d-0050c2490048	12.2
000111-42-2	diethanolamine	2 2 -dihydroxydiethylamine	Mass	kg	Emissions	Emissions to soil	Emissions to soil unspecified	4d9a8790-3ddd-11dd-8cef-0050c2490048	12.2
000111-44-4	bis(2-chloroethyl) ether	bis(2-chloroethyl)ether	Mass	kg	Emissions	Emissions to soil	Emissions to agricultural soil	ab514cd2-1079-431f-b3d7-b8fcff1abe3a	7.59	1.52e-06
000111-44-4	bis(2-chloroethyl) ether	bis(2-chloroethyl)ether	Mass	kg	Emissions	Emissions to soil	Emissions to non-agricultural soil	dd3270a2-1940-4f0f-bc62-240f582f19b1	7.59	9.95e-07
000111-44-4	bis(2-chloroethyl) ether	bis(2-chloroethyl)ether	Mass	kg	Emissions	Emissions to soil	Emissions to soil unspecified	d355bc51-7e48-4574-8e2f-5f991c443af9	7.59	9.95e-07
000111-46-6	diethylene glycol	2 2 -oxybisethanol	Mass	kg	Emissions	Emissions to soil	Emissions to agricultural soil	4d9a8790-3ddd-11dd-914a-0050c2490048	0.195	7.55e-09
000111-46-6	diethylene glycol	2 2 -oxybisethanol	Mass	kg	Emissions	Emissions to soil	Emissions to non-agricultural soil	4d9a8790-3ddd-11dd-9153-0050c2490048	0.195	4.26e-09
000111-46-6	diethylene glycol	2 2 -oxybisethanol	Mass	kg	Emissions	Emissions to soil	Emissions to soil unspecified	4d9a8790-3ddd-11dd-914b-0050c2490048	0.195	4.26e-09
000111-76-2	2-n-butoxy-1-ethanol	Butylglycol	Mass	kg	Emissions	Emissions to soil	Emissions to agricultural soil	fe0acd60-3ddc-11dd-ae2f-0050c2490048	1.59	1.04e-08	1.23e-07
000111-76-2	2-n-butoxy-1-ethanol	Butylglycol	Mass	kg	Emissions	Emissions to soil	Emissions to non-agricultural soil	fe0acd60-3ddc-11dd-af05-0050c2490048	1.59	5.55e-09	6.51e-08
000111-76-2	2-n-butoxy-1-ethanol	Butylglycol	Mass	kg	Emissions	Emissions to soil	Emissions to soil unspecified	fe0acd60-3ddc-11dd-ae30-0050c2490048	1.59	5.55e-09	6.51e-08
000111-77-3	2-(2-methoxyethoxy)ethanol	diethylene glycol monomethyl ether	Mass	kg	Emissions	Emissions to soil	Emissions to agricultural soil	5952a33c-7831-49c0-9863-61ff2ed0ddf0	2.79
000111-77-3	2-(2-methoxyethoxy)ethanol	diethylene glycol monomethyl ether	Mass	kg	Emissions	Emissions to soil	Emissions to non-agricultural soil	0281dd77-a382-417b-8190-bf60a47679e2	2.79
000111-77-3	2-(2-methoxyethoxy)ethanol	diethylene glycol monomethyl ether	Mass	kg	Emissions	Emissions to soil	Emissions to soil unspecified	ab09a625-8fd6-4d5d-99ef-44d74c82c4ab	2.79
000111-87-5	1-octanol		Mass	kg	Emissions	Emissions to soil	Emissions to agricultural soil	f2152360-6555-11dd-ad8b-0800200c9a66	14.8
000111-87-5	1-octanol		Mass	kg	Emissions	Emissions to soil	Emissions to non-agricultural soil	f2152363-6555-11dd-ad8b-0800200c9a66	14.8
000111-87-5	1-octanol		Mass	kg	Emissions	Emissions to soil	Emissions to soil unspecified	f2152365-6555-11dd-ad8b-0800200c9a66	14.8
000111-90-0	2-(2-ethoxyethoxy)-ethanol		Mass	kg	Emissions	Emissions to soil	Emissions to agricultural soil	f2152368-6555-11dd-ad8b-0800200c9a66	0.438
000111-90-0	2-(2-ethoxyethoxy)-ethanol		Mass	kg	Emissions	Emissions to soil	Emissions to non-agricultural soil	f215236b-6555-11dd-ad8b-0800200c9a66	0.438
000111-90-0	2-(2-ethoxyethoxy)-ethanol		Mass	kg	Emissions	Emissions to soil	Emissions to soil unspecified	f215236d-6555-11dd-ad8b-0800200c9a66	0.438
000112-24-3	trientine	triethylenetetraamine	Mass	kg	Emissions	Emissions to soil	Emissions to agricultural soil	0f7a8071-1951-4efb-a33e-16acb8a5d1d8	23.6
000112-24-3	trientine	triethylenetetraamine	Mass	kg	Emissions	Emissions to soil	Emissions to non-agricultural soil	33d76e1c-c77f-4754-88fc-bea4063861a8	23.6
000112-24-3	trientine	triethylenetetraamine	Mass	kg	Emissions	Emissions to soil	Emissions to soil unspecified	4d1bac2e-b26d-4bbd-aa7c-fcfbcedbb2f8	23.6
000112-27-6	triethylene glycol	1 2-bis(2-hydroxyethoxy)ethane	Mass	kg	Emissions	Emissions to soil	Emissions to agricultural soil	08a91e70-3ddc-11dd-9056-0050c2490048	0.0918
000112-27-6	triethylene glycol	1 2-bis(2-hydroxyethoxy)ethane	Mass	kg	Emissions	Emissions to soil	Emissions to non-agricultural soil	fe0acd60-3ddc-11dd-af63-0050c2490048	0.0918
000112-27-6	triethylene glycol	1 2-bis(2-hydroxyethoxy)ethane	Mass	kg	Emissions	Emissions to soil	Emissions to soil unspecified	08a91e70-3ddc-11dd-9057-0050c2490048	0.0918
000112-30-1	decan-1-ol	1-decanol	Mass	kg	Emissions	Emissions to soil	Emissions to agricultural soil	c1953423-f634-4881-92f6-e486bdf80078	15.4
000112-30-1	decan-1-ol	1-decanol	Mass	kg	Emissions	Emissions to soil	Emissions to non-agricultural soil	2c8c6dba-df8b-44e8-a37e-edde84a835b8	15.4
000112-30-1	decan-1-ol	1-decanol	Mass	kg	Emissions	Emissions to soil	Emissions to soil unspecified	3118d829-7033-4c57-a348-9184bd0d128d	15.4
000112-34-5	diethylene glycol mono-n-butyl ether	2-(2-butoxyethoxy)ethanol	Mass	kg	Emissions	Emissions to soil	Emissions to agricultural soil	4d9a8790-3ddd-11dd-9155-0050c2490048	0.618
000112-34-5	diethylene glycol mono-n-butyl ether	2-(2-butoxyethoxy)ethanol	Mass	kg	Emissions	Emissions to soil	Emissions to non-agricultural soil	4d9a8790-3ddd-11dd-9132-0050c2490048	0.618
000112-34-5	diethylene glycol mono-n-butyl ether	2-(2-butoxyethoxy)ethanol	Mass	kg	Emissions	Emissions to soil	Emissions to soil unspecified	4d9a8790-3ddd-11dd-9156-0050c2490048	0.618
000112-40-3	dodecane		Mass	kg	Emissions	Emissions to soil	Emissions to agricultural soil	f2152372-6555-11dd-ad8b-0800200c9a66
000112-40-3	dodecane		Mass	kg	Emissions	Emissions to soil	Emissions to non-agricultural soil	f2152375-6555-11dd-ad8b-0800200c9a66
000112-40-3	dodecane		Mass	kg	Emissions	Emissions to soil	Emissions to soil unspecified	f2152377-6555-11dd-ad8b-0800200c9a66
000112-42-5	undecan-1-ol	1-undecanol	Mass	kg	Emissions	Emissions to soil	Emissions to agricultural soil	3a4feef9-973b-47e6-a8dc-4f836f66dc87	72
000112-42-5	undecan-1-ol	1-undecanol	Mass	kg	Emissions	Emissions to soil	Emissions to non-agricultural soil	f9e7150c-3b56-40e2-a877-7e3297d4a562	72
000112-42-5	undecan-1-ol	1-undecanol	Mass	kg	Emissions	Emissions to soil	Emissions to soil unspecified	0bfc1eb2-04e5-4d43-8371-b54ccc85f1c2	72
000112-57-2	3 6 9-triazaundecamethylenediamine	tetraethylenepentamine	Mass	kg	Emissions	Emissions to soil	Emissions to agricultural soil	fc74f2bc-77ac-4731-86ca-2d126ac4dbbb	21.3
000112-57-2	3 6 9-triazaundecamethylenediamine	tetraethylenepentamine	Mass	kg	Emissions	Emissions to soil	Emissions to non-agricultural soil	cd1ff51a-16f0-4a18-ab1c-a819039242e2	21.3
000112-57-2	3 6 9-triazaundecamethylenediamine	tetraethylenepentamine	Mass	kg	Emissions	Emissions to soil	Emissions to soil unspecified	0cf8a5f8-dd21-4fb7-97db-314d7f0d1076	21.3
000112-60-7	3 6 9-trioxaundecane-1 11-diol	tetraethylene glycol	Mass	kg	Emissions	Emissions to soil	Emissions to agricultural soil	a143cca2-d30f-4ea6-adbd-9b5d0b881cc2	2.38
000112-60-7	3 6 9-trioxaundecane-1 11-diol	tetraethylene glycol	Mass	kg	Emissions	Emissions to soil	Emissions to non-agricultural soil	2480fe33-ecc8-453f-988f-cb3810fdb3a4	2.38
000112-60-7	3 6 9-trioxaundecane-1 11-diol	tetraethylene glycol	Mass	kg	Emissions	Emissions to soil	Emissions to soil unspecified	6b334a93-9f4f-4b4b-9f2b-efddaa9e4a50	2.38
000112-70-9	tridecan-1-ol	1-tridecanol	Mass	kg	Emissions	Emissions to soil	Emissions to agricultural soil	721db3c1-7309-4f60-9d6d-8ea42c2946f8	84.3
000112-70-9	tridecan-1-ol	1-tridecanol	Mass	kg	Emissions	Emissions to soil	Emissions to non-agricultural soil	c2098e27-ead8-4c83-a5ed-6c57d31870f7	84.3
000112-70-9	tridecan-1-ol	1-tridecanol	Mass	kg	Emissions	Emissions to soil	Emissions to soil unspecified	93130ee4-01de-49b2-aaf9-deb6626d9a15	84.3
000112-80-1	oleic acid		Mass	kg	Emissions	Emissions to soil	Emissions to agricultural soil	249b0f96-6588-4d76-bc42-602405c798a9	0.00389
000112-80-1	oleic acid		Mass	kg	Emissions	Emissions to soil	Emissions to non-agricultural soil	5ebc1652-4050-4c7a-a51f-866e2e5e898c	0.00389
000112-80-1	oleic acid		Mass	kg	Emissions	Emissions to soil	Emissions to soil unspecified	58547adf-de72-473c-bc6d-a2105367f790	0.00389
000115-07-1	propene	Propylene	Mass	kg	Emissions	Emissions to soil	Emissions to agricultural soil	fe0acd60-3ddc-11dd-a135-0050c2490048
000115-07-1	propene	Propylene	Mass	kg	Emissions	Emissions to soil	Emissions to non-agricultural soil	fe0acd60-3ddc-11dd-a142-0050c2490048
000115-07-1	propene	Propylene	Mass	kg	Emissions	Emissions to soil	Emissions to soil unspecified	fe0acd60-3ddc-11dd-a136-0050c2490048
000115-19-5	2-methylbut-3-yn-2-ol	2-methyl-3-butyn-2-ol	Mass	kg	Emissions	Emissions to soil	Emissions to agricultural soil	ca3d82ef-bf87-48ee-8536-77fd32f7ea25	1.76
000115-19-5	2-methylbut-3-yn-2-ol	2-methyl-3-butyn-2-ol	Mass	kg	Emissions	Emissions to soil	Emissions to non-agricultural soil	b19b0c81-22e4-4e6f-bb30-6a1d53d24a1b	1.76
000115-19-5	2-methylbut-3-yn-2-ol	2-methyl-3-butyn-2-ol	Mass	kg	Emissions	Emissions to soil	Emissions to soil unspecified	20cb148d-6e4a-45c2-9f53-4d349737514d	1.76
000117-81-7	di-sec-octyl phthalate	1 2-benzenedicarboxylic acid bis(2-ethylhexyl) ester	Mass	kg	Emissions	Emissions to soil	Emissions to agricultural soil	08a91e70-3ddc-11dd-9b6c-0050c2490048	0.0414	2.57e-09	3.58e-08
000117-81-7	di-sec-octyl phthalate	1 2-benzenedicarboxylic acid bis(2-ethylhexyl) ester	Mass	kg	Emissions	Emissions to soil	Emissions to non-agricultural soil	08a91e70-3ddc-11dd-97a3-0050c2490048	0.0414	1.93e-11	2.69e-10
000117-81-7	di-sec-octyl phthalate	1 2-benzenedicarboxylic acid bis(2-ethylhexyl) ester	Mass	kg	Emissions	Emissions to soil	Emissions to soil unspecified	08a91e70-3ddc-11dd-9b6d-0050c2490048	0.0414	1.93e-11	2.69e-10
000118-61-6	ethyl salicylate	ethyl 2-hydroxybenzoate	Mass	kg	Emissions	Emissions to soil	Emissions to agricultural soil	eda5d5d5-9171-4045-b046-33c53581fcd9	18.7
000118-61-6	ethyl salicylate	ethyl 2-hydroxybenzoate	Mass	kg	Emissions	Emissions to soil	Emissions to non-agricultural soil	a1e0987e-b10f-4ca9-b080-e5de545db1a7	18.7
000118-61-6	ethyl salicylate	ethyl 2-hydroxybenzoate	Mass	kg	Emissions	Emissions to soil	Emissions to soil unspecified	50ea00bc-6e7c-4963-980b-0498fb7e6004	18.7
000120-72-9	indole		Mass	kg	Emissions	Emissions to soil	Emissions to agricultural soil	ea90e70c-ec49-474b-8c5d-c3b43d79e6a8	53.1
000120-72-9	indole		Mass	kg	Emissions	Emissions to soil	Emissions to non-agricultural soil	ae274bad-187d-4daa-9dc2-f87de79fa0a6	53.1
000120-72-9	indole		Mass	kg	Emissions	Emissions to soil	Emissions to soil unspecified	70d183ae-6b3b-415c-9fbc-0628b493704e	53.1
000121-33-5	vanillin		Mass	kg	Emissions	Emissions to soil	Emissions to agricultural soil	ce26bf51-c34a-4ead-affd-7b825975072f	124
000121-33-5	vanillin		Mass	kg	Emissions	Emissions to soil	Emissions to non-agricultural soil	d75ec3cc-44c2-4d9b-b5b6-0d47a318fcef	124
000121-33-5	vanillin		Mass	kg	Emissions	Emissions to soil	Emissions to soil unspecified	4776ba68-33b1-452a-961d-990e0f5c8e13	124
000123-01-3	dodecylbenzene		Mass	kg	Emissions	Emissions to soil	Emissions to agricultural soil	2f1ae6bf-d6db-403e-8897-3eb74afa2c77	0.000115
000123-01-3	dodecylbenzene		Mass	kg	Emissions	Emissions to soil	Emissions to non-agricultural soil	905af361-9d3f-49ed-8c8b-4c3840f34071	0.000115
000123-01-3	dodecylbenzene		Mass	kg	Emissions	Emissions to soil	Emissions to soil unspecified	56421c4e-b035-4907-9877-ee0e5eebe108	0.000115
000123-51-3	3-methylbutan-1-ol	isopentanol	Mass	kg	Emissions	Emissions to soil	Emissions to agricultural soil	9a78bd4d-08ea-4b58-a4e3-bfe5e0f5c85e	4.13
000123-51-3	3-methylbutan-1-ol	isopentanol	Mass	kg	Emissions	Emissions to soil	Emissions to non-agricultural soil	c94a2272-bef7-46d7-b930-a9c91b3c7692	4.13
000123-51-3	3-methylbutan-1-ol	isopentanol	Mass	kg	Emissions	Emissions to soil	Emissions to soil unspecified	f260094d-f421-4353-9462-5c171288b323	4.13
000123-73-9	trans-2-butenal	trans-crotonaldehyde	Mass	kg	Emissions	Emissions to soil	Emissions to agricultural soil	4d9a8790-3ddd-11dd-8cd4-0050c2490048		2.26e-06
000123-73-9	trans-2-butenal	trans-crotonaldehyde	Mass	kg	Emissions	Emissions to soil	Emissions to non-agricultural soil	08a91e70-3ddc-11dd-9dc2-0050c2490048		1.13e-06
000123-73-9	trans-2-butenal	trans-crotonaldehyde	Mass	kg	Emissions	Emissions to soil	Emissions to soil unspecified	4d9a8790-3ddd-11dd-8cd5-0050c2490048		1.13e-06
000123-91-1	1 4-dioxane		Mass	kg	Emissions	Emissions to soil	Emissions to agricultural soil	08a91e70-3ddc-11dd-92f0-0050c2490048	0.695	1.15e-07
000123-91-1	1 4-dioxane		Mass	kg	Emissions	Emissions to soil	Emissions to non-agricultural soil	fe0acd60-3ddc-11dd-ab64-0050c2490048	0.695	7.34e-08
000123-91-1	1 4-dioxane		Mass	kg	Emissions	Emissions to soil	Emissions to soil unspecified	08a91e70-3ddc-11dd-92f1-0050c2490048	0.695	7.34e-08
000124-04-9	adipic acid	hexanedioic acid	Mass	kg	Emissions	Emissions to soil	Emissions to agricultural soil	65e9f20e-8c5d-4ccd-becc-7b0a0d5c510c	2.78
000124-04-9	adipic acid	hexanedioic acid	Mass	kg	Emissions	Emissions to soil	Emissions to non-agricultural soil	804369b5-90c8-4735-8021-de2e5e57b623	2.78
000124-04-9	adipic acid	hexanedioic acid	Mass	kg	Emissions	Emissions to soil	Emissions to soil unspecified	2afeeead-3b0b-4055-b075-1da06909d7df	2.78
000124-09-4	hexamethylene diamine	1 6-Hexanediamine; HMDA	Mass	kg	Emissions	Emissions to soil	Emissions to agricultural soil	041f5cef-6556-11dd-ad8b-0800200c9a66	9.28
000124-09-4	hexamethylene diamine	1 6-Hexanediamine; HMDA	Mass	kg	Emissions	Emissions to soil	Emissions to non-agricultural soil	041f5cf1-6556-11dd-ad8b-0800200c9a66	9.28
000124-09-4	hexamethylene diamine	1 6-Hexanediamine; HMDA	Mass	kg	Emissions	Emissions to soil	Emissions to soil unspecified	041f5cf2-6556-11dd-ad8b-0800200c9a66	9.28
000124-38-9	carbon dioxide		Mass	kg	Emissions	Emissions to soil	Emissions to agricultural soil	041f5cfd-6556-11dd-ad8b-0800200c9a66
000124-38-9	carbon dioxide		Mass	kg	Emissions	Emissions to soil	Emissions to non-agricultural soil	041f5d03-6556-11dd-ad8b-0800200c9a66
000124-38-9	carbon dioxide		Mass	kg	Emissions	Emissions to soil	Emissions to soil unspecified	041f5d09-6556-11dd-ad8b-0800200c9a66
000124-38-9	carbon dioxide (biogenic)	CO2 (biogenic)	Mass	kg	Emissions	Emissions to soil	Emissions to agricultural soil	041f5cfe-6556-11dd-ad8b-0800200c9a66
000124-38-9	carbon dioxide (biogenic)	CO2 (biogenic)	Mass	kg	Emissions	Emissions to soil	Emissions to non-agricultural soil	041f5d04-6556-11dd-ad8b-0800200c9a66
000124-38-9	carbon dioxide (biogenic)	CO2 (biogenic)	Mass	kg	Emissions	Emissions to soil	Emissions to soil unspecified	041f5d0a-6556-11dd-ad8b-0800200c9a66
000124-38-9	carbon dioxide (fossil)	CO2 (fossil)	Mass	kg	Emissions	Emissions to soil	Emissions to agricultural soil	041f5cff-6556-11dd-ad8b-0800200c9a66
000124-38-9	carbon dioxide (fossil)	CO2 (fossil)	Mass	kg	Emissions	Emissions to soil	Emissions to non-agricultural soil	041f5d05-6556-11dd-ad8b-0800200c9a66
000124-38-9	carbon dioxide (fossil)	CO2 (fossil)	Mass	kg	Emissions	Emissions to soil	Emissions to soil unspecified	041f5d0b-6556-11dd-ad8b-0800200c9a66
000124-68-5	2-amino-2-methylpropanol	2-amino-2-methyl-1-propanol	Mass	kg	Emissions	Emissions to soil	Emissions to agricultural soil	0de5f457-5f87-43d0-a439-4dbc3c1d8911	22.4
000124-68-5	2-amino-2-methylpropanol	2-amino-2-methyl-1-propanol	Mass	kg	Emissions	Emissions to soil	Emissions to non-agricultural soil	0153d5fa-e2fc-459f-aa17-48adef4ab0fd	22.4
000124-68-5	2-amino-2-methylpropanol	2-amino-2-methyl-1-propanol	Mass	kg	Emissions	Emissions to soil	Emissions to soil unspecified	830a0002-dc9f-4595-b95f-8990c41ddd23	22.4
000126-73-8	tributyl phosphate	tributylphosphate	Mass	kg	Emissions	Emissions to soil	Emissions to agricultural soil	3dbcd5c0-ab3e-4956-a9e8-25b9a9255f78	2.24	1.01e-08
000126-73-8	tributyl phosphate	tributylphosphate	Mass	kg	Emissions	Emissions to soil	Emissions to non-agricultural soil	1d1b0cc1-f069-45a0-9306-26ee9aa9d6d9	2.24	4.61e-10
000126-73-8	tributyl phosphate	tributylphosphate	Mass	kg	Emissions	Emissions to soil	Emissions to soil unspecified	f945b6ba-c3e6-429d-aadf-bea0df1bc732	2.24	4.61e-10
000127-09-3	sodium acetate	acetic acid sodium salt	Mass	kg	Emissions	Emissions to soil	Emissions to agricultural soil	6349e349-746e-448a-a48d-52907b7ad56e	0.46
000127-09-3	sodium acetate	acetic acid sodium salt	Mass	kg	Emissions	Emissions to soil	Emissions to non-agricultural soil	191f96e5-912d-476f-8bb6-5f055c69835d	0.46
000127-09-3	sodium acetate	acetic acid sodium salt	Mass	kg	Emissions	Emissions to soil	Emissions to soil unspecified	b56c52ec-b459-4632-9b97-3c2137960ac0	0.46
000138-22-7	2-propanoic acid	2-hydroxypropanoic acid butyl ester	Mass	kg	Emissions	Emissions to soil	Emissions to agricultural soil	041fab0b-6556-11dd-ad8b-0800200c9a66	6.35
000138-22-7	2-propanoic acid	2-hydroxypropanoic acid butyl ester	Mass	kg	Emissions	Emissions to soil	Emissions to non-agricultural soil	041fab0c-6556-11dd-ad8b-0800200c9a66	6.35
000138-22-7	2-propanoic acid	2-hydroxypropanoic acid butyl ester	Mass	kg	Emissions	Emissions to soil	Emissions to soil unspecified	041fab0f-6556-11dd-ad8b-0800200c9a66	6.35
000139-13-9	nitrilotriacetic acid		Mass	kg	Emissions	Emissions to soil	Emissions to agricultural soil	4d9a8790-3ddd-11dd-8d69-0050c2490048	8.69	3.5e-09
000139-13-9	nitrilotriacetic acid		Mass	kg	Emissions	Emissions to soil	Emissions to non-agricultural soil	08a91e70-3ddc-11dd-96da-0050c2490048	8.69	2e-09
000139-13-9	nitrilotriacetic acid		Mass	kg	Emissions	Emissions to soil	Emissions to soil unspecified	4d9a8790-3ddd-11dd-8d6a-0050c2490048	8.69	2e-09
000141-43-5	monoethanolamine	1-amino-2-hydroxyethane	Mass	kg	Emissions	Emissions to soil	Emissions to agricultural soil	fe0acd60-3ddc-11dd-a9cf-0050c2490048	19.8
000141-43-5	monoethanolamine	1-amino-2-hydroxyethane	Mass	kg	Emissions	Emissions to soil	Emissions to non-agricultural soil	08a91e70-3ddc-11dd-96b3-0050c2490048	19.8
000141-43-5	monoethanolamine	1-amino-2-hydroxyethane	Mass	kg	Emissions	Emissions to soil	Emissions to soil unspecified	fe0acd60-3ddc-11dd-a9d0-0050c2490048	19.8
000141-53-7	sodium formate		Mass	kg	Emissions	Emissions to soil	Emissions to agricultural soil	a0f2f753-56b8-4871-a8f2-e11fd7f3a38b	0.592
000141-53-7	sodium formate		Mass	kg	Emissions	Emissions to soil	Emissions to non-agricultural soil	7f617e9d-0e87-42f1-b228-437aca75bb91	0.592
000141-53-7	sodium formate		Mass	kg	Emissions	Emissions to soil	Emissions to soil unspecified	dabbe1b4-c079-4162-9f66-5fd345fa5a29	0.592
000141-78-6	ethyl acetate		Mass	kg	Emissions	Emissions to soil	Emissions to agricultural soil	4d9a8790-3ddd-11dd-97b8-0050c2490048	0.871		2.31e-09
000141-78-6	ethyl acetate		Mass	kg	Emissions	Emissions to soil	Emissions to non-agricultural soil	08a91e70-3ddc-11dd-9362-0050c2490048	0.871		1.49e-09
000141-78-6	ethyl acetate		Mass	kg	Emissions	Emissions to soil	Emissions to soil unspecified	4d9a8790-3ddd-11dd-97b9-0050c2490048	0.871		1.49e-09
000141-97-9	ethyl acetoacetate	acetoacetic ester	Mass	kg	Emissions	Emissions to soil	Emissions to agricultural soil	960d7d51-23fd-48ad-a7d0-c75e9cab2a93	9.68
000141-97-9	ethyl acetoacetate	acetoacetic ester	Mass	kg	Emissions	Emissions to soil	Emissions to non-agricultural soil	08c231de-43d4-490f-a32f-aa6d0d0ce3ee	9.68
000141-97-9	ethyl acetoacetate	acetoacetic ester	Mass	kg	Emissions	Emissions to soil	Emissions to soil unspecified	a7382204-faba-4a00-8d73-9206fd31c3fc	9.68
000142-31-4	sodium octyl sulphate	sodium octyl sulfate	Mass	kg	Emissions	Emissions to soil	Emissions to agricultural soil	79519548-67f1-473e-90b1-2ad5a6a82e2d	0.12
000142-31-4	sodium octyl sulphate	sodium octyl sulfate	Mass	kg	Emissions	Emissions to soil	Emissions to non-agricultural soil	a2e704c1-e1d3-4d72-9788-b2cd878d286f	0.12
000142-31-4	sodium octyl sulphate	sodium octyl sulfate	Mass	kg	Emissions	Emissions to soil	Emissions to soil unspecified	544b9e93-34b5-4aa7-ae12-6529da1af238	0.12
000142-82-5	heptane		Mass	kg	Emissions	Emissions to soil	Emissions to agricultural soil	fe0acd60-3ddc-11dd-a36e-0050c2490048	0.00173
000142-82-5	heptane		Mass	kg	Emissions	Emissions to soil	Emissions to non-agricultural soil	fe0acd60-3ddc-11dd-a370-0050c2490048	0.00173
000142-82-5	heptane		Mass	kg	Emissions	Emissions to soil	Emissions to soil unspecified	fe0acd60-3ddc-11dd-a36f-0050c2490048	0.00173
000142-87-0	sodium decyl sulphate	sulfuric acid monodecyl ester sodium salt	Mass	kg	Emissions	Emissions to soil	Emissions to agricultural soil	3f737f69-b769-49e3-9c71-9b9db28e7a45	0.715
000142-87-0	sodium decyl sulphate	sulfuric acid monodecyl ester sodium salt	Mass	kg	Emissions	Emissions to soil	Emissions to non-agricultural soil	9552e3c6-1d8a-4b81-a107-3b3039d8ae0e	0.715
000142-87-0	sodium decyl sulphate	sulfuric acid monodecyl ester sodium salt	Mass	kg	Emissions	Emissions to soil	Emissions to soil unspecified	794a7501-24da-433a-b16b-96b458dab06d	0.715
000150-76-5	mequinol	p-methoxyphenol	Mass	kg	Emissions	Emissions to soil	Emissions to agricultural soil	8e04bfee-7fb8-4c6d-893d-ae7ff548e089	32.3	8.39e-09
000150-76-5	mequinol	p-methoxyphenol	Mass	kg	Emissions	Emissions to soil	Emissions to non-agricultural soil	3574618a-e5e9-4a70-b588-7b8bb15c9b0f	32.3	3.94e-09
000150-76-5	mequinol	p-methoxyphenol	Mass	kg	Emissions	Emissions to soil	Emissions to soil unspecified	de4843d7-5ea0-452a-a120-fbe926840dc9	32.3	3.94e-09
000151-21-3	sodium lauryl sulfate	Sodium polyethoxyethyl dodecylsulphate; Sodium dodecyl sulfate; Sodium dodecyl sulphate	Mass	kg	Emissions	Emissions to soil	Emissions to agricultural soil	fe0acd60-3ddc-11dd-a1f1-0050c2490048	5.43
000151-21-3	sodium lauryl sulfate	Sodium polyethoxyethyl dodecylsulphate; Sodium dodecyl sulfate; Sodium dodecyl sulphate	Mass	kg	Emissions	Emissions to soil	Emissions to non-agricultural soil	4d9a8790-3ddd-11dd-9ae2-0050c2490048	5.43
000151-21-3	sodium lauryl sulfate	Sodium polyethoxyethyl dodecylsulphate; Sodium dodecyl sulfate; Sodium dodecyl sulphate	Mass	kg	Emissions	Emissions to soil	Emissions to soil unspecified	fe0acd60-3ddc-11dd-a1f2-0050c2490048	5.43
000526-73-8	1 2 3-trimethylbenzene		Mass	kg	Emissions	Emissions to soil	Emissions to agricultural soil	0d79ecd3-6556-11dd-ad8b-0800200c9a66
000526-73-8	1 2 3-trimethylbenzene		Mass	kg	Emissions	Emissions to soil	Emissions to non-agricultural soil	0d79ecd6-6556-11dd-ad8b-0800200c9a66
000526-73-8	1 2 3-trimethylbenzene		Mass	kg	Emissions	Emissions to soil	Emissions to soil unspecified	0d79ecd8-6556-11dd-ad8b-0800200c9a66
000532-32-1	sodium benzoate		Mass	kg	Emissions	Emissions to soil	Emissions to agricultural soil	08a91e70-3ddc-11dd-98fa-0050c2490048	28.9
000532-32-1	sodium benzoate		Mass	kg	Emissions	Emissions to soil	Emissions to non-agricultural soil	fe0acd60-3ddc-11dd-ac00-0050c2490048	28.9
000532-32-1	sodium benzoate		Mass	kg	Emissions	Emissions to soil	Emissions to soil unspecified	08a91e70-3ddc-11dd-98fb-0050c2490048	28.9
000533-74-4	dazomet	2-thio-3 5-dimethyl-tetrahydro-1 3 5-thiadiazine	Mass	kg	Emissions	Emissions to soil	Emissions to agricultural soil	4d9a8790-3ddd-11dd-8d3f-0050c2490048	14600
000533-74-4	dazomet	2-thio-3 5-dimethyl-tetrahydro-1 3 5-thiadiazine	Mass	kg	Emissions	Emissions to soil	Emissions to non-agricultural soil	4d9a8790-3ddd-11dd-8d48-0050c2490048	14600
000533-74-4	dazomet	2-thio-3 5-dimethyl-tetrahydro-1 3 5-thiadiazine	Mass	kg	Emissions	Emissions to soil	Emissions to soil unspecified	4d9a8790-3ddd-11dd-8d40-0050c2490048	14600
000577-11-7	docusate sodium	bis(2-ethylhexyl) sodium sulfosuccinate	Mass	kg	Emissions	Emissions to soil	Emissions to agricultural soil	7e2765ed-600c-45a0-a172-49fee08021fe	2.41
000577-11-7	docusate sodium	bis(2-ethylhexyl) sodium sulfosuccinate	Mass	kg	Emissions	Emissions to soil	Emissions to non-agricultural soil	abfcb215-d647-446f-a433-1d633e20b3d9	2.41
000577-11-7	docusate sodium	bis(2-ethylhexyl) sodium sulfosuccinate	Mass	kg	Emissions	Emissions to soil	Emissions to soil unspecified	4d56745e-9de9-4736-905b-e6f553456735	2.41
000593-81-7	trimethylammonium chloride	trimethylamine hydrochloride	Mass	kg	Emissions	Emissions to soil	Emissions to agricultural soil	3e6c2336-df7b-4b6c-98d1-d8e94aceb712	313
000593-81-7	trimethylammonium chloride	trimethylamine hydrochloride	Mass	kg	Emissions	Emissions to soil	Emissions to non-agricultural soil	b5d88dfd-65a8-454f-9c39-dc88c508a9f7	313
000593-81-7	trimethylammonium chloride	trimethylamine hydrochloride	Mass	kg	Emissions	Emissions to soil	Emissions to soil unspecified	be43a513-bb9e-4e0c-8707-d346a9cad9d4	313
000611-14-3	1-ethyl-2-methylbenzene	2-ethyltoluene	Mass	kg	Emissions	Emissions to soil	Emissions to agricultural soil	172a16aa-6556-11dd-ad8b-0800200c9a66
000611-14-3	1-ethyl-2-methylbenzene	2-ethyltoluene	Mass	kg	Emissions	Emissions to soil	Emissions to non-agricultural soil	172a16ad-6556-11dd-ad8b-0800200c9a66
000611-14-3	1-ethyl-2-methylbenzene	2-ethyltoluene	Mass	kg	Emissions	Emissions to soil	Emissions to soil unspecified	172a16af-6556-11dd-ad8b-0800200c9a66
000627-93-0	dimethyl adipate	Dimethyl hexanedioate	Mass	kg	Emissions	Emissions to soil	Emissions to agricultural soil	172a64be-6556-11dd-ad8b-0800200c9a66
000627-93-0	dimethyl adipate	Dimethyl hexanedioate	Mass	kg	Emissions	Emissions to soil	Emissions to non-agricultural soil	172a64c1-6556-11dd-ad8b-0800200c9a66
000627-93-0	dimethyl adipate	Dimethyl hexanedioate	Mass	kg	Emissions	Emissions to soil	Emissions to soil unspecified	172a64c3-6556-11dd-ad8b-0800200c9a66
000628-63-7	pentyl acetate		Mass	kg	Emissions	Emissions to soil	Emissions to agricultural soil	16a778c1-5ed1-42f2-8c66-0a828c917290	1.01
000628-63-7	pentyl acetate		Mass	kg	Emissions	Emissions to soil	Emissions to non-agricultural soil	be24ec4f-f604-4e49-ad73-2c6191551de9	1.01
000628-63-7	pentyl acetate		Mass	kg	Emissions	Emissions to soil	Emissions to soil unspecified	c35e12ac-5bb2-4d5d-8b4b-99ed00072055	1.01
000629-50-5	tridecane		Mass	kg	Emissions	Emissions to soil	Emissions to agricultural soil	172a64c8-6556-11dd-ad8b-0800200c9a66
000629-50-5	tridecane		Mass	kg	Emissions	Emissions to soil	Emissions to non-agricultural soil	172a64cb-6556-11dd-ad8b-0800200c9a66
000629-50-5	tridecane		Mass	kg	Emissions	Emissions to soil	Emissions to soil unspecified	172a64cd-6556-11dd-ad8b-0800200c9a66
[truncated: 236 more rows]

## Sheet: Usetox_water
Usetox results_ emission to water
[truncated: 1,059 more rows]

## Sheet: Usetox_air
Usetox results_ emission to air
[truncated: 1,134 more rows]

[truncated: 1 more sheets: summary results]
